# Supplementary material for: LaGrACE: estimating gene program dysregulation with latent regulatory network
Source: Mol Syst Biol. 2025 Jun 30;21(9):1263–81. doi: 10.1038/s44320-025-00115-3 (PMC12405484; doi:10.1038/s44320-025-00115-3)
Supplement: Supplementary file 3 — Source data Fig. 3 [file 44320_2025_115_MOESM3_ESM.zip]

Archive with 10 entries (10 files):
- source_data_fig_3C.csv
- __MACOSX/._source_data_fig_3C.csv
- source_data_fig_3D_3hr.csv
- __MACOSX/._source_data_fig_3D_3hr.csv
- source_data_fig_3D_0hr.csv
- __MACOSX/._source_data_fig_3D_0hr.csv
- source_data_fig_3F.csv
- __MACOSX/._source_data_fig_3F.csv
- source_data_fig_3E.csv
- __MACOSX/._source_data_fig_3E.csv
