# Supplementary material for: LaGrACE: estimating gene program dysregulation with latent regulatory network
Source: Mol Syst Biol. 2025 Jun 30;21(9):1263–81. doi: 10.1038/s44320-025-00115-3 (PMC12405484; doi:10.1038/s44320-025-00115-3)
Supplement: Supplementary file 3 — Source data Fig. 3 [file 44320_2025_115_MOESM3_ESM.zip › source_data_fig_3C.csv]

Nhood	Nhood_center	treatment_time	treatment_time_fraction	Group
1	5890	A549_0h	0.931034482758621	RNA
2	3599	A549_1h	0.515527950310559	RNA
3	2537	A549_0h	0.432098765432099	RNA
4	2936	A549_0h	0.914285714285714	RNA
5	4562	A549_1h	0.548387096774194	RNA
6	4962	A549_3h	0.583333333333333	RNA
7	1644	A549_1h	0.552631578947368	RNA
8	5526	A549_1h	0.506849315068493	RNA
9	4112	A549_1h	0.758620689655172	RNA
10	1607	A549_1h	0.534883720930233	RNA
11	5408	A549_0h	0.617647058823529	RNA
12	5056	A549_3h	0.76	RNA
13	1606	A549_0h	0.962962962962963	RNA
14	2810	A549_1h	0.375	RNA
15	3855	A549_3h	0.475728155339806	RNA
16	4514	A549_1h	0.534883720930233	RNA
17	4769	A549_0h	0.894117647058824	RNA
18	5488	A549_3h	0.666666666666667	RNA
19	5117	A549_1h	0.869565217391304	RNA
20	4134	A549_3h	0.785714285714286	RNA
21	4197	A549_3h	0.764705882352941	RNA
22	2233	A549_1h	0.641025641025641	RNA
23	3679	A549_1h	0.364705882352941	RNA
24	4517	A549_3h	0.851351351351351	RNA
25	3896	A549_3h	0.829787234042553	RNA
26	4154	A549_1h	0.4	RNA
27	1639	A549_0h	0.615384615384615	RNA
28	4624	A549_3h	0.73015873015873	RNA
29	5438	A549_1h	0.393939393939394	RNA
30	1420	A549_3h	0.439024390243902	RNA
31	4358	A549_3h	0.68	RNA
32	1824	A549_0h	0.742857142857143	RNA
33	5339	A549_3h	0.727272727272727	RNA
34	4816	A549_0h	0.815789473684211	RNA
35	3777	A549_0h	0.955555555555556	RNA
36	1023	A549_0h	0.746666666666667	RNA
37	1234	A549_0h	0.447761194029851	RNA
38	938	A549_0h	0.6	RNA
39	3875	A549_0h	0.928571428571429	RNA
40	5727	A549_0h	0.818181818181818	RNA
41	2444	A549_0h	0.96	RNA
42	3256	A549_0h	0.409090909090909	RNA
43	1088	A549_3h	0.775862068965517	RNA
44	3613	A549_3h	0.709677419354839	RNA
45	5617	A549_3h	0.5	RNA
46	4761	A549_3h	0.526315789473684	RNA
47	1653	A549_0h	0.857142857142857	RNA
48	3201	A549_0h	0.408163265306122	RNA
49	4144	A549_0h	0.611111111111111	RNA
50	4891	A549_0h	0.956521739130435	RNA
51	3814	A549_0h	0.588235294117647	RNA
52	3183	A549_0h	0.789473684210526	RNA
53	2243	A549_3h	1	RNA
54	2731	A549_3h	0.545454545454545	RNA
55	5544	A549_0h	0.37037037037037	RNA
56	1009	A549_3h	0.688888888888889	RNA
57	3560	A549_3h	0.454545454545455	RNA
58	1235	A549_3h	0.555555555555556	RNA
59	2910	A549_3h	0.582417582417582	RNA
60	5625	A549_3h	0.615384615384615	RNA
61	1995	A549_0h	0.95	RNA
62	5334	A549_0h	0.888888888888889	RNA
63	2528	A549_0h	0.666666666666667	RNA
64	3864	A549_0h	0.981132075471698	RNA
65	2374	A549_3h	0.830508474576271	RNA
66	702	A549_3h	0.516129032258065	RNA
67	4065	A549_3h	0.384615384615385	RNA
68	4565	A549_1h	0.5	RNA
69	3044	A549_0h	0.904761904761905	RNA
70	5949	A549_1h	0.80952380952381	RNA
71	3129	A549_3h	0.923076923076923	RNA
72	2573	A549_3h	0.375	RNA
73	3282	A549_1h	0.423076923076923	RNA
74	2502	A549_1h	0.404761904761905	RNA
75	2789	A549_3h	0.711538461538462	RNA
76	435	A549_3h	0.357142857142857	RNA
77	2077	A549_1h	0.673913043478261	RNA
78	5347	A549_1h	0.716981132075472	RNA
79	939	A549_1h	0.479166666666667	RNA
80	946	A549_3h	0.702702702702703	RNA
81	598	A549_1h	0.793103448275862	RNA
82	4066	A549_3h	0.515151515151515	RNA
83	3537	A549_3h	0.793103448275862	RNA
84	5437	A549_1h	0.842105263157895	RNA
85	4778	A549_1h	0.566666666666667	RNA
86	1588	A549_3h	0.47008547008547	RNA
87	531	A549_3h	0.916666666666667	RNA
88	1392	A549_1h	0.428571428571429	RNA
89	3971	A549_3h	0.508196721311475	RNA
90	1278	A549_1h	0.594594594594595	RNA
91	5195	A549_1h	0.558139534883721	RNA
92	2192	A549_1h	0.75	RNA
93	4386	A549_0h	0.91304347826087	RNA
94	5363	A549_3h	0.52	RNA
95	2033	A549_3h	0.483870967741935	RNA
96	4456	A549_0h	0.647058823529412	RNA
97	1020	A549_1h	0.846153846153846	RNA
98	3758	A549_0h	0.666666666666667	RNA
99	5614	A549_1h	0.545454545454545	RNA
100	3977	A549_3h	0.787234042553192	RNA
101	3867	A549_3h	0.5875	RNA
102	1685	A549_1h	0.459677419354839	RNA
103	2267	A549_3h	0.757575757575758	RNA
104	3177	A549_1h	0.689189189189189	RNA
105	4975	A549_0h	0.416666666666667	RNA
106	5780	A549_3h	0.818181818181818	RNA
107	1054	A549_1h	0.681818181818182	RNA
108	3552	A549_0h	0.964912280701754	RNA
109	5079	A549_1h	0.555555555555556	RNA
110	2831	A549_3h	0.818181818181818	RNA
111	3507	A549_0h	0.473684210526316	RNA
112	5203	A549_3h	0.494736842105263	RNA
113	4995	A549_3h	0.661016949152542	RNA
114	2018	A549_0h	0.705882352941177	RNA
115	3759	A549_3h	0.851851851851852	RNA
116	4436	A549_1h	0.5625	RNA
117	2628	A549_0h	0.875	RNA
118	4619	A549_1h	0.558823529411765	RNA
119	3358	A549_3h	0.818181818181818	RNA
120	4861	A549_3h	0.6	RNA
121	242	A549_3h	0.875	RNA
122	3172	A549_3h	0.642857142857143	RNA
123	4987	A549_3h	0.402985074626866	RNA
124	2739	A549_3h	0.588235294117647	RNA
125	2619	A549_3h	0.789473684210526	RNA
126	1569	A549_0h	0.777777777777778	RNA
127	4072	A549_3h	0.384615384615385	RNA
128	3792	A549_0h	0.611111111111111	RNA
129	1656	A549_1h	0.65	RNA
130	5690	A549_3h	0.545454545454545	RNA
131	2973	A549_1h	0.678571428571429	RNA
132	1308	A549_1h	0.685714285714286	RNA
133	4993	A549_3h	0.916666666666667	RNA
134	5947	A549_3h	0.736842105263158	RNA
135	814	A549_1h	0.55	RNA
136	4857	A549_3h	0.571428571428571	RNA
137	1766	A549_0h	0.912280701754386	RNA
138	4440	A549_1h	0.642857142857143	RNA
139	4661	A549_3h	0.523809523809524	RNA
140	5465	A549_3h	0.978723404255319	RNA
141	97	A549_3h	0.743589743589744	RNA
142	495	A549_3h	0.421052631578947	RNA
143	2496	A549_3h	0.8	RNA
144	4832	A549_0h	0.857142857142857	RNA
145	5365	A549_3h	0.58974358974359	RNA
146	1516	A549_0h	0.4	RNA
147	4327	A549_3h	0.549450549450549	RNA
148	5530	A549_0h	0.931034482758621	RNA
149	3608	A549_3h	0.696969696969697	RNA
150	2022	A549_1h	0.666666666666667	RNA
151	1282	A549_3h	0.540540540540541	RNA
152	1145	A549_3h	0.789473684210526	RNA
153	2641	A549_3h	0.777777777777778	RNA
154	3211	A549_3h	0.736842105263158	RNA
155	5646	A549_3h	0.602564102564103	RNA
156	927	A549_1h	0.485714285714286	RNA
157	4869	A549_1h	0.545454545454545	RNA
158	4356	A549_1h	0.675675675675676	RNA
159	5623	A549_1h	0.551724137931034	RNA
160	650	A549_1h	0.592592592592593	RNA
161	4934	A549_3h	0.765957446808511	RNA
162	2328	A549_3h	0.588235294117647	RNA
163	3531	A549_0h	0.75	RNA
164	2032	A549_3h	0.592592592592593	RNA
165	1648	A549_1h	0.857142857142857	RNA
166	757	A549_3h	0.43298969072165	RNA
167	2618	A549_1h	0.481481481481481	RNA
168	3595	A549_1h	0.611111111111111	RNA
169	1232	A549_0h	0.666666666666667	RNA
170	1233	A549_1h	0.531914893617021	RNA
171	930	A549_3h	0.421052631578947	RNA
172	3964	A549_3h	0.8	RNA
173	3063	A549_0h	0.421052631578947	RNA
174	2182	A549_3h	0.647058823529412	RNA
175	2858	A549_0h	0.969230769230769	RNA
176	2149	A549_0h	0.834862385321101	RNA
177	5273	A549_1h	0.575757575757576	RNA
178	4105	A549_3h	0.878787878787879	RNA
179	4001	A549_1h	0.391304347826087	RNA
180	4453	A549_1h	0.523809523809524	RNA
181	5920	A549_0h	0.596153846153846	RNA
182	4547	A549_3h	0.484375	RNA
183	4457	A549_0h	0.571428571428571	RNA
184	1219	A549_1h	0.614035087719298	RNA
185	5240	A549_0h	0.770491803278688	RNA
186	4309	A549_1h	0.583333333333333	RNA
187	5061	A549_0h	0.652173913043478	RNA
188	2681	A549_1h	0.575757575757576	RNA
189	1833	A549_3h	0.795918367346939	RNA
190	5264	A549_3h	0.720930232558139	RNA
191	138	A549_3h	0.490909090909091	RNA
192	3176	A549_0h	0.714285714285714	RNA
193	2263	A549_0h	0.976190476190476	RNA
194	2378	A549_3h	0.921052631578947	RNA
195	1620	A549_0h	0.666666666666667	RNA
196	4789	A549_3h	0.85	RNA
197	556	A549_1h	0.545454545454545	RNA
198	1706	A549_3h	0.866666666666667	RNA
199	5631	A549_1h	0.566666666666667	RNA
200	5121	A549_0h	0.892857142857143	RNA
201	4936	A549_3h	0.75	RNA
202	5682	A549_1h	0.621052631578947	RNA
203	10	A549_0h	0.977777777777778	RNA
204	3123	A549_1h	0.45	RNA
205	3493	A549_3h	0.575757575757576	RNA
206	5448	A549_3h	0.859649122807018	RNA
207	1495	A549_1h	0.590909090909091	RNA
208	2221	A549_1h	0.538461538461538	RNA
209	5050	A549_3h	0.375	RNA
210	4063	A549_3h	0.67741935483871	RNA
211	1328	A549_1h	0.527777777777778	RNA
212	1510	A549_3h	0.574074074074074	RNA
213	1464	A549_0h	0.407407407407407	RNA
214	4609	A549_3h	0.6	RNA
215	5824	A549_3h	0.827586206896552	RNA
216	1120	A549_1h	0.652173913043478	RNA
217	3312	A549_3h	0.891304347826087	RNA
218	135	A549_1h	0.516129032258065	RNA
219	4049	A549_0h	1	RNA
220	5018	A549_1h	0.659090909090909	RNA
221	4608	A549_3h	0.62962962962963	RNA
222	2578	A549_1h	0.418181818181818	RNA
223	5318	A549_0h	0.792207792207792	RNA
224	1378	A549_0h	0.661538461538462	RNA
225	3712	A549_3h	0.787878787878788	RNA
226	2952	A549_0h	0.904761904761905	RNA
227	4463	A549_1h	0.728571428571429	RNA
228	3056	A549_1h	0.615384615384615	RNA
229	2569	A549_3h	0.818181818181818	RNA
230	1028	A549_1h	0.419354838709677	RNA
231	3421	A549_1h	0.571428571428571	RNA
232	4370	A549_3h	0.744186046511628	RNA
233	4227	A549_3h	0.8	RNA
234	5389	A549_1h	0.555555555555556	RNA
235	2822	A549_3h	0.7	RNA
236	1139	A549_3h	0.581818181818182	RNA
237	1215	A549_3h	0.62962962962963	RNA
238	3776	A549_0h	0.708333333333333	RNA
239	1736	A549_3h	0.555555555555556	RNA
240	3427	A549_3h	0.594594594594595	RNA
241	3321	A549_3h	0.391304347826087	RNA
242	2457	A549_1h	0.642857142857143	RNA
243	773	A549_1h	0.633333333333333	RNA
244	2644	A549_1h	0.714285714285714	RNA
245	5888	A549_1h	0.442622950819672	RNA
246	3103	A549_1h	0.738461538461539	RNA
247	2473	A549_1h	0.526315789473684	RNA
248	3418	A549_3h	0.731707317073171	RNA
249	2715	A549_3h	0.471153846153846	RNA
250	1699	A549_3h	0.884615384615385	RNA
251	3365	A549_3h	0.5	RNA
252	4650	A549_1h	0.866666666666667	RNA
253	3568	A549_3h	0.56140350877193	RNA
254	753	A549_1h	0.657142857142857	RNA
255	2524	A549_3h	0.578947368421053	RNA
256	3894	A549_1h	0.380952380952381	RNA
257	5514	A549_0h	0.413793103448276	RNA
258	1305	A549_0h	0.736842105263158	RNA
259	1836	A549_0h	0.580645161290323	RNA
260	1494	A549_1h	0.571428571428571	RNA
261	3590	A549_0h	0.571428571428571	RNA
262	2320	A549_1h	0.707317073170732	RNA
263	4269	A549_0h	0.904761904761905	RNA
264	1587	A549_0h	0.5	RNA
265	462	A549_3h	0.333333333333333	RNA
266	3455	A549_3h	0.851063829787234	RNA
267	5198	A549_3h	0.964285714285714	RNA
268	5099	A549_3h	0.863636363636364	RNA
269	1583	A549_1h	0.833333333333333	RNA
270	5542	A549_1h	0.6	RNA
271	4136	A549_0h	0.75	RNA
272	1304	A549_3h	0.74468085106383	RNA
273	4221	A549_3h	0.818181818181818	RNA
274	5102	A549_0h	0.810810810810811	RNA
275	5403	A549_1h	0.647058823529412	RNA
276	4928	A549_1h	0.428571428571429	RNA
277	4950	A549_3h	0.75	RNA
278	4880	A549_3h	0.423076923076923	RNA
279	3874	A549_0h	0.684210526315789	RNA
280	4757	A549_1h	0.666666666666667	RNA
281	3600	A549_1h	0.625	RNA
282	3498	A549_0h	0.423076923076923	RNA
283	2545	A549_0h	0.96875	RNA
284	3848	A549_3h	0.769230769230769	RNA
285	1998	A549_1h	0.641509433962264	RNA
286	3891	A549_1h	0.576923076923077	RNA
287	872	A549_1h	0.470588235294118	RNA
288	5340	A549_1h	0.461538461538462	RNA
289	1216	A549_0h	1	RNA
290	811	A549_0h	0.774193548387097	RNA
291	2088	A549_1h	0.536585365853659	RNA
292	1580	A549_3h	0.611111111111111	RNA
293	2601	A549_3h	0.892857142857143	RNA
294	5521	A549_1h	0.636363636363636	RNA
295	1062	A549_3h	0.607142857142857	RNA
296	5216	A549_3h	0.617647058823529	RNA
297	1024	A549_0h	0.936507936507937	RNA
298	4226	A549_0h	0.75	RNA
299	4750	A549_0h	0.736842105263158	RNA
300	5444	A549_3h	0.736842105263158	RNA
301	2792	A549_3h	0.825	RNA
302	5534	A549_0h	0.938461538461538	RNA
303	4640	A549_3h	0.842105263157895	RNA
304	2322	A549_3h	0.6	RNA
305	4142	A549_1h	0.571428571428571	RNA
306	2717	A549_3h	0.617647058823529	RNA
307	1818	A549_1h	0.473684210526316	RNA
308	5697	A549_0h	0.842105263157895	RNA
309	1357	A549_3h	0.607142857142857	RNA
310	3768	A549_0h	0.475	RNA
311	2370	A549_3h	0.666666666666667	RNA
312	5840	A549_0h	0.666666666666667	RNA
313	2665	A549_1h	0.476190476190476	RNA
314	4238	A549_1h	0.652173913043478	RNA
315	3892	A549_0h	0.976744186046512	RNA
316	2106	A549_1h	0.615384615384615	RNA
317	4331	A549_3h	0.5	RNA
318	3430	A549_3h	0.6	RNA
319	5387	A549_3h	0.833333333333333	RNA
320	5560	A549_1h	0.711538461538462	RNA
321	1032	A549_3h	0.928571428571429	RNA
322	4820	A549_3h	0.666666666666667	RNA
323	4061	A549_1h	0.618181818181818	RNA
324	1325	A549_3h	0.551020408163265	RNA
325	5671	A549_1h	0.625	RNA
326	2505	A549_3h	0.914285714285714	RNA
327	1105	A549_0h	0.9	RNA
328	3688	A549_3h	0.727272727272727	RNA
329	1211	A549_3h	0.695652173913043	RNA
330	5093	A549_0h	0.806451612903226	RNA
331	621	A549_0h	0.926829268292683	RNA
332	851	A549_3h	0.428571428571429	RNA
333	5606	A549_3h	0.925	RNA
334	1907	A549_0h	0.478260869565217	RNA
335	4539	A549_3h	0.6875	RNA
336	862	A549_3h	0.5	RNA
337	2630	A549_3h	0.657142857142857	RNA
338	3040	A549_0h	0.956521739130435	RNA
339	4917	A549_3h	0.928571428571429	RNA
340	237	A549_1h	0.62962962962963	RNA
341	2297	A549_0h	0.692307692307692	RNA
342	5506	A549_3h	0.684210526315789	RNA
343	1395	A549_1h	0.473684210526316	RNA
344	4335	A549_1h	0.666666666666667	RNA
345	4415	A549_1h	0.727272727272727	RNA
346	3876	A549_1h	0.7	RNA
347	201	A549_1h	0.769230769230769	RNA
348	4171	A549_1h	0.666666666666667	RNA
349	3605	A549_3h	0.5	RNA
350	5166	A549_1h	0.55	RNA
351	3425	A549_0h	0.909090909090909	RNA
352	628	A549_0h	1	RNA
353	4848	A549_3h	0.6875	RNA
354	5602	A549_3h	0.388059701492537	RNA
355	3296	A549_3h	0.755555555555556	RNA
356	745	A549_1h	0.75	RNA
357	1191	A549_1h	0.527272727272727	RNA
358	2587	A549_1h	0.741935483870968	RNA
359	5032	A549_3h	0.714285714285714	RNA
360	5112	A549_3h	0.833333333333333	RNA
361	2462	A549_0h	0.458333333333333	RNA
362	5423	A549_1h	0.821428571428571	RNA
363	4244	A549_1h	0.714285714285714	RNA
364	4692	A549_0h	0.947368421052632	RNA
365	945	A549_3h	0.682539682539683	RNA
366	2593	A549_3h	0.709677419354839	RNA
367	5872	A549_1h	0.5	RNA
368	1554	A549_3h	0.478260869565217	RNA
369	4204	A549_1h	0.564102564102564	RNA
370	612	A549_3h	0.571428571428571	RNA
371	4089	A549_3h	0.74	RNA
372	2144	A549_3h	0.5625	RNA
373	2346	A549_3h	0.5	RNA
374	637	A549_1h	0.555555555555556	RNA
375	5356	A549_0h	0.862068965517241	RNA
376	2173	A549_3h	0.707317073170732	RNA
377	5250	A549_0h	0.666666666666667	RNA
378	2961	A549_1h	0.571428571428571	RNA
379	5564	A549_1h	0.566666666666667	RNA
380	5388	A549_3h	0.722222222222222	RNA
381	5348	A549_0h	0.9375	RNA
382	1419	A549_0h	0.636363636363636	RNA
383	234	A549_3h	0.6	RNA
1	5890	A549_0h	1	Imputed RNA
2	5004	A549_3h	0.977777777777778	Imputed RNA
3	5558	A549_3h	0.777777777777778	Imputed RNA
4	3246	A549_1h	0.583333333333333	Imputed RNA
5	4754	A549_0h	1	Imputed RNA
6	806	A549_0h	1	Imputed RNA
7	4726	A549_1h	0.91304347826087	Imputed RNA
8	509	A549_1h	0.538461538461538	Imputed RNA
9	597	A549_0h	0.9	Imputed RNA
10	5841	A549_0h	1	Imputed RNA
11	2501	A549_1h	0.941176470588235	Imputed RNA
12	5627	A549_3h	0.979166666666667	Imputed RNA
13	4377	A549_3h	0.833333333333333	Imputed RNA
14	5220	A549_3h	0.888888888888889	Imputed RNA
15	5791	A549_1h	0.692307692307692	Imputed RNA
16	5881	A549_3h	1	Imputed RNA
17	5329	A549_3h	0.875	Imputed RNA
18	4730	A549_1h	0.866666666666667	Imputed RNA
19	4749	A549_1h	1	Imputed RNA
20	4306	A549_3h	0.903225806451613	Imputed RNA
21	3557	A549_3h	0.666666666666667	Imputed RNA
22	328	A549_1h	0.833333333333333	Imputed RNA
23	5137	A549_1h	0.958333333333333	Imputed RNA
24	5423	A549_1h	0.947368421052632	Imputed RNA
25	5673	A549_0h	1	Imputed RNA
26	5009	A549_1h	1	Imputed RNA
27	3507	A549_0h	1	Imputed RNA
28	5518	A549_3h	0.947368421052632	Imputed RNA
29	4777	A549_0h	0.981818181818182	Imputed RNA
30	2050	A549_0h	0.714285714285714	Imputed RNA
31	4542	A549_3h	0.971428571428571	Imputed RNA
32	5309	A549_3h	0.782608695652174	Imputed RNA
33	4238	A549_1h	0.914285714285714	Imputed RNA
34	2840	A549_1h	0.733333333333333	Imputed RNA
35	4220	A549_1h	1	Imputed RNA
36	4493	A549_0h	1	Imputed RNA
37	1952	A549_3h	1	Imputed RNA
38	5529	A549_3h	0.96	Imputed RNA
39	4180	A549_1h	0.911764705882353	Imputed RNA
40	2049	A549_3h	0.941176470588235	Imputed RNA
41	78	A549_3h	0.702702702702703	Imputed RNA
42	4814	A549_1h	0.777777777777778	Imputed RNA
43	4571	A549_3h	0.96	Imputed RNA
44	468	A549_3h	0.733333333333333	Imputed RNA
45	5712	A549_1h	0.933333333333333	Imputed RNA
46	4794	A549_1h	0.916666666666667	Imputed RNA
47	1609	A549_3h	1	Imputed RNA
48	4165	A549_1h	0.964912280701754	Imputed RNA
49	4401	A549_0h	1	Imputed RNA
50	5196	A549_1h	0.827586206896552	Imputed RNA
51	840	A549_0h	0.714285714285714	Imputed RNA
52	2515	A549_3h	0.6875	Imputed RNA
53	4661	A549_3h	1	Imputed RNA
54	239	A549_3h	1	Imputed RNA
55	373	A549_0h	1	Imputed RNA
56	5164	A549_0h	1	Imputed RNA
57	5749	A549_3h	0.8	Imputed RNA
58	4911	A549_0h	1	Imputed RNA
59	2	A549_0h	1	Imputed RNA
60	4012	A549_3h	0.782608695652174	Imputed RNA
61	5615	A549_1h	0.894736842105263	Imputed RNA
62	4422	A549_0h	1	Imputed RNA
63	5455	A549_1h	0.851851851851852	Imputed RNA
64	2638	A549_3h	0.789473684210526	Imputed RNA
65	5319	A549_1h	0.869565217391304	Imputed RNA
66	4183	A549_1h	0.75	Imputed RNA
67	4154	A549_1h	0.777777777777778	Imputed RNA
68	3350	A549_3h	0.666666666666667	Imputed RNA
69	4574	A549_1h	0.866666666666667	Imputed RNA
70	4242	A549_3h	0.9	Imputed RNA
71	5293	A549_3h	1	Imputed RNA
72	5067	A549_1h	0.958333333333333	Imputed RNA
73	5652	A549_1h	0.909090909090909	Imputed RNA
74	171	A549_0h	1	Imputed RNA
75	3517	A549_0h	1	Imputed RNA
76	5690	A549_3h	0.909090909090909	Imputed RNA
77	5458	A549_0h	0.833333333333333	Imputed RNA
78	5805	A549_3h	1	Imputed RNA
79	2286	A549_0h	0.866666666666667	Imputed RNA
80	5313	A549_3h	0.977272727272727	Imputed RNA
81	4069	A549_1h	0.96875	Imputed RNA
82	4345	A549_3h	0.916666666666667	Imputed RNA
83	3330	A549_3h	0.705882352941177	Imputed RNA
84	3537	A549_3h	0.846153846153846	Imputed RNA
85	5256	A549_0h	0.973684210526316	Imputed RNA
86	2484	A549_3h	0.933333333333333	Imputed RNA
87	1628	A549_3h	0.928571428571429	Imputed RNA
88	2478	A549_1h	0.958333333333333	Imputed RNA
89	2383	A549_3h	0.8125	Imputed RNA
90	4370	A549_3h	0.979591836734694	Imputed RNA
91	4808	A549_3h	1	Imputed RNA
92	5705	A549_3h	0.967741935483871	Imputed RNA
93	519	A549_0h	1	Imputed RNA
94	4112	A549_1h	0.928571428571429	Imputed RNA
95	5037	A549_1h	0.75	Imputed RNA
96	5437	A549_1h	0.941176470588235	Imputed RNA
97	1770	A549_3h	0.785714285714286	Imputed RNA
98	1006	A549_1h	0.928571428571429	Imputed RNA
99	2018	A549_0h	0.903225806451613	Imputed RNA
100	5085	A549_0h	1	Imputed RNA
101	5096	A549_0h	1	Imputed RNA
102	5477	A549_1h	0.7	Imputed RNA
103	4994	A549_0h	1	Imputed RNA
104	4170	A549_0h	1	Imputed RNA
105	5779	A549_3h	0.952380952380952	Imputed RNA
106	4742	A549_3h	0.892857142857143	Imputed RNA
107	1849	A549_0h	1	Imputed RNA
108	3383	A549_3h	0.96551724137931	Imputed RNA
109	789	A549_1h	0.941176470588235	Imputed RNA
110	3547	A549_0h	0.8125	Imputed RNA
111	1143	A549_3h	0.647058823529412	Imputed RNA
112	5076	A549_0h	0.96551724137931	Imputed RNA
113	5283	A549_1h	0.964285714285714	Imputed RNA
114	1932	A549_0h	1	Imputed RNA
115	777	A549_3h	0.764705882352941	Imputed RNA
116	4876	A549_0h	1	Imputed RNA
117	5245	A549_0h	1	Imputed RNA
118	58	A549_3h	0.722222222222222	Imputed RNA
119	4035	A549_1h	0.882352941176471	Imputed RNA
120	3663	A549_3h	1	Imputed RNA
121	5288	A549_3h	1	Imputed RNA
122	1002	A549_1h	0.966666666666667	Imputed RNA
123	4257	A549_3h	0.882352941176471	Imputed RNA
124	5533	A549_1h	0.948717948717949	Imputed RNA
125	4568	A549_0h	1	Imputed RNA
126	5738	A549_0h	1	Imputed RNA
127	3905	A549_3h	1	Imputed RNA
128	2491	A549_0h	0.916666666666667	Imputed RNA
129	3112	A549_0h	1	Imputed RNA
130	4984	A549_0h	0.904761904761905	Imputed RNA
131	5875	A549_3h	0.947368421052632	Imputed RNA
132	3770	A549_3h	0.583333333333333	Imputed RNA
133	4320	A549_3h	0.851851851851852	Imputed RNA
134	139	A549_1h	0.473684210526316	Imputed RNA
135	3120	A549_3h	0.92	Imputed RNA
136	2127	A549_3h	0.952380952380952	Imputed RNA
137	113	A549_3h	0.8	Imputed RNA
138	2314	A549_1h	1	Imputed RNA
139	820	A549_0h	1	Imputed RNA
140	3684	A549_1h	0.666666666666667	Imputed RNA
141	5094	A549_1h	0.782608695652174	Imputed RNA
142	5868	A549_3h	0.576923076923077	Imputed RNA
143	218	A549_1h	0.88	Imputed RNA
144	2483	A549_3h	0.8	Imputed RNA
145	4259	A549_3h	0.961538461538462	Imputed RNA
146	332	A549_1h	0.666666666666667	Imputed RNA
147	3528	A549_3h	0.857142857142857	Imputed RNA
148	1043	A549_0h	0.947368421052632	Imputed RNA
149	2619	A549_3h	0.777777777777778	Imputed RNA
150	4877	A549_3h	1	Imputed RNA
151	2148	A549_3h	0.791666666666667	Imputed RNA
152	4302	A549_0h	1	Imputed RNA
153	4797	A549_3h	0.772727272727273	Imputed RNA
154	2291	A549_1h	0.5	Imputed RNA
155	4215	A549_1h	1	Imputed RNA
156	4424	A549_3h	0.904761904761905	Imputed RNA
157	1760	A549_0h	1	Imputed RNA
158	4888	A549_3h	1	Imputed RNA
159	2448	A549_1h	0.807692307692308	Imputed RNA
160	1503	A549_1h	0.8	Imputed RNA
161	4157	A549_3h	1	Imputed RNA
162	5806	A549_3h	0.878787878787879	Imputed RNA
163	1775	A549_1h	0.882352941176471	Imputed RNA
164	3378	A549_1h	0.625	Imputed RNA
165	1819	A549_3h	0.666666666666667	Imputed RNA
166	4874	A549_3h	0.892857142857143	Imputed RNA
167	4177	A549_3h	1	Imputed RNA
168	2542	A549_0h	0.870967741935484	Imputed RNA
169	554	A549_1h	0.636363636363636	Imputed RNA
170	5243	A549_0h	1	Imputed RNA
171	4811	A549_1h	0.777777777777778	Imputed RNA
172	5601	A549_3h	0.971428571428571	Imputed RNA
173	3200	A549_0h	0.973684210526316	Imputed RNA
174	4979	A549_3h	1	Imputed RNA
175	5308	A549_3h	1	Imputed RNA
176	49	A549_3h	0.545454545454545	Imputed RNA
177	449	A549_3h	1	Imputed RNA
178	5585	A549_1h	0.818181818181818	Imputed RNA
179	3411	A549_3h	0.730769230769231	Imputed RNA
180	2774	A549_1h	0.875	Imputed RNA
181	1113	A549_1h	0.692307692307692	Imputed RNA
182	2532	A549_3h	0.942857142857143	Imputed RNA
183	2558	A549_1h	0.91304347826087	Imputed RNA
184	4959	A549_3h	0.942857142857143	Imputed RNA
185	5031	A549_0h	1	Imputed RNA
186	3236	A549_0h	0.928571428571429	Imputed RNA
187	5339	A549_3h	0.916666666666667	Imputed RNA
188	5584	A549_0h	1	Imputed RNA
189	5516	A549_3h	0.956521739130435	Imputed RNA
190	2403	A549_1h	0.882352941176471	Imputed RNA
191	4536	A549_3h	1	Imputed RNA
192	5775	A549_1h	0.974358974358974	Imputed RNA
193	226	A549_1h	0.523809523809524	Imputed RNA
194	5307	A549_0h	1	Imputed RNA
195	2646	A549_1h	0.714285714285714	Imputed RNA
196	4153	A549_1h	0.846153846153846	Imputed RNA
197	5915	A549_3h	1	Imputed RNA
198	5075	A549_1h	0.517241379310345	Imputed RNA
199	4388	A549_1h	0.787878787878788	Imputed RNA
200	1834	A549_1h	0.636363636363636	Imputed RNA
201	5662	A549_1h	0.944444444444444	Imputed RNA
202	503	A549_1h	0.923076923076923	Imputed RNA
203	4172	A549_3h	0.941176470588235	Imputed RNA
204	4987	A549_1h	0.875	Imputed RNA
205	578	A549_3h	0.916666666666667	Imputed RNA
206	5803	A549_0h	1	Imputed RNA
207	5388	A549_3h	0.923076923076923	Imputed RNA
208	2339	A549_1h	0.6875	Imputed RNA
209	1975	A549_1h	0.5	Imputed RNA
210	1707	A549_3h	0.862068965517241	Imputed RNA
211	43	A549_1h	0.954545454545455	Imputed RNA
212	2190	A549_1h	0.923076923076923	Imputed RNA
213	1136	A549_3h	0.75	Imputed RNA
214	2396	A549_0h	0.95	Imputed RNA
215	5832	A549_3h	0.844444444444444	Imputed RNA
216	5489	A549_0h	1	Imputed RNA
217	1890	A549_1h	0.863636363636364	Imputed RNA
218	5320	A549_1h	0.933333333333333	Imputed RNA
219	4756	A549_3h	1	Imputed RNA
220	723	A549_3h	0.619047619047619	Imputed RNA
221	5055	A549_0h	1	Imputed RNA
222	5097	A549_3h	1	Imputed RNA
223	4251	A549_0h	1	Imputed RNA
224	4856	A549_3h	1	Imputed RNA
225	5776	A549_0h	1	Imputed RNA
226	4095	A549_0h	0.962962962962963	Imputed RNA
227	4710	A549_1h	0.451612903225806	Imputed RNA
228	5889	A549_0h	1	Imputed RNA
229	358	A549_1h	0.823529411764706	Imputed RNA
230	1703	A549_1h	0.636363636363636	Imputed RNA
231	1810	A549_3h	0.6875	Imputed RNA
232	3597	A549_1h	0.866666666666667	Imputed RNA
233	419	A549_3h	0.695652173913043	Imputed RNA
234	131	A549_3h	0.96551724137931	Imputed RNA
235	559	A549_0h	1	Imputed RNA
236	679	A549_1h	0.75	Imputed RNA
237	5837	A549_0h	1	Imputed RNA
238	4686	A549_3h	1	Imputed RNA
239	660	A549_3h	0.857142857142857	Imputed RNA
240	4539	A549_3h	1	Imputed RNA
241	3004	A549_1h	0.6	Imputed RNA
242	1947	A549_3h	1	Imputed RNA
243	3681	A549_3h	0.931034482758621	Imputed RNA
244	968	A549_0h	0.8125	Imputed RNA
245	3853	A549_1h	0.964285714285714	Imputed RNA
246	482	A549_3h	0.833333333333333	Imputed RNA
247	5557	A549_1h	0.95	Imputed RNA
248	5358	A549_0h	0.928571428571429	Imputed RNA
249	79	A549_1h	0.933333333333333	Imputed RNA
250	5778	A549_0h	1	Imputed RNA
251	3644	A549_3h	0.789473684210526	Imputed RNA
252	40	A549_0h	0.5	Imputed RNA
253	4334	A549_0h	0.923076923076923	Imputed RNA
254	5355	A549_0h	0.954545454545455	Imputed RNA
255	4279	A549_1h	0.933333333333333	Imputed RNA
256	3115	A549_3h	0.75	Imputed RNA
257	4166	A549_3h	0.956521739130435	Imputed RNA
258	920	A549_1h	0.5	Imputed RNA
259	5858	A549_3h	0.733333333333333	Imputed RNA
260	4673	A549_1h	1	Imputed RNA
261	4602	A549_3h	0.84	Imputed RNA
262	5872	A549_1h	0.658536585365854	Imputed RNA
263	4933	A549_1h	0.944444444444444	Imputed RNA
264	3921	A549_3h	0.590909090909091	Imputed RNA
265	5511	A549_3h	0.84	Imputed RNA
266	5515	A549_0h	1	Imputed RNA
267	3626	A549_3h	1	Imputed RNA
268	5080	A549_0h	1	Imputed RNA
269	260	A549_3h	0.588235294117647	Imputed RNA
270	5562	A549_1h	0.714285714285714	Imputed RNA
271	3510	A549_0h	0.933333333333333	Imputed RNA
272	3106	A549_3h	0.615384615384615	Imputed RNA
273	3457	A549_3h	0.8125	Imputed RNA
274	2246	A549_0h	1	Imputed RNA
275	5672	A549_1h	1	Imputed RNA
276	2815	A549_3h	0.615384615384615	Imputed RNA
277	5217	A549_0h	1	Imputed RNA
278	4043	A549_3h	0.892857142857143	Imputed RNA
279	434	A549_1h	0.833333333333333	Imputed RNA
280	5491	A549_1h	0.736842105263158	Imputed RNA
281	5513	A549_3h	1	Imputed RNA
282	1511	A549_1h	0.8	Imputed RNA
283	4715	A549_3h	0.885714285714286	Imputed RNA
284	5717	A549_0h	0.9	Imputed RNA
285	5667	A549_0h	1	Imputed RNA
286	937	A549_1h	0.947368421052632	Imputed RNA
287	3666	A549_0h	1	Imputed RNA
288	5898	A549_1h	0.956521739130435	Imputed RNA
289	5081	A549_3h	0.666666666666667	Imputed RNA
290	2523	A549_1h	0.6	Imputed RNA
291	5823	A549_1h	1	Imputed RNA
292	2538	A549_1h	0.952380952380952	Imputed RNA
293	5501	A549_1h	0.961538461538462	Imputed RNA
294	4873	A549_1h	0.869565217391304	Imputed RNA
295	4198	A549_0h	0.961538461538462	Imputed RNA
296	780	A549_3h	0.769230769230769	Imputed RNA
297	5864	A549_1h	0.684210526315789	Imputed RNA
298	5115	A549_3h	0.961538461538462	Imputed RNA
299	4806	A549_3h	1	Imputed RNA
300	1945	A549_3h	0.923076923076923	Imputed RNA
301	2068	A549_3h	0.916666666666667	Imputed RNA
302	2090	A549_0h	1	Imputed RNA
303	1011	A549_1h	0.625	Imputed RNA
304	5429	A549_1h	0.964285714285714	Imputed RNA
305	1710	A549_3h	0.952380952380952	Imputed RNA
306	5828	A549_3h	0.954545454545455	Imputed RNA
307	4817	A549_0h	1	Imputed RNA
308	3002	A549_3h	0.851851851851852	Imputed RNA
309	5896	A549_3h	0.68	Imputed RNA
310	5114	A549_0h	1	Imputed RNA
311	2165	A549_3h	0.774193548387097	Imputed RNA
312	5564	A549_1h	0.878048780487805	Imputed RNA
313	4283	A549_3h	0.904761904761905	Imputed RNA
314	5542	A549_1h	0.75	Imputed RNA
315	4645	A549_1h	0.891891891891892	Imputed RNA
316	4123	A549_3h	0.863636363636364	Imputed RNA
317	2699	A549_3h	0.909090909090909	Imputed RNA
318	1793	A549_1h	0.545454545454545	Imputed RNA
319	1553	A549_3h	0.583333333333333	Imputed RNA
320	556	A549_1h	0.888888888888889	Imputed RNA
321	4511	A549_0h	0.9	Imputed RNA
322	4052	A549_3h	1	Imputed RNA
323	5063	A549_3h	0.95	Imputed RNA
324	4032	A549_0h	1	Imputed RNA
325	126	A549_1h	0.583333333333333	Imputed RNA
326	303	A549_3h	1	Imputed RNA
327	5747	A549_3h	1	Imputed RNA
328	204	A549_0h	1	Imputed RNA
329	4224	A549_0h	1	Imputed RNA
330	4397	A549_3h	0.791666666666667	Imputed RNA
331	1383	A549_1h	0.846153846153846	Imputed RNA
332	3365	A549_1h	1	Imputed RNA
333	3973	A549_3h	0.823529411764706	Imputed RNA
334	3440	A549_1h	0.416666666666667	Imputed RNA
335	5849	A549_1h	0.947368421052632	Imputed RNA
336	3352	A549_3h	0.636363636363636	Imputed RNA
337	4818	A549_0h	0.954545454545455	Imputed RNA
338	4520	A549_1h	0.9	Imputed RNA
339	4020	A549_3h	1	Imputed RNA
340	3147	A549_3h	0.8	Imputed RNA
341	2276	A549_0h	0.818181818181818	Imputed RNA
342	2966	A549_3h	0.857142857142857	Imputed RNA
343	5247	A549_0h	0.838709677419355	Imputed RNA
344	442	A549_1h	0.615384615384615	Imputed RNA
345	5160	A549_1h	1	Imputed RNA
346	809	A549_3h	0.666666666666667	Imputed RNA
347	5257	A549_3h	0.833333333333333	Imputed RNA
348	4782	A549_0h	1	Imputed RNA
349	4366	A549_1h	1	Imputed RNA
350	5124	A549_1h	1	Imputed RNA
351	613	A549_1h	0.5	Imputed RNA
352	3700	A549_3h	1	Imputed RNA
353	1356	A549_1h	0.647058823529412	Imputed RNA
354	4162	A549_1h	0.733333333333333	Imputed RNA
355	5464	A549_3h	1	Imputed RNA
356	5120	A549_3h	0.722222222222222	Imputed RNA
357	1408	A549_1h	0.5	Imputed RNA
358	5234	A549_3h	1	Imputed RNA
359	5679	A549_3h	0.941176470588235	Imputed RNA
360	4471	A549_1h	0.826086956521739	Imputed RNA
361	4805	A549_3h	0.772727272727273	Imputed RNA
362	2753	A549_1h	0.846153846153846	Imputed RNA
363	5144	A549_1h	0.823529411764706	Imputed RNA
364	539	A549_1h	0.8	Imputed RNA
365	629	A549_0h	0.583333333333333	Imputed RNA
366	4681	A549_0h	0.973684210526316	Imputed RNA
367	5209	A549_0h	0.952380952380952	Imputed RNA
368	4240	A549_3h	0.939393939393939	Imputed RNA
369	376	A549_0h	1	Imputed RNA
370	5012	A549_1h	1	Imputed RNA
371	5651	A549_3h	0.954545454545455	Imputed RNA
372	4015	A549_1h	0.8125	Imputed RNA
373	3093	A549_3h	0.933333333333333	Imputed RNA
374	4278	A549_1h	0.8125	Imputed RNA
375	2967	A549_0h	0.764705882352941	Imputed RNA
376	5616	A549_0h	1	Imputed RNA
377	4492	A549_0h	1	Imputed RNA
378	4675	A549_0h	1	Imputed RNA
379	4951	A549_3h	0.944444444444444	Imputed RNA
380	2622	A549_3h	0.75	Imputed RNA
381	5291	A549_1h	0.903225806451613	Imputed RNA
382	5943	A549_3h	1	Imputed RNA
383	2397	A549_1h	0.833333333333333	Imputed RNA
384	4947	A549_0h	1	Imputed RNA
385	5262	A549_3h	0.9	Imputed RNA
386	5142	A549_1h	1	Imputed RNA
387	3104	A549_1h	0.794871794871795	Imputed RNA
388	1226	A549_0h	1	Imputed RNA
389	4767	A549_1h	0.857142857142857	Imputed RNA
390	1743	A549_0h	1	Imputed RNA
391	4299	A549_3h	0.956521739130435	Imputed RNA
392	1960	A549_1h	0.769230769230769	Imputed RNA
393	2942	A549_0h	0.866666666666667	Imputed RNA
394	4725	A549_0h	1	Imputed RNA
395	5593	A549_3h	1	Imputed RNA
396	5802	A549_1h	0.793103448275862	Imputed RNA
397	5006	A549_0h	1	Imputed RNA
398	4694	A549_3h	1	Imputed RNA
399	4564	A549_3h	0.954545454545455	Imputed RNA
400	2390	A549_3h	0.818181818181818	Imputed RNA
401	1442	A549_1h	0.833333333333333	Imputed RNA
402	741	A549_3h	0.928571428571429	Imputed RNA
403	3370	A549_3h	0.793103448275862	Imputed RNA
404	3193	A549_3h	0.46875	Imputed RNA
405	4051	A549_1h	0.6875	Imputed RNA
406	2593	A549_3h	0.733333333333333	Imputed RNA
407	992	A549_3h	0.521739130434783	Imputed RNA
408	4459	A549_1h	0.928571428571429	Imputed RNA
409	1171	A549_3h	0.9375	Imputed RNA
410	5353	A549_3h	0.75	Imputed RNA
411	2671	A549_1h	0.9	Imputed RNA
412	1055	A549_0h	0.964285714285714	Imputed RNA
413	4687	A549_1h	0.966666666666667	Imputed RNA
414	3307	A549_3h	1	Imputed RNA
415	2579	A549_3h	1	Imputed RNA
416	3567	A549_3h	1	Imputed RNA
417	5453	A549_1h	0.65	Imputed RNA
418	1529	A549_3h	0.666666666666667	Imputed RNA
419	4780	A549_3h	1	Imputed RNA
420	815	A549_3h	0.842105263157895	Imputed RNA
421	1319	A549_1h	0.823529411764706	Imputed RNA
422	5035	A549_1h	0.9	Imputed RNA
423	3497	A549_0h	0.823529411764706	Imputed RNA
424	5944	A549_1h	0.833333333333333	Imputed RNA
425	4868	A549_1h	1	Imputed RNA
426	4124	A549_3h	1	Imputed RNA
427	311	A549_1h	0.782608695652174	Imputed RNA
428	2950	A549_3h	1	Imputed RNA
429	4351	A549_3h	0.951219512195122	Imputed RNA
430	4184	A549_3h	0.470588235294118	Imputed RNA
431	2300	A549_3h	0.714285714285714	Imputed RNA
432	2927	A549_1h	0.5	Imputed RNA
433	5077	A549_3h	0.884615384615385	Imputed RNA
434	377	A549_0h	0.538461538461538	Imputed RNA
435	4025	A549_3h	0.666666666666667	Imputed RNA
436	1510	A549_3h	1	Imputed RNA
437	4088	A549_1h	0.9	Imputed RNA
438	5287	A549_0h	1	Imputed RNA
439	1401	A549_0h	1	Imputed RNA
440	1765	A549_3h	0.785714285714286	Imputed RNA
441	5919	A549_1h	0.941176470588235	Imputed RNA
442	5213	A549_0h	0.947368421052632	Imputed RNA
443	3636	A549_1h	1	Imputed RNA
444	248	A549_0h	1	Imputed RNA
445	4277	A549_0h	1	Imputed RNA
446	1165	A549_0h	0.894736842105263	Imputed RNA
447	448	A549_1h	0.538461538461538	Imputed RNA
448	4350	A549_0h	0.952380952380952	Imputed RNA
449	2237	A549_1h	1	Imputed RNA
450	2939	A549_3h	0.454545454545455	Imputed RNA
451	2981	A549_3h	0.904761904761905	Imputed RNA
452	812	A549_0h	1	Imputed RNA
453	4802	A549_1h	1	Imputed RNA
454	1670	A549_3h	1	Imputed RNA
455	5045	A549_3h	0.846153846153846	Imputed RNA
456	5302	A549_1h	0.962962962962963	Imputed RNA
457	5370	A549_3h	1	Imputed RNA
458	60	A549_3h	0.583333333333333	Imputed RNA
459	2329	A549_1h	0.875	Imputed RNA
460	4850	A549_3h	0.928571428571429	Imputed RNA
461	5218	A549_0h	1	Imputed RNA
462	4648	A549_0h	1	Imputed RNA
463	4550	A549_0h	1	Imputed RNA
464	4145	A549_1h	0.891891891891892	Imputed RNA
465	5913	A549_3h	1	Imputed RNA
466	1603	A549_0h	1	Imputed RNA
467	3889	A549_1h	0.783783783783784	Imputed RNA
468	4201	A549_1h	0.842105263157895	Imputed RNA
469	4875	A549_3h	0.933333333333333	Imputed RNA
470	5050	A549_3h	0.923076923076923	Imputed RNA
471	4559	A549_3h	1	Imputed RNA
472	1414	A549_3h	0.636363636363636	Imputed RNA
473	3863	A549_0h	0.769230769230769	Imputed RNA
474	5178	A549_3h	0.923076923076923	Imputed RNA
475	5746	A549_3h	0.866666666666667	Imputed RNA
476	202	A549_0h	1	Imputed RNA
477	4597	A549_3h	0.96	Imputed RNA
478	2387	A549_0h	0.925925925925926	Imputed RNA
479	4218	A549_0h	1	Imputed RNA
480	4995	A549_3h	0.733333333333333	Imputed RNA
481	4733	A549_1h	0.973684210526316	Imputed RNA
482	1482	A549_0h	0.944444444444444	Imputed RNA
483	5785	A549_1h	0.8	Imputed RNA
484	3858	A549_3h	1	Imputed RNA
485	1461	A549_1h	1	Imputed RNA
486	5065	A549_1h	0.791666666666667	Imputed RNA
487	3569	A549_1h	0.642857142857143	Imputed RNA
488	713	A549_3h	0.636363636363636	Imputed RNA
489	1439	A549_0h	1	Imputed RNA
490	498	A549_3h	0.785714285714286	Imputed RNA
491	1562	A549_0h	1	Imputed RNA
492	5510	A549_1h	0.904761904761905	Imputed RNA
493	1167	A549_1h	0.818181818181818	Imputed RNA
494	3588	A549_1h	0.952380952380952	Imputed RNA
495	3954	A549_1h	0.6875	Imputed RNA
496	5474	A549_3h	0.928571428571429	Imputed RNA
497	3230	A549_0h	1	Imputed RNA
498	727	A549_0h	1	Imputed RNA
499	3647	A549_3h	0.805555555555556	Imputed RNA
500	4857	A549_1h	0.956521739130435	Imputed RNA
501	5032	A549_3h	0.952380952380952	Imputed RNA
502	4363	A549_1h	0.896551724137931	Imputed RNA
503	668	A549_3h	0.777777777777778	Imputed RNA
504	3251	A549_1h	0.615384615384615	Imputed RNA
505	4448	A549_0h	1	Imputed RNA
506	3884	A549_0h	0.647058823529412	Imputed RNA
1	4491	A549_1h	0.967213114754098	LaGrACE
2	5775	A549_1h	0.898876404494382	LaGrACE
3	1807	A549_1h	0.962962962962963	LaGrACE
4	4857	A549_1h	1	LaGrACE
5	914	A549_0h	0.733333333333333	LaGrACE
6	4587	A549_3h	1	LaGrACE
7	3162	A549_3h	0.986111111111111	LaGrACE
8	4370	A549_3h	0.96875	LaGrACE
9	5879	A549_3h	0.92	LaGrACE
10	3419	A549_1h	1	LaGrACE
11	5082	A549_1h	0.925925925925926	LaGrACE
12	5497	A549_1h	0.948717948717949	LaGrACE
13	5239	A549_3h	0.871794871794872	LaGrACE
14	3104	A549_1h	1	LaGrACE
15	1986	A549_3h	0.961538461538462	LaGrACE
16	4733	A549_1h	0.96078431372549	LaGrACE
17	5247	A549_0h	1	LaGrACE
18	3069	A549_3h	0.941176470588235	LaGrACE
19	4157	A549_3h	1	LaGrACE
20	5906	A549_1h	0.875	LaGrACE
21	4487	A549_1h	0.883720930232558	LaGrACE
22	5578	A549_3h	0.857142857142857	LaGrACE
23	4737	A549_3h	1	LaGrACE
24	4178	A549_3h	0.983606557377049	LaGrACE
25	4871	A549_0h	1	LaGrACE
26	5045	A549_3h	0.962962962962963	LaGrACE
27	4441	A549_3h	0.976190476190476	LaGrACE
28	4983	A549_3h	0.909090909090909	LaGrACE
29	4976	A549_1h	0.936507936507937	LaGrACE
30	4808	A549_3h	1	LaGrACE
31	5576	A549_3h	0.952380952380952	LaGrACE
32	5288	A549_3h	0.973684210526316	LaGrACE
33	4249	A549_0h	0.971428571428571	LaGrACE
34	5549	A549_3h	0.853658536585366	LaGrACE
35	5335	A549_3h	1	LaGrACE
36	5504	A549_1h	1	LaGrACE
37	4924	A549_3h	0.916666666666667	LaGrACE
38	4651	A549_0h	1	LaGrACE
39	3504	A549_3h	0.793103448275862	LaGrACE
40	5365	A549_3h	1	LaGrACE
41	2135	A549_1h	1	LaGrACE
42	4943	A549_3h	0.974358974358974	LaGrACE
43	5737	A549_0h	1	LaGrACE
44	5837	A549_0h	0.983606557377049	LaGrACE
45	5040	A549_3h	0.970588235294118	LaGrACE
46	2028	A549_0h	1	LaGrACE
47	5533	A549_1h	1	LaGrACE
48	2947	A549_0h	1	LaGrACE
49	4353	A549_1h	0.7	LaGrACE
50	4190	A549_3h	0.883720930232558	LaGrACE
51	4754	A549_0h	0.978947368421053	LaGrACE
52	5245	A549_0h	0.951612903225806	LaGrACE
53	5566	A549_0h	1	LaGrACE
54	5623	A549_1h	0.938775510204082	LaGrACE
55	2090	A549_0h	0.955223880597015	LaGrACE
56	4601	A549_3h	0.976744186046512	LaGrACE
57	4504	A549_3h	1	LaGrACE
58	4938	A549_1h	0.96	LaGrACE
59	5181	A549_3h	0.914285714285714	LaGrACE
60	5889	A549_0h	1	LaGrACE
61	4342	A549_3h	0.951219512195122	LaGrACE
62	5832	A549_3h	0.950819672131147	LaGrACE
63	4965	A549_0h	0.96	LaGrACE
64	4332	A549_1h	0.90625	LaGrACE
65	4934	A549_3h	1	LaGrACE
66	1729	A549_3h	0.875	LaGrACE
67	5284	A549_1h	0.727272727272727	LaGrACE
68	5420	A549_3h	1	LaGrACE
69	1934	A549_0h	0.983050847457627	LaGrACE
70	5841	A549_0h	1	LaGrACE
71	5923	A549_1h	0.962962962962963	LaGrACE
72	4994	A549_0h	1	LaGrACE
73	5519	A549_1h	0.928571428571429	LaGrACE
74	4355	A549_3h	1	LaGrACE
75	5601	A549_3h	1	LaGrACE
76	4219	A549_3h	1	LaGrACE
77	917	A549_0h	0.972222222222222	LaGrACE
78	4979	A549_3h	0.829268292682927	LaGrACE
79	3075	A549_0h	0.991150442477876	LaGrACE
80	5321	A549_3h	0.925925925925926	LaGrACE
81	4230	A549_0h	0.970588235294118	LaGrACE
82	4195	A549_0h	1	LaGrACE
83	769	A549_1h	0.838709677419355	LaGrACE
84	2391	A549_1h	0.928571428571429	LaGrACE
85	5552	A549_0h	1	LaGrACE
86	3576	A549_3h	0.875	LaGrACE
87	4122	A549_1h	0.96969696969697	LaGrACE
88	2640	A549_0h	0.6	LaGrACE
89	5829	A549_3h	0.945454545454545	LaGrACE
90	5573	A549_0h	1	LaGrACE
91	5944	A549_1h	1	LaGrACE
92	5390	A549_3h	0.966666666666667	LaGrACE
93	5842	A549_3h	0.962962962962963	LaGrACE
94	3083	A549_1h	1	LaGrACE
95	3379	A549_3h	0.952380952380952	LaGrACE
96	5067	A549_1h	0.918367346938776	LaGrACE
97	5310	A549_3h	0.935064935064935	LaGrACE
98	5516	A549_3h	0.986486486486487	LaGrACE
99	2112	A549_1h	1	LaGrACE
100	5577	A549_0h	1	LaGrACE
101	4534	A549_3h	1	LaGrACE
102	3285	A549_1h	0.818181818181818	LaGrACE
103	131	A549_3h	0.928571428571429	LaGrACE
104	1565	A549_3h	0.944444444444444	LaGrACE
105	5256	A549_0h	1	LaGrACE
106	2734	A549_1h	1	LaGrACE
107	1829	A549_1h	1	LaGrACE
108	5673	A549_0h	1	LaGrACE
109	5175	A549_0h	0.99009900990099	LaGrACE
110	4165	A549_1h	0.98876404494382	LaGrACE
111	1318	A549_0h	0.974358974358974	LaGrACE
112	4175	A549_1h	0.56	LaGrACE
113	4200	A549_0h	1	LaGrACE
114	1936	A549_3h	1	LaGrACE
115	4795	A549_3h	1	LaGrACE
116	4239	A549_3h	1	LaGrACE
117	5596	A549_3h	0.9375	LaGrACE
118	5624	A549_0h	1	LaGrACE
119	4071	A549_0h	1	LaGrACE
120	4746	A549_0h	1	LaGrACE
121	4215	A549_1h	1	LaGrACE
122	5142	A549_1h	0.96078431372549	LaGrACE
123	4668	A549_3h	0.979591836734694	LaGrACE
124	3853	A549_1h	0.933333333333333	LaGrACE
125	5676	A549_1h	0.9	LaGrACE
126	4514	A549_1h	1	LaGrACE
127	4868	A549_1h	0.974358974358974	LaGrACE
128	4531	A549_3h	1	LaGrACE
129	1847	A549_3h	0.866666666666667	LaGrACE
130	4875	A549_3h	0.9375	LaGrACE
131	4306	A549_3h	0.977272727272727	LaGrACE
132	4177	A549_3h	1	LaGrACE
133	4462	A549_1h	1	LaGrACE
134	2771	A549_3h	0.978260869565217	LaGrACE
135	4655	A549_1h	1	LaGrACE
136	4779	A549_0h	1	LaGrACE
137	4722	A549_3h	1	LaGrACE
138	1086	A549_1h	0.972222222222222	LaGrACE
139	3542	A549_3h	0.772727272727273	LaGrACE
140	2795	A549_0h	0.943396226415094	LaGrACE
141	4911	A549_0h	1	LaGrACE
142	4320	A549_3h	1	LaGrACE
143	5257	A549_3h	0.9375	LaGrACE
144	4959	A549_3h	0.966666666666667	LaGrACE
145	4745	A549_1h	0.906976744186046	LaGrACE
146	1103	A549_3h	0.75	LaGrACE
147	4550	A549_0h	1	LaGrACE
148	5671	A549_1h	0.972972972972973	LaGrACE
149	5928	A549_3h	0.967741935483871	LaGrACE
150	1490	A549_0h	0.833333333333333	LaGrACE
151	4842	A549_3h	0.967741935483871	LaGrACE
152	5876	A549_0h	1	LaGrACE
153	5546	A549_0h	1	LaGrACE
154	5080	A549_0h	1	LaGrACE
155	4381	A549_1h	0.961538461538462	LaGrACE
156	1550	A549_3h	0.944444444444444	LaGrACE
157	4317	A549_3h	0.972602739726027	LaGrACE
158	4489	A549_3h	1	LaGrACE
159	5575	A549_0h	1	LaGrACE
160	4542	A549_3h	0.977777777777778	LaGrACE
161	4838	A549_0h	1	LaGrACE
162	76	A549_3h	0.692307692307692	LaGrACE
163	5308	A549_3h	1	LaGrACE
164	3367	A549_1h	0.80952380952381	LaGrACE
165	5302	A549_1h	0.917808219178082	LaGrACE
166	4888	A549_3h	1	LaGrACE
167	5049	A549_1h	1	LaGrACE
168	5839	A549_3h	1	LaGrACE
169	5422	A549_0h	1	LaGrACE
170	2859	A549_0h	1	LaGrACE
171	4430	A549_1h	0.826086956521739	LaGrACE
172	1859	A549_1h	0.647058823529412	LaGrACE
173	4836	A549_1h	1	LaGrACE
174	5217	A549_0h	0.984126984126984	LaGrACE
175	4731	A549_0h	1	LaGrACE
176	4014	A549_3h	0.975	LaGrACE
177	5619	A549_3h	0.962962962962963	LaGrACE
178	2673	A549_3h	0.95	LaGrACE
179	5101	A549_3h	0.967213114754098	LaGrACE
180	5320	A549_1h	0.981132075471698	LaGrACE
181	560	A549_1h	0.894736842105263	LaGrACE
182	3305	A549_1h	0.764705882352941	LaGrACE
183	4645	A549_1h	1	LaGrACE
184	5104	A549_3h	1	LaGrACE
185	5293	A549_3h	1	LaGrACE
186	4192	A549_3h	0.959183673469388	LaGrACE
187	4933	A549_1h	0.984375	LaGrACE
188	5258	A549_3h	1	LaGrACE
189	5077	A549_3h	0.983333333333333	LaGrACE
190	3277	A549_0h	0.966666666666667	LaGrACE
191	5300	A549_3h	1	LaGrACE
192	3903	A549_3h	0.615384615384615	LaGrACE
193	5407	A549_1h	1	LaGrACE
194	4494	A549_1h	0.8	LaGrACE
195	5004	A549_3h	1	LaGrACE
196	1657	A549_3h	0.971428571428571	LaGrACE
197	2294	A549_0h	0.571428571428571	LaGrACE
198	5863	A549_1h	0.935483870967742	LaGrACE
199	5796	A549_3h	0.869565217391304	LaGrACE
200	1817	A549_1h	0.826086956521739	LaGrACE
201	5304	A549_0h	1	LaGrACE
202	4015	A549_1h	0.941176470588235	LaGrACE
203	3652	A549_1h	0.894736842105263	LaGrACE
204	5202	A549_3h	1	LaGrACE
205	4919	A549_0h	1	LaGrACE
206	5607	A549_1h	0.9	LaGrACE
207	4297	A549_3h	0.962962962962963	LaGrACE
208	5852	A549_3h	1	LaGrACE
209	3681	A549_3h	0.970588235294118	LaGrACE
210	5621	A549_3h	0.948717948717949	LaGrACE
211	5929	A549_1h	1	LaGrACE
212	4213	A549_3h	0.857142857142857	LaGrACE
213	4969	A549_3h	0.956521739130435	LaGrACE
214	5078	A549_0h	1	LaGrACE
215	5751	A549_1h	0.92156862745098	LaGrACE
216	4493	A549_0h	1	LaGrACE
217	5643	A549_3h	0.962962962962963	LaGrACE
218	2271	A549_1h	0.733333333333333	LaGrACE
219	5110	A549_3h	1	LaGrACE
220	5058	A549_0h	1	LaGrACE
221	4490	A549_1h	0.931034482758621	LaGrACE
222	5501	A549_1h	0.962962962962963	LaGrACE
223	5092	A549_1h	0.928571428571429	LaGrACE
224	5924	A549_3h	0.894736842105263	LaGrACE
225	5351	A549_3h	0.936170212765957	LaGrACE
226	5225	A549_1h	1	LaGrACE
227	2124	A549_1h	0.806451612903226	LaGrACE
228	5595	A549_0h	1	LaGrACE
229	5779	A549_3h	0.901960784313726	LaGrACE
230	4218	A549_0h	1	LaGrACE
231	5632	A549_3h	0.880952380952381	LaGrACE
232	5761	A549_3h	0.94	LaGrACE
233	3157	A549_3h	1	LaGrACE
234	5462	A549_3h	0.95	LaGrACE
235	5194	A549_1h	1	LaGrACE
236	4519	A549_1h	0.888888888888889	LaGrACE
237	5805	A549_3h	1	LaGrACE
238	1480	A549_1h	0.545454545454545	LaGrACE
239	5518	A549_3h	1	LaGrACE
240	648	A549_1h	1	LaGrACE
241	5469	A549_0h	0.96969696969697	LaGrACE
242	3587	A549_1h	0.982142857142857	LaGrACE
243	5238	A549_0h	0.95	LaGrACE
244	4777	A549_0h	0.98019801980198	LaGrACE
245	5115	A549_3h	1	LaGrACE
246	4387	A549_1h	1	LaGrACE
247	4916	A549_1h	1	LaGrACE
248	4329	A549_1h	0.952380952380952	LaGrACE
249	4985	A549_3h	0.96	LaGrACE
250	4984	A549_0h	0.972972972972973	LaGrACE
251	1097	A549_3h	0.962962962962963	LaGrACE
252	4471	A549_1h	0.977272727272727	LaGrACE
253	4918	A549_0h	1	LaGrACE
254	5934	A549_0h	0.990476190476191	LaGrACE
255	4864	A549_3h	0.777777777777778	LaGrACE
256	5860	A549_1h	0.933333333333333	LaGrACE
257	3712	A549_3h	0.952380952380952	LaGrACE
258	4659	A549_1h	1	LaGrACE
259	4237	A549_0h	1	LaGrACE
260	5833	A549_3h	1	LaGrACE
261	2368	A549_1h	0.857142857142857	LaGrACE
262	5820	A549_0h	0.985294117647059	LaGrACE
263	1350	A549_1h	1	LaGrACE
264	915	A549_1h	0.976744186046512	LaGrACE
265	5707	A549_3h	0.818181818181818	LaGrACE
266	5212	A549_1h	1	LaGrACE
267	5242	A549_0h	1	LaGrACE
268	4112	A549_1h	0.9375	LaGrACE
269	1458	A549_3h	0.967741935483871	LaGrACE
270	2641	A549_1h	0.964912280701754	LaGrACE
271	5168	A549_1h	0.952380952380952	LaGrACE
272	4579	A549_1h	1	LaGrACE
273	4799	A549_1h	0.953488372093023	LaGrACE
274	4738	A549_3h	0.923076923076923	LaGrACE
275	2486	A549_3h	0.545454545454545	LaGrACE
276	3775	A549_3h	0.867924528301887	LaGrACE
277	4977	A549_3h	1	LaGrACE
278	3816	A549_0h	1	LaGrACE
279	5667	A549_0h	0.956521739130435	LaGrACE
280	5495	A549_3h	0.904761904761905	LaGrACE
281	3593	A549_1h	0.933333333333333	LaGrACE
282	3806	A549_3h	1	LaGrACE
283	5369	A549_1h	1	LaGrACE
284	5187	A549_0h	0.967213114754098	LaGrACE
285	2699	A549_3h	1	LaGrACE
286	5778	A549_0h	0.923076923076923	LaGrACE
287	1764	A549_0h	1	LaGrACE
288	4147	A549_1h	0.926829268292683	LaGrACE
289	4298	A549_3h	0.956521739130435	LaGrACE
290	5464	A549_3h	0.980769230769231	LaGrACE
291	5560	A549_1h	1	LaGrACE
292	4197	A549_3h	1	LaGrACE
293	5845	A549_1h	0.955882352941177	LaGrACE
294	4773	A549_3h	0.978723404255319	LaGrACE
295	4527	A549_3h	0.945945945945946	LaGrACE
296	3588	A549_1h	0.954545454545455	LaGrACE
297	4896	A549_0h	0.945454545454545	LaGrACE
298	844	A549_3h	1	LaGrACE
299	3537	A549_3h	1	LaGrACE
300	5705	A549_3h	0.962962962962963	LaGrACE
301	2754	A549_1h	0.935483870967742	LaGrACE
302	4982	A549_0h	0.918918918918919	LaGrACE
303	4780	A549_3h	1	LaGrACE
304	5503	A549_0h	1	LaGrACE
305	5723	A549_1h	1	LaGrACE
306	5951	A549_3h	0.972222222222222	LaGrACE
307	5569	A549_3h	0.971428571428571	LaGrACE
308	2709	A549_1h	1	LaGrACE
309	5506	A549_3h	1	LaGrACE
310	1541	A549_0h	1	LaGrACE
311	3744	A549_3h	1	LaGrACE
312	4172	A549_3h	1	LaGrACE
313	3512	A549_3h	1	LaGrACE
314	2469	A549_3h	1	LaGrACE
315	2725	A549_3h	0.838709677419355	LaGrACE
316	5032	A549_3h	0.941176470588235	LaGrACE
317	5478	A549_0h	1	LaGrACE
318	1222	A549_3h	0.823529411764706	LaGrACE
319	4145	A549_1h	1	LaGrACE
320	4275	A549_3h	0.904761904761905	LaGrACE
321	4941	A549_0h	1	LaGrACE
322	4670	A549_0h	0.931034482758621	LaGrACE
323	4991	A549_0h	1	LaGrACE
324	5386	A549_1h	1	LaGrACE
325	4337	A549_3h	0.555555555555556	LaGrACE
326	4641	A549_0h	1	LaGrACE
327	3647	A549_3h	0.833333333333333	LaGrACE
328	1607	A549_3h	0.84	LaGrACE
329	1743	A549_0h	1	LaGrACE
330	3376	A549_1h	0.96969696969697	LaGrACE
331	735	A549_3h	1	LaGrACE
332	5384	A549_0h	0.978723404255319	LaGrACE
333	5123	A549_3h	0.947368421052632	LaGrACE
334	4970	A549_1h	0.957446808510638	LaGrACE
335	281	A549_1h	0.785714285714286	LaGrACE
336	5331	A549_3h	0.923076923076923	LaGrACE
337	3721	A549_0h	1	LaGrACE
338	4047	A549_3h	0.829268292682927	LaGrACE
339	5919	A549_1h	0.875	LaGrACE
340	4170	A549_0h	0.96	LaGrACE
341	848	A549_3h	1	LaGrACE
342	5324	A549_1h	1	LaGrACE
343	1827	A549_1h	0.931818181818182	LaGrACE
344	4427	A549_0h	1	LaGrACE
345	5299	A549_3h	0.984375	LaGrACE
346	4672	A549_1h	0.925925925925926	LaGrACE
347	3074	A549_3h	0.909090909090909	LaGrACE
348	4877	A549_3h	0.958333333333333	LaGrACE
349	4520	A549_1h	0.983870967741935	LaGrACE
350	4139	A549_3h	1	LaGrACE
351	3200	A549_0h	0.98	LaGrACE
352	4658	A549_1h	0.982142857142857	LaGrACE
353	1811	A549_3h	0.666666666666667	LaGrACE
354	4565	A549_3h	0.972972972972973	LaGrACE
355	2170	A549_3h	0.5	LaGrACE
356	3378	A549_1h	0.967741935483871	LaGrACE
357	5150	A549_3h	0.909090909090909	LaGrACE
358	5806	A549_3h	0.916666666666667	LaGrACE
359	4648	A549_0h	1	LaGrACE
360	5060	A549_1h	0.875	LaGrACE
361	5370	A549_3h	1	LaGrACE
362	4343	A549_1h	0.833333333333333	LaGrACE
363	4726	A549_1h	1	LaGrACE
364	4581	A549_3h	0.891891891891892	LaGrACE
365	5408	A549_0h	0.8	LaGrACE
366	4776	A549_1h	0.90625	LaGrACE
367	2494	A549_3h	0.884615384615385	LaGrACE
368	2214	A549_1h	0.966666666666667	LaGrACE
369	4299	A549_3h	0.891891891891892	LaGrACE
370	4953	A549_3h	1	LaGrACE
371	2691	A549_3h	1	LaGrACE
372	5439	A549_1h	0.928571428571429	LaGrACE
373	430	A549_3h	0.91304347826087	LaGrACE
374	5742	A549_1h	0.923076923076923	LaGrACE
375	4685	A549_3h	0.961538461538462	LaGrACE
376	3193	A549_1h	0.952380952380952	LaGrACE
377	21	A549_1h	1	LaGrACE
378	4182	A549_0h	1	LaGrACE
379	2314	A549_1h	1	LaGrACE
380	3278	A549_1h	0.95	LaGrACE
381	4835	A549_3h	0.86046511627907	LaGrACE
382	5342	A549_3h	0.9	LaGrACE
383	1712	A549_0h	0.982456140350877	LaGrACE
384	4904	A549_0h	1	LaGrACE
385	5768	A549_1h	1	LaGrACE
386	4181	A549_3h	1	LaGrACE
387	4134	A549_3h	1	LaGrACE
1	4367	A549_3h	0.552631578947368	Spectra
2	1184	A549_3h	0.659090909090909	Spectra
3	3611	A549_0h	1	Spectra
4	5100	A549_1h	0.740740740740741	Spectra
5	5243	A549_0h	0.909090909090909	Spectra
6	2762	A549_3h	0.777777777777778	Spectra
7	526	A549_1h	0.4375	Spectra
8	3416	A549_3h	0.864864864864865	Spectra
9	1809	A549_1h	0.5	Spectra
10	1880	A549_0h	0.947368421052632	Spectra
11	5199	A549_3h	0.692307692307692	Spectra
12	3742	A549_3h	0.5	Spectra
13	327	A549_3h	0.615384615384615	Spectra
14	1886	A549_3h	0.513513513513513	Spectra
15	418	A549_3h	0.72972972972973	Spectra
16	2214	A549_1h	0.716666666666667	Spectra
17	1790	A549_3h	0.681818181818182	Spectra
18	3461	A549_3h	0.5	Spectra
19	3150	A549_1h	0.541666666666667	Spectra
20	5856	A549_3h	0.769230769230769	Spectra
21	1358	A549_3h	0.695652173913043	Spectra
22	4468	A549_3h	0.85	Spectra
23	4823	A549_0h	0.92	Spectra
24	5838	A549_3h	0.863636363636364	Spectra
25	2151	A549_3h	0.696969696969697	Spectra
26	3604	A549_3h	0.541666666666667	Spectra
27	4317	A549_3h	0.923076923076923	Spectra
28	4368	A549_3h	1	Spectra
29	2100	A549_0h	0.833333333333333	Spectra
30	472	A549_1h	0.555555555555556	Spectra
31	2027	A549_3h	0.439024390243902	Spectra
32	375	A549_3h	0.558823529411765	Spectra
33	5695	A549_3h	0.647058823529412	Spectra
34	4023	A549_3h	0.494949494949495	Spectra
35	3906	A549_1h	0.5	Spectra
36	3133	A549_0h	0.4	Spectra
37	261	A549_1h	0.5625	Spectra
38	5225	A549_3h	0.538461538461538	Spectra
39	2607	A549_3h	0.56	Spectra
40	4688	A549_1h	0.466666666666667	Spectra
41	586	A549_1h	0.583333333333333	Spectra
42	5760	A549_1h	0.514285714285714	Spectra
43	5076	A549_0h	0.868421052631579	Spectra
44	4476	A549_3h	0.714285714285714	Spectra
45	576	A549_1h	0.391304347826087	Spectra
46	2646	A549_1h	0.384615384615385	Spectra
47	2802	A549_0h	0.632352941176471	Spectra
48	4525	A549_1h	0.588235294117647	Spectra
49	4081	A549_3h	0.5	Spectra
50	1316	A549_3h	0.5	Spectra
51	4041	A549_3h	0.857142857142857	Spectra
52	3112	A549_0h	0.730769230769231	Spectra
53	1429	A549_3h	0.606060606060606	Spectra
54	2810	A549_1h	0.523809523809524	Spectra
55	5021	A549_3h	0.863636363636364	Spectra
56	4464	A549_1h	0.48	Spectra
57	2963	A549_0h	0.536585365853659	Spectra
58	4327	A549_1h	0.666666666666667	Spectra
59	4302	A549_0h	0.96875	Spectra
60	1457	A549_3h	0.515151515151515	Spectra
61	3403	A549_3h	0.5	Spectra
62	654	A549_3h	0.552238805970149	Spectra
63	1283	A549_1h	0.6	Spectra
64	5117	A549_1h	0.653846153846154	Spectra
65	1482	A549_1h	0.478260869565217	Spectra
66	254	A549_0h	0.90625	Spectra
67	4930	A549_3h	0.6	Spectra
68	5204	A549_1h	0.538461538461538	Spectra
69	2149	A549_0h	0.90625	Spectra
70	2022	A549_1h	0.602941176470588	Spectra
71	5779	A549_3h	0.692307692307692	Spectra
72	1778	A549_3h	0.833333333333333	Spectra
73	1419	A549_0h	0.903846153846154	Spectra
74	163	A549_0h	1	Spectra
75	1155	A549_1h	0.538461538461538	Spectra
76	5180	A549_3h	0.545454545454545	Spectra
77	3649	A549_3h	0.68	Spectra
78	5649	A549_3h	0.516129032258065	Spectra
79	3499	A549_0h	0.857142857142857	Spectra
80	5078	A549_0h	0.9375	Spectra
81	2186	A549_0h	0.769230769230769	Spectra
82	4297	A549_3h	0.666666666666667	Spectra
83	624	A549_1h	0.432835820895522	Spectra
84	1971	A549_3h	0.538461538461538	Spectra
85	3286	A549_0h	0.684210526315789	Spectra
86	5060	A549_3h	0.620689655172414	Spectra
87	2951	A549_0h	0.533333333333333	Spectra
88	4597	A549_3h	0.592592592592593	Spectra
89	1392	A549_1h	0.538461538461538	Spectra
90	5142	A549_1h	0.583333333333333	Spectra
91	2379	A549_1h	0.53125	Spectra
92	41	A549_3h	0.636363636363636	Spectra
93	5513	A549_3h	0.68	Spectra
94	2554	A549_3h	0.409090909090909	Spectra
95	4567	A549_0h	0.611111111111111	Spectra
96	2155	A549_1h	0.444444444444444	Spectra
97	3638	A549_1h	0.846153846153846	Spectra
98	4420	A549_1h	0.425	Spectra
99	4864	A549_1h	0.617021276595745	Spectra
100	4006	A549_1h	0.769230769230769	Spectra
101	8	A549_3h	0.571428571428571	Spectra
102	3551	A549_1h	0.426966292134831	Spectra
103	641	A549_1h	0.457627118644068	Spectra
104	2511	A549_0h	0.866666666666667	Spectra
105	2091	A549_1h	0.5	Spectra
106	527	A549_1h	0.529411764705882	Spectra
107	744	A549_1h	0.795454545454545	Spectra
108	3758	A549_0h	0.736842105263158	Spectra
109	1310	A549_3h	0.470588235294118	Spectra
110	467	A549_1h	0.647058823529412	Spectra
111	3964	A549_3h	0.657142857142857	Spectra
112	1922	A549_3h	0.65	Spectra
113	2991	A549_1h	0.692307692307692	Spectra
114	373	A549_0h	0.933333333333333	Spectra
115	2636	A549_1h	0.451612903225806	Spectra
116	4767	A549_3h	0.466666666666667	Spectra
117	117	A549_1h	0.666666666666667	Spectra
118	5930	A549_3h	0.736842105263158	Spectra
119	128	A549_3h	0.666666666666667	Spectra
120	3400	A549_3h	0.588235294117647	Spectra
121	4544	A549_3h	0.454545454545455	Spectra
122	3132	A549_3h	0.583333333333333	Spectra
123	4216	A549_0h	0.9375	Spectra
124	2010	A549_0h	0.4	Spectra
125	5283	A549_1h	0.8	Spectra
126	4285	A549_0h	1	Spectra
127	82	A549_3h	0.48	Spectra
128	4737	A549_3h	0.571428571428571	Spectra
129	4752	A549_3h	0.5	Spectra
130	4625	A549_1h	0.615384615384615	Spectra
131	4031	A549_1h	0.7	Spectra
132	2582	A549_3h	0.560975609756098	Spectra
133	5501	A549_0h	0.533333333333333	Spectra
134	1818	A549_0h	0.75	Spectra
135	1326	A549_3h	0.571428571428571	Spectra
136	4845	A549_0h	0.703703703703704	Spectra
137	2747	A549_3h	0.631578947368421	Spectra
138	2250	A549_1h	0.529411764705882	Spectra
139	5612	A549_1h	0.540540540540541	Spectra
140	1775	A549_3h	0.703703703703704	Spectra
141	5027	A549_0h	0.888888888888889	Spectra
142	3560	A549_3h	0.714285714285714	Spectra
143	3103	A549_3h	0.545454545454545	Spectra
144	3402	A549_1h	0.558823529411765	Spectra
145	4052	A549_3h	0.86	Spectra
146	4838	A549_0h	0.95	Spectra
147	814	A549_3h	0.508474576271186	Spectra
148	5753	A549_3h	0.638888888888889	Spectra
149	5560	A549_1h	0.736842105263158	Spectra
150	5092	A549_1h	0.59375	Spectra
151	1065	A549_0h	0.894736842105263	Spectra
152	3312	A549_3h	0.833333333333333	Spectra
153	3028	A549_1h	0.684210526315789	Spectra
154	518	A549_0h	0.466666666666667	Spectra
155	2317	A549_0h	0.75	Spectra
156	3832	A549_1h	0.583333333333333	Spectra
157	4589	A549_0h	0.615384615384615	Spectra
158	1924	A549_1h	0.631578947368421	Spectra
159	5786	A549_1h	0.538461538461538	Spectra
160	1135	A549_0h	0.566666666666667	Spectra
161	4939	A549_3h	0.555555555555556	Spectra
162	4694	A549_1h	0.476190476190476	Spectra
163	5606	A549_1h	0.5	Spectra
164	1783	A549_3h	0.533333333333333	Spectra
165	2124	A549_1h	0.6	Spectra
166	1148	A549_3h	0.923076923076923	Spectra
167	4889	A549_3h	0.9	Spectra
168	1112	A549_3h	0.571428571428571	Spectra
169	5748	A549_3h	0.625	Spectra
170	5299	A549_3h	0.555555555555556	Spectra
171	1352	A549_3h	0.454545454545455	Spectra
172	5641	A549_1h	0.666666666666667	Spectra
173	1597	A549_3h	0.580645161290323	Spectra
174	2111	A549_0h	0.636363636363636	Spectra
175	5675	A549_3h	0.590909090909091	Spectra
176	4082	A549_3h	0.651162790697674	Spectra
177	1140	A549_0h	0.75	Spectra
178	5707	A549_3h	0.555555555555556	Spectra
179	3277	A549_0h	0.833333333333333	Spectra
180	5735	A549_1h	0.551724137931034	Spectra
181	5306	A549_0h	0.92	Spectra
182	4707	A549_0h	0.9375	Spectra
183	1876	A549_3h	0.647058823529412	Spectra
184	2916	A549_3h	0.487179487179487	Spectra
185	2651	A549_3h	0.566265060240964	Spectra
186	430	A549_3h	0.461538461538462	Spectra
187	5471	A549_1h	0.666666666666667	Spectra
188	2579	A549_3h	0.838709677419355	Spectra
189	2060	A549_0h	0.916666666666667	Spectra
190	2917	A549_3h	0.594594594594595	Spectra
191	4173	A549_3h	0.666666666666667	Spectra
192	2696	A549_1h	0.538461538461538	Spectra
193	1144	A549_3h	0.6875	Spectra
194	3065	A549_3h	0.769230769230769	Spectra
195	5510	A549_3h	0.583333333333333	Spectra
196	5418	A549_0h	0.428571428571429	Spectra
197	588	A549_0h	0.411764705882353	Spectra
198	4407	A549_3h	0.666666666666667	Spectra
199	4760	A549_3h	0.6875	Spectra
200	1011	A549_1h	0.652173913043478	Spectra
201	4065	A549_3h	0.447368421052632	Spectra
202	5249	A549_0h	1	Spectra
203	3302	A549_0h	0.962962962962963	Spectra
204	5149	A549_1h	0.629032258064516	Spectra
205	2868	A549_1h	0.642857142857143	Spectra
206	622	A549_1h	0.588235294117647	Spectra
207	2392	A549_0h	1	Spectra
208	5820	A549_0h	1	Spectra
209	4176	A549_3h	0.513513513513513	Spectra
210	2619	A549_3h	0.705882352941177	Spectra
211	3025	A549_3h	0.5	Spectra
212	5395	A549_1h	0.55	Spectra
213	1556	A549_0h	0.833333333333333	Spectra
214	4042	A549_0h	0.611111111111111	Spectra
215	1389	A549_1h	0.416666666666667	Spectra
216	3910	A549_3h	0.642857142857143	Spectra
217	3328	A549_0h	0.96875	Spectra
218	1825	A549_0h	0.416666666666667	Spectra
219	2744	A549_1h	0.484848484848485	Spectra
220	4528	A549_3h	0.64	Spectra
221	2938	A549_3h	0.625	Spectra
222	87	A549_3h	0.652173913043478	Spectra
223	2433	A549_0h	0.407407407407407	Spectra
224	5588	A549_0h	0.842105263157895	Spectra
225	5015	A549_3h	0.5	Spectra
226	2556	A549_3h	0.48	Spectra
227	3172	A549_3h	0.476190476190476	Spectra
228	673	A549_1h	0.684210526315789	Spectra
229	2513	A549_3h	0.625	Spectra
230	3208	A549_0h	1	Spectra
231	3637	A549_3h	0.642857142857143	Spectra
232	1161	A549_3h	0.41304347826087	Spectra
233	4587	A549_1h	0.428571428571429	Spectra
234	3283	A549_3h	0.666666666666667	Spectra
235	3545	A549_3h	0.638297872340426	Spectra
236	4633	A549_0h	0.454545454545455	Spectra
237	1174	A549_0h	0.862068965517241	Spectra
238	3127	A549_0h	0.893617021276596	Spectra
239	4156	A549_0h	0.96551724137931	Spectra
240	403	A549_1h	0.44	Spectra
241	2954	A549_1h	0.5	Spectra
242	702	A549_3h	0.645833333333333	Spectra
243	2237	A549_3h	0.666666666666667	Spectra
244	4819	A549_3h	0.6	Spectra
245	2125	A549_3h	0.5	Spectra
246	291	A549_1h	0.6	Spectra
247	5711	A549_3h	0.65	Spectra
248	4295	A549_3h	0.521739130434783	Spectra
249	3230	A549_3h	0.333333333333333	Spectra
250	4600	A549_1h	0.633333333333333	Spectra
251	3210	A549_0h	0.736842105263158	Spectra
252	5362	A549_3h	0.52	Spectra
253	948	A549_3h	0.588235294117647	Spectra
254	5202	A549_3h	1	Spectra
255	5377	A549_3h	0.666666666666667	Spectra
256	1180	A549_1h	0.458333333333333	Spectra
257	1120	A549_3h	0.6	Spectra
258	1702	A549_1h	0.727272727272727	Spectra
259	4188	A549_1h	0.538461538461538	Spectra
260	4943	A549_3h	0.545454545454545	Spectra
261	4923	A549_0h	0.933333333333333	Spectra
262	1431	A549_3h	0.666666666666667	Spectra
263	3542	A549_1h	0.56	Spectra
264	1232	A549_0h	0.679245283018868	Spectra
265	5203	A549_1h	0.588235294117647	Spectra
266	3130	A549_0h	0.967741935483871	Spectra
267	1098	A549_0h	0.6875	Spectra
268	3955	A549_3h	0.5	Spectra
269	4520	A549_1h	0.615384615384615	Spectra
270	5472	A549_1h	0.5	Spectra
271	5022	A549_1h	0.5	Spectra
272	2677	A549_1h	0.608695652173913	Spectra
273	2138	A549_0h	1	Spectra
274	4858	A549_3h	0.954545454545455	Spectra
275	486	A549_0h	0.791666666666667	Spectra
276	3077	A549_3h	0.571428571428571	Spectra
277	2586	A549_1h	0.539473684210526	Spectra
278	5085	A549_0h	1	Spectra
279	3135	A549_0h	1	Spectra
280	5139	A549_3h	0.681818181818182	Spectra
281	3692	A549_0h	0.947368421052632	Spectra
282	4047	A549_3h	0.521739130434783	Spectra
283	3411	A549_3h	0.59375	Spectra
284	2303	A549_0h	0.866666666666667	Spectra
285	4928	A549_0h	0.607142857142857	Spectra
286	1513	A549_1h	0.567567567567568	Spectra
287	410	A549_1h	0.454545454545455	Spectra
288	4957	A549_3h	0.8	Spectra
289	2656	A549_0h	1	Spectra
290	4571	A549_3h	0.526315789473684	Spectra
291	5302	A549_1h	0.384615384615385	Spectra
292	1640	A549_1h	0.615384615384615	Spectra
293	4657	A549_3h	0.578947368421053	Spectra
294	2706	A549_1h	0.581395348837209	Spectra
295	3847	A549_1h	0.594594594594595	Spectra
296	4815	A549_1h	0.5	Spectra
297	686	A549_1h	0.558823529411765	Spectra
298	218	A549_3h	0.631578947368421	Spectra
299	3445	A549_3h	0.625	Spectra
300	2983	A549_3h	0.644444444444444	Spectra
301	3118	A549_1h	0.578947368421053	Spectra
302	1055	A549_0h	0.517241379310345	Spectra
303	2615	A549_3h	0.333333333333333	Spectra
304	3303	A549_1h	0.404761904761905	Spectra
305	5546	A549_0h	1	Spectra
306	362	A549_0h	0.958333333333333	Spectra
307	2305	A549_3h	0.636363636363636	Spectra
308	1054	A549_3h	0.653061224489796	Spectra
309	860	A549_0h	0.961538461538462	Spectra
310	1600	A549_3h	0.5	Spectra
311	5241	A549_3h	0.818181818181818	Spectra
312	757	A549_3h	0.625	Spectra
313	4975	A549_0h	0.454545454545455	Spectra
314	194	A549_1h	0.5	Spectra
315	5068	A549_3h	0.586206896551724	Spectra
316	4579	A549_1h	0.625	Spectra
317	5624	A549_0h	0.909090909090909	Spectra
318	4078	A549_3h	0.444444444444444	Spectra
319	1529	A549_3h	0.633333333333333	Spectra
320	4696	A549_0h	0.708333333333333	Spectra
321	3386	A549_0h	0.464285714285714	Spectra
322	5050	A549_1h	0.583333333333333	Spectra
323	2600	A549_0h	0.928571428571429	Spectra
324	2368	A549_0h	0.681818181818182	Spectra
325	5323	A549_1h	0.555555555555556	Spectra
326	1398	A549_3h	0.5625	Spectra
327	3337	A549_3h	0.705882352941177	Spectra
328	844	A549_3h	1	Spectra
329	4852	A549_0h	0.96551724137931	Spectra
330	119	A549_3h	0.666666666666667	Spectra
331	4531	A549_3h	0.95	Spectra
332	5010	A549_3h	0.642857142857143	Spectra
333	5535	A549_3h	0.708333333333333	Spectra
334	5654	A549_1h	0.733333333333333	Spectra
335	5723	A549_0h	0.4	Spectra
336	3166	A549_3h	0.5	Spectra
337	2518	A549_3h	0.5625	Spectra
338	5396	A549_3h	0.428571428571429	Spectra
339	464	A549_1h	0.404761904761905	Spectra
340	805	A549_0h	0.466666666666667	Spectra
341	3297	A549_3h	0.466666666666667	Spectra
342	4178	A549_3h	0.829268292682927	Spectra
343	3442	A549_3h	0.714285714285714	Spectra
344	944	A549_1h	0.375	Spectra
345	1512	A549_0h	0.9	Spectra
346	1019	A549_3h	0.866666666666667	Spectra
347	2036	A549_0h	0.944444444444444	Spectra
348	4978	A549_0h	0.785714285714286	Spectra
349	1190	A549_1h	0.571428571428571	Spectra
350	4271	A549_0h	1	Spectra
351	272	A549_3h	0.630434782608696	Spectra
352	2477	A549_1h	0.75	Spectra
353	5263	A549_3h	0.5	Spectra
354	1630	A549_1h	0.542857142857143	Spectra
355	3819	A549_0h	0.954545454545455	Spectra
356	2525	A549_0h	0.878787878787879	Spectra
357	4473	A549_3h	0.692307692307692	Spectra
358	4072	A549_0h	0.457142857142857	Spectra
359	2191	A549_3h	0.409090909090909	Spectra
360	2051	A549_1h	0.625	Spectra
361	4756	A549_3h	0.628571428571429	Spectra
362	4527	A549_3h	0.771428571428571	Spectra
363	3752	A549_1h	0.518518518518518	Spectra
364	572	A549_3h	0.743589743589744	Spectra
365	2174	A549_3h	0.5	Spectra
366	1268	A549_0h	0.533333333333333	Spectra
367	4028	A549_0h	0.69047619047619	Spectra
368	530	A549_0h	0.9375	Spectra
369	1895	A549_3h	0.666666666666667	Spectra
370	1168	A549_0h	0.925925925925926	Spectra
371	4402	A549_1h	0.65	Spectra
372	1861	A549_3h	0.473684210526316	Spectra
373	2428	A549_3h	0.7	Spectra
374	2574	A549_1h	0.44	Spectra
375	3645	A549_1h	0.592592592592593	Spectra
376	2543	A549_1h	0.405405405405405	Spectra
377	5800	A549_0h	0.736842105263158	Spectra
378	2221	A549_3h	0.666666666666667	Spectra
379	3782	A549_3h	0.576923076923077	Spectra
380	1760	A549_0h	0.766666666666667	Spectra
381	2400	A549_3h	0.6	Spectra
382	2148	A549_3h	0.705882352941177	Spectra
383	3488	A549_1h	0.567567567567568	Spectra
384	3408	A549_3h	0.733333333333333	Spectra
385	3035	A549_3h	0.846153846153846	Spectra
386	2038	A549_1h	0.478260869565217	Spectra
387	4019	A549_1h	0.625	Spectra
388	478	A549_3h	0.575	Spectra
389	2266	A549_0h	0.615384615384615	Spectra
390	234	A549_3h	0.642857142857143	Spectra
391	3480	A549_1h	0.538461538461538	Spectra
392	5742	A549_1h	0.611111111111111	Spectra
393	4900	A549_1h	0.769230769230769	Spectra
394	4421	A549_0h	0.761904761904762	Spectra
395	4611	A549_1h	0.592592592592593	Spectra
396	92	A549_0h	0.92	Spectra
397	1903	A549_1h	0.526315789473684	Spectra
398	781	A549_1h	0.642857142857143	Spectra
399	5126	A549_3h	0.590909090909091	Spectra
400	2585	A549_1h	0.416666666666667	Spectra
401	5135	A549_3h	0.62962962962963	Spectra
402	2331	A549_1h	0.428571428571429	Spectra
403	4551	A549_3h	0.833333333333333	Spectra
404	4546	A549_1h	0.5625	Spectra
405	855	A549_3h	0.529411764705882	Spectra
406	2910	A549_3h	0.785714285714286	Spectra
407	3773	A549_1h	0.571428571428571	Spectra
408	5038	A549_3h	0.631578947368421	Spectra
409	5220	A549_3h	0.792452830188679	Spectra
410	4789	A549_3h	0.6	Spectra
411	3399	A549_0h	0.74	Spectra
412	3734	A549_3h	0.75	Spectra
413	470	A549_3h	0.5	Spectra
414	5244	A549_1h	0.529411764705882	Spectra
415	1090	A549_0h	0.916666666666667	Spectra
416	2841	A549_3h	0.833333333333333	Spectra
417	2834	A549_0h	0.777777777777778	Spectra
418	3026	A549_3h	0.5	Spectra
419	1413	A549_3h	0.615384615384615	Spectra
420	4596	A549_1h	0.782608695652174	Spectra
421	967	A549_1h	0.533333333333333	Spectra
422	4260	A549_1h	0.7	Spectra
423	5315	A549_0h	0.684210526315789	Spectra
424	1791	A549_0h	1	Spectra
425	5437	A549_3h	0.5	Spectra
426	2127	A549_3h	1	Spectra
427	3417	A549_0h	0.916666666666667	Spectra
428	1274	A549_3h	0.894736842105263	Spectra
429	2092	A549_0h	0.5	Spectra
430	2449	A549_3h	0.636363636363636	Spectra
431	5657	A549_3h	0.545454545454545	Spectra
432	4829	A549_3h	0.961538461538462	Spectra
433	2967	A549_3h	0.392857142857143	Spectra
434	2168	A549_3h	0.523809523809524	Spectra
435	178	A549_1h	0.555555555555556	Spectra
436	3533	A549_1h	0.538461538461538	Spectra
437	1514	A549_1h	0.692307692307692	Spectra
438	3195	A549_1h	0.636363636363636	Spectra
439	4669	A549_0h	0.727272727272727	Spectra
440	5920	A549_0h	0.611111111111111	Spectra
441	2409	A549_3h	0.536585365853659	Spectra
442	4433	A549_1h	0.566666666666667	Spectra
443	500	A549_0h	0.739130434782609	Spectra
444	1387	A549_3h	0.75	Spectra
445	3999	A549_3h	0.6	Spectra
446	5843	A549_3h	0.566666666666667	Spectra
447	5714	A549_1h	0.384615384615385	Spectra
448	510	A549_3h	0.590909090909091	Spectra
449	2351	A549_3h	0.461538461538462	Spectra
450	2453	A549_3h	0.465116279069767	Spectra
451	1499	A549_1h	0.588235294117647	Spectra
452	4719	A549_0h	1	Spectra
453	5802	A549_3h	0.5	Spectra
454	4312	A549_1h	0.538461538461538	Spectra
455	231	A549_1h	0.466666666666667	Spectra
456	3570	A549_3h	0.619047619047619	Spectra
457	2957	A549_1h	0.5	Spectra
458	1999	A549_3h	0.5	Spectra
459	17	A549_0h	0.869565217391304	Spectra
460	3469	A549_1h	0.5	Spectra
461	2830	A549_1h	0.5	Spectra
462	5304	A549_0h	0.885714285714286	Spectra
463	3575	A549_0h	1	Spectra
464	5179	A549_1h	0.666666666666667	Spectra
465	2570	A549_1h	0.529411764705882	Spectra
1	4407	A549_1h	0.4140625	ExpiMap
2	2366	A549_1h	0.486111111111111	ExpiMap
3	4120	A549_3h	0.5	ExpiMap
4	5146	A549_0h	0.365384615384615	ExpiMap
5	4877	A549_3h	0.583333333333333	ExpiMap
6	841	A549_3h	0.45	ExpiMap
7	5479	A549_3h	0.352941176470588	ExpiMap
8	2858	A549_3h	0.381578947368421	ExpiMap
9	1512	A549_0h	0.355263157894737	ExpiMap
10	1877	A549_3h	0.493087557603687	ExpiMap
11	4069	A549_3h	0.348387096774194	ExpiMap
12	149	A549_3h	0.377049180327869	ExpiMap
13	5165	A549_3h	0.439024390243902	ExpiMap
14	807	A549_3h	0.421052631578947	ExpiMap
15	5696	A549_3h	0.5	ExpiMap
16	5109	A549_3h	0.386363636363636	ExpiMap
17	2647	A549_3h	0.428571428571429	ExpiMap
18	5331	A549_3h	0.42	ExpiMap
19	3267	A549_0h	0.473684210526316	ExpiMap
20	4413	A549_3h	0.371134020618557	ExpiMap
21	3981	A549_0h	0.405405405405405	ExpiMap
22	2483	A549_0h	0.435185185185185	ExpiMap
23	2279	A549_3h	0.5	ExpiMap
24	4551	A549_3h	0.42	ExpiMap
25	904	A549_0h	0.642857142857143	ExpiMap
26	2350	A549_3h	0.411764705882353	ExpiMap
27	1492	A549_3h	0.4375	ExpiMap
28	4332	A549_0h	0.450980392156863	ExpiMap
29	3627	A549_3h	0.481481481481481	ExpiMap
30	5474	A549_3h	0.56	ExpiMap
31	5084	A549_3h	0.447513812154696	ExpiMap
32	1399	A549_3h	0.56043956043956	ExpiMap
33	4087	A549_3h	0.392156862745098	ExpiMap
34	5598	A549_1h	0.409090909090909	ExpiMap
35	4686	A549_3h	0.5	ExpiMap
36	83	A549_3h	0.44	ExpiMap
37	4682	A549_3h	0.387096774193548	ExpiMap
38	161	A549_0h	0.413793103448276	ExpiMap
39	3531	A549_0h	0.418604651162791	ExpiMap
40	5159	A549_1h	0.636363636363636	ExpiMap
41	1117	A549_1h	0.45	ExpiMap
42	5273	A549_0h	0.444444444444444	ExpiMap
43	2905	A549_3h	0.533333333333333	ExpiMap
44	4800	A549_1h	0.352380952380952	ExpiMap
45	2655	A549_0h	0.425925925925926	ExpiMap
46	2220	A549_1h	0.478260869565217	ExpiMap
47	3541	A549_3h	0.511627906976744	ExpiMap
48	4124	A549_3h	0.657142857142857	ExpiMap
49	3403	A549_3h	0.514285714285714	ExpiMap
50	720	A549_1h	0.625	ExpiMap
51	326	A549_1h	0.526315789473684	ExpiMap
52	4048	A549_3h	0.558823529411765	ExpiMap
53	5065	A549_1h	0.423529411764706	ExpiMap
54	3822	A549_1h	0.353846153846154	ExpiMap
55	5345	A549_0h	0.40625	ExpiMap
56	4008	A549_3h	0.402298850574713	ExpiMap
57	3537	A549_0h	0.538461538461538	ExpiMap
58	1690	A549_0h	0.366666666666667	ExpiMap
59	5536	A549_1h	0.384615384615385	ExpiMap
60	1300	A549_0h	0.451612903225806	ExpiMap
61	116	A549_3h	0.538461538461538	ExpiMap
62	2799	A549_0h	0.428571428571429	ExpiMap
63	4380	A549_0h	0.473684210526316	ExpiMap
64	1374	A549_3h	0.442622950819672	ExpiMap
65	3025	A549_0h	0.411764705882353	ExpiMap
66	2947	A549_0h	0.421052631578947	ExpiMap
67	1392	A549_1h	0.452054794520548	ExpiMap
68	2624	A549_1h	0.538461538461538	ExpiMap
69	5220	A549_3h	0.446153846153846	ExpiMap
70	3873	A549_3h	0.461538461538462	ExpiMap
71	5712	A549_3h	0.511111111111111	ExpiMap
72	924	A549_1h	0.5	ExpiMap
73	5565	A549_0h	0.388888888888889	ExpiMap
74	3493	A549_3h	0.440677966101695	ExpiMap
75	1372	A549_3h	0.486486486486487	ExpiMap
76	2265	A549_3h	0.444444444444444	ExpiMap
77	3859	A549_3h	0.365384615384615	ExpiMap
78	2085	A549_3h	0.5	ExpiMap
79	1235	A549_3h	0.615384615384615	ExpiMap
80	1326	A549_3h	0.347826086956522	ExpiMap
81	3374	A549_1h	0.4	ExpiMap
82	5630	A549_0h	0.538461538461538	ExpiMap
83	3658	A549_1h	0.418604651162791	ExpiMap
84	813	A549_1h	0.583333333333333	ExpiMap
85	469	A549_3h	0.463768115942029	ExpiMap
86	53	A549_1h	0.368421052631579	ExpiMap
87	5417	A549_1h	0.423076923076923	ExpiMap
88	259	A549_0h	0.368421052631579	ExpiMap
89	2987	A549_3h	0.551724137931034	ExpiMap
90	1111	A549_3h	0.406976744186047	ExpiMap
91	4779	A549_1h	0.416666666666667	ExpiMap
92	2129	A549_3h	0.396551724137931	ExpiMap
93	386	A549_0h	0.434782608695652	ExpiMap
94	5260	A549_3h	0.41747572815534	ExpiMap
95	202	A549_3h	0.357142857142857	ExpiMap
96	2212	A549_0h	0.421052631578947	ExpiMap
97	1545	A549_1h	0.416666666666667	ExpiMap
98	5477	A549_3h	0.457831325301205	ExpiMap
99	3173	A549_0h	0.345454545454545	ExpiMap
100	5741	A549_0h	0.414634146341463	ExpiMap
101	604	A549_0h	0.479166666666667	ExpiMap
102	5823	A549_3h	0.384615384615385	ExpiMap
103	2343	A549_3h	0.578947368421053	ExpiMap
104	2250	A549_0h	0.363636363636364	ExpiMap
105	5302	A549_1h	0.4	ExpiMap
106	4359	A549_3h	0.578947368421053	ExpiMap
107	4503	A549_3h	0.472727272727273	ExpiMap
108	5875	A549_3h	0.411764705882353	ExpiMap
109	3492	A549_3h	0.444444444444444	ExpiMap
110	5649	A549_3h	0.440677966101695	ExpiMap
111	5074	A549_3h	0.818181818181818	ExpiMap
112	3225	A549_1h	0.454545454545455	ExpiMap
113	3957	A549_1h	0.383333333333333	ExpiMap
114	4304	A549_3h	0.432692307692308	ExpiMap
115	5677	A549_1h	0.46969696969697	ExpiMap
116	249	A549_3h	0.493670886075949	ExpiMap
117	2225	A549_0h	0.438202247191011	ExpiMap
118	3292	A549_3h	0.444444444444444	ExpiMap
119	3551	A549_1h	0.542857142857143	ExpiMap
120	2942	A549_0h	0.351851851851852	ExpiMap
121	4493	A549_0h	0.428571428571429	ExpiMap
122	4647	A549_3h	0.391304347826087	ExpiMap
123	2486	A549_3h	0.470588235294118	ExpiMap
124	1432	A549_3h	0.578947368421053	ExpiMap
125	5537	A549_0h	0.428571428571429	ExpiMap
126	2911	A549_1h	0.470588235294118	ExpiMap
127	2278	A549_0h	0.48	ExpiMap
128	5216	A549_3h	0.413793103448276	ExpiMap
129	4383	A549_3h	0.536585365853659	ExpiMap
130	2005	A549_3h	0.38961038961039	ExpiMap
131	4527	A549_3h	0.470588235294118	ExpiMap
132	4136	A549_3h	0.375	ExpiMap
133	2617	A549_1h	0.533333333333333	ExpiMap
134	5179	A549_0h	0.421052631578947	ExpiMap
135	3001	A549_3h	0.476923076923077	ExpiMap
136	2633	A549_3h	0.461538461538462	ExpiMap
137	4138	A549_3h	0.48936170212766	ExpiMap
138	1244	A549_1h	0.416666666666667	ExpiMap
139	2406	A549_3h	0.578947368421053	ExpiMap
140	209	A549_3h	0.35	ExpiMap
141	5135	A549_3h	0.383838383838384	ExpiMap
142	3264	A549_1h	0.5	ExpiMap
143	4515	A549_3h	0.413793103448276	ExpiMap
144	692	A549_1h	0.4	ExpiMap
145	4042	A549_3h	0.5	ExpiMap
146	4879	A549_1h	0.407407407407407	ExpiMap
147	236	A549_3h	0.391304347826087	ExpiMap
148	3153	A549_1h	0.388888888888889	ExpiMap
149	2632	A549_1h	0.505154639175258	ExpiMap
150	183	A549_0h	0.393939393939394	ExpiMap
151	4131	A549_0h	0.411764705882353	ExpiMap
152	2844	A549_0h	0.535714285714286	ExpiMap
153	2016	A549_3h	0.421052631578947	ExpiMap
154	5629	A549_3h	0.736842105263158	ExpiMap
155	2165	A549_3h	0.434782608695652	ExpiMap
156	2593	A549_3h	0.7	ExpiMap
157	2490	A549_3h	0.75	ExpiMap
158	1700	A549_3h	0.5	ExpiMap
159	670	A549_3h	0.507936507936508	ExpiMap
160	1852	A549_3h	0.375	ExpiMap
161	2306	A549_3h	0.5	ExpiMap
162	2614	A549_3h	0.678571428571429	ExpiMap
163	5209	A549_3h	0.382352941176471	ExpiMap
164	5402	A549_0h	0.362068965517241	ExpiMap
165	2979	A549_0h	0.432432432432432	ExpiMap
166	4172	A549_1h	0.444444444444444	ExpiMap
167	1380	A549_0h	0.352941176470588	ExpiMap
168	4067	A549_3h	0.695652173913043	ExpiMap
169	4967	A549_3h	0.444444444444444	ExpiMap
170	1974	A549_3h	0.461538461538462	ExpiMap
171	2104	A549_3h	0.476190476190476	ExpiMap
172	3646	A549_3h	0.5	ExpiMap
173	3946	A549_1h	0.5	ExpiMap
174	4684	A549_0h	0.416666666666667	ExpiMap
175	1104	A549_3h	0.357142857142857	ExpiMap
176	2326	A549_3h	0.509615384615385	ExpiMap
177	1689	A549_3h	0.397058823529412	ExpiMap
178	4859	A549_1h	0.4	ExpiMap
179	2558	A549_3h	0.425	ExpiMap
180	1761	A549_1h	0.40625	ExpiMap
181	445	A549_1h	0.4	ExpiMap
182	5387	A549_3h	0.55	ExpiMap
183	5556	A549_3h	0.422222222222222	ExpiMap
184	84	A549_3h	0.5	ExpiMap
185	827	A549_0h	0.409090909090909	ExpiMap
186	1908	A549_3h	0.388888888888889	ExpiMap
187	2939	A549_3h	0.472972972972973	ExpiMap
188	1091	A549_3h	0.428571428571429	ExpiMap
189	947	A549_1h	0.428571428571429	ExpiMap
190	1217	A549_0h	0.547169811320755	ExpiMap
191	2037	A549_3h	0.432432432432432	ExpiMap
192	390	A549_3h	0.4	ExpiMap
193	4031	A549_3h	0.394736842105263	ExpiMap
194	565	A549_3h	0.423076923076923	ExpiMap
195	5762	A549_1h	0.470588235294118	ExpiMap
196	1529	A549_1h	0.727272727272727	ExpiMap
197	522	A549_3h	0.509259259259259	ExpiMap
198	2425	A549_3h	0.425925925925926	ExpiMap
199	2419	A549_1h	0.421052631578947	ExpiMap
200	13	A549_3h	0.333333333333333	ExpiMap
201	1354	A549_3h	0.75	ExpiMap
202	912	A549_1h	0.722222222222222	ExpiMap
203	2496	A549_3h	0.522727272727273	ExpiMap
204	4372	A549_3h	0.571428571428571	ExpiMap
205	1646	A549_3h	0.47887323943662	ExpiMap
206	2795	A549_3h	0.382352941176471	ExpiMap
207	4196	A549_3h	0.444444444444444	ExpiMap
208	5783	A549_3h	0.548387096774194	ExpiMap
209	1834	A549_1h	0.428571428571429	ExpiMap
210	4638	A549_0h	0.444444444444444	ExpiMap
211	682	A549_1h	0.419354838709677	ExpiMap
212	5938	A549_3h	0.363636363636364	ExpiMap
213	982	A549_3h	0.421052631578947	ExpiMap
214	5342	A549_3h	0.358974358974359	ExpiMap
215	2386	A549_3h	0.521739130434783	ExpiMap
216	3427	A549_1h	0.435897435897436	ExpiMap
217	3644	A549_1h	0.5	ExpiMap
218	5265	A549_0h	0.4375	ExpiMap
219	831	A549_1h	0.354838709677419	ExpiMap
220	3465	A549_3h	0.491228070175439	ExpiMap
221	4437	A549_0h	0.358490566037736	ExpiMap
222	4665	A549_3h	0.441558441558442	ExpiMap
223	2796	A549_3h	0.363636363636364	ExpiMap
224	5396	A549_3h	0.375	ExpiMap
225	3439	A549_3h	0.372549019607843	ExpiMap
226	2100	A549_3h	0.380952380952381	ExpiMap
227	1301	A549_3h	0.52	ExpiMap
228	1622	A549_1h	0.5	ExpiMap
229	4070	A549_3h	0.638297872340426	ExpiMap
230	5432	A549_0h	0.423076923076923	ExpiMap
231	2895	A549_3h	0.384615384615385	ExpiMap
232	5128	A549_3h	0.53125	ExpiMap
233	4328	A549_1h	0.583333333333333	ExpiMap
234	4541	A549_3h	0.470588235294118	ExpiMap
235	4388	A549_0h	0.5	ExpiMap
236	5454	A549_1h	0.419354838709677	ExpiMap
237	4683	A549_3h	0.461538461538462	ExpiMap
238	4531	A549_0h	0.521739130434783	ExpiMap
239	5379	A549_1h	0.5	ExpiMap
240	4555	A549_0h	0.39344262295082	ExpiMap
241	5815	A549_1h	0.391304347826087	ExpiMap
242	243	A549_0h	0.543859649122807	ExpiMap
243	5908	A549_3h	0.388888888888889	ExpiMap
244	2049	A549_3h	0.469230769230769	ExpiMap
245	4858	A549_3h	0.488372093023256	ExpiMap
246	1387	A549_0h	0.583333333333333	ExpiMap
247	4231	A549_0h	0.4375	ExpiMap
248	3609	A549_0h	0.382978723404255	ExpiMap
249	4576	A549_1h	0.454545454545455	ExpiMap
250	1029	A549_1h	0.377358490566038	ExpiMap
251	3329	A549_3h	0.444444444444444	ExpiMap
252	584	A549_1h	0.387096774193548	ExpiMap
253	5874	A549_3h	0.382978723404255	ExpiMap
254	2898	A549_3h	0.470588235294118	ExpiMap
255	607	A549_3h	0.387096774193548	ExpiMap
256	4556	A549_1h	0.52	ExpiMap
257	2873	A549_0h	0.548387096774194	ExpiMap
258	4902	A549_1h	0.406779661016949	ExpiMap
[truncated: 139 more rows]
