# Supplementary material for: LaGrACE: estimating gene program dysregulation with latent regulatory network
Source: Mol Syst Biol. 2025 Jun 30;21(9):1263–81. doi: 10.1038/s44320-025-00115-3 (PMC12405484; doi:10.1038/s44320-025-00115-3)
Supplement: Supplementary file 3 — Source data Fig. 3 [file 44320_2025_115_MOESM3_ESM.zip › source_data_fig_3D_3hr.csv]

	LEPRE1	PRKAB2	KCNT2	RAB7L1	C1orf132	AC011998.1	HJURP	HGD	TXNRD3	CP	TP63	FGA	SORBS2	FSTL4	APBB3	SERPINB1	TFEB	GTPBP2	TNFRSF21	DYNLT1	POLM	PDK4	CYP3A5	ARHGEF39	OGN	FIBCD1	NSMCE4A	RACGAP1	PTGES3	CEP152	RP11.715J22.4	BCL2	FBXL12	ILVBL	GPCPD1	SUN2	KLHL15	MORC4	FAM122B	LRRC47	COL11A1	LAPTM4A	RAB11FIP5	ACTR1B	TMEM185B	HEG1	TPRA1	CLPTM1L	TMED7
LEPRE1	1	0.0302406773983267	0.088187308760755	0.236803537194815	0.160006091173354	0.220236562628323	0.112237877484031	0.106298629876731	0.0873620973992976	0.221741460294333	0.334997155413989	0.0608804490210491	0.167600057347038	0.191424839375249	-0.0577950191043272	0.11882456883137	0.114732705218709	0.162473226098304	-0.0471144445367117	-0.0128974297156142	0.0776729796219497	0.354190092818742	0.174033467463037	0.0162384222959943	0.025499834465833	0.131230414974819	0.207991677614405	0.194004747819796	0.128976848170698	0.0572944206975565	0.117490736164729	-0.0100684277821674	0.305048840659846	-0.0499943708958757	0.240088219909962	0.0794948476598012	-0.0565655180024103	0.152865976490869	0.0871275516329306	-0.0626355809334781	-0.231828839520272	-0.110274643623746	0.0936664852030019	-0.0482375261819291	-0.0869347769127796	0.12044952587632	0.00080379102137664	-0.206849671428526	-0.0458991537894239
PRKAB2	0.0302406773983267	1	0.124840796331068	-0.0997560009916267	0.18222445539075	-0.00914398649800477	0.053763864816737	0.142399221644102	0.106207146077568	0.120909272207282	0.239295642857968	-0.126756106922133	0.0213970734836121	0.310460420585271	-0.0445147026398473	0.192876120734312	0.240257535710638	0.0468174917359472	0.27911579788098	0.0530421809519856	0.0780631598368625	0.255211289854185	0.135895171809446	0.0804506489654895	-0.000131608602401672	-0.0342519312433638	0.0332412704139973	0.146046729803314	0.24787111016918	0.289075184795617	0.147952570194936	-0.00140413646501775	0.0575055728544974	-0.162880935421363	0.210836489817942	0.0259464022403384	0.263904359911815	0.240319977848849	0.124524267638906	0.0855559356481708	-0.0581343783920102	-0.291048259304287	0.104040145014194	-0.0441978620765024	-0.120412589587473	0.0106258997436367	-0.0973104402187462	-0.213953579754561	-0.20018571397824
KCNT2	0.088187308760755	0.124840796331068	1	0.0214227018174588	0.340609026273394	0.33416270489871	-0.230226338165328	0.318243128414093	0.191524734047002	0.380445190764459	0.433588932298425	0.063208579634649	0.145849540782453	0.325300871311288	-0.109625202532431	0.292390711520773	0.343639081760335	0.103419444490198	0.272544106045032	0.171049333032281	-0.0429016568384954	0.32283397333115	0.464403258964219	-0.190537424290284	0.0480783318666158	0.0378200792669218	-0.119291385297159	-0.157569874391581	-0.102410345356845	0.0419214806623387	-0.0809250218606791	0.117114148943155	0.0730189995878108	-0.246931990464072	0.435662821018608	0.0173833072361323	0.254724364805367	0.356806558510839	0.00474295050259736	0.0379690514405756	-0.0822324914878931	-0.327295301093436	0.0272555458633583	0.0554275459592424	-0.110594748458112	-0.0846746777582478	-0.0374036768827947	-0.312439665177757	-0.0658230405541241
RAB7L1	0.236803537194815	-0.0997560009916267	0.0214227018174588	1	0.0233802103058869	0.0831802182793587	0.0827348529264005	-0.120461906991327	0.0675725477135247	-0.0360231697523614	-0.00978559245822508	-0.000293565654287713	-0.0786967418348706	0.131685952222131	0.0843191411867161	-0.000895526162859735	0.1248741022487	0.0525507233631838	0.0032175694611808	0.0644956913794357	0.0162831173946995	0.0268654585594403	0.0652449553130092	-0.020155798791798	0.0858903744921823	-0.0163638470330238	0.223439827006539	0.0734345849456375	0.0635933362621533	0.0543035469230505	-0.173307698562519	-0.00649241292982685	0.0638510323100515	0.101167347526806	-0.0494166600558572	-0.0242190511059767	-0.00157686839465594	0.140546618030626	0.100046270701365	0.0667603418950607	-0.0276880622602918	0.172408716337542	-0.0330733021414027	0.0179446053478048	0.131174348737281	-0.100446146694587	-0.117198994891024	-0.0818295243212134	-0.0691591651726917
C1orf132	0.160006091173354	0.18222445539075	0.340609026273394	0.0233802103058869	1	0.282790256115481	-0.174356601176358	0.312052584693085	0.285283471030901	0.257636249392125	0.510040667263339	-0.168679660706229	0.240452858826641	0.166952042902401	-0.0450211760049517	0.0415824982738455	0.355053392939666	-0.0412047846857558	0.27341685687385	0.0445533094487708	0.0222046204346798	0.400913590294317	0.449806472975653	-0.190379399143434	0.0907741247154334	0.0978454306014809	-0.00258029195440248	-0.0520882777233701	-0.019257963627371	0.0704173165733748	-0.0993476710940045	-0.0584233614353751	0.0670193941986179	-0.323930937100809	0.341268925578648	-0.251334120201971	0.157144138469166	0.391481382493038	0.181621521385774	-0.212434029956035	-0.0867579016113906	-0.193094347176227	0.0371218537329091	0.0457392657497231	-0.152236010248299	-0.01567238630498	-0.19812616897717	-0.261083085883471	-0.0899173051184836
AC011998.1	0.220236562628323	-0.00914398649800477	0.33416270489871	0.0831802182793587	0.282790256115481	1	-0.184140284619291	0.320155915487437	0.275400303184715	0.34190917005501	0.396706265178111	0.0342310225542101	0.276613407495785	0.2696138856014	-0.0462978665167138	0.122469797499238	0.19623778867948	0.0829603049229583	0.0548056196824684	0.0662626467743382	0.137230759509248	0.329346234266688	0.441081115195422	-0.128469169795955	0.118462163208599	0.111278151704058	-0.0463570342080681	0.0186517544912836	-0.108114565867504	0.0320449138841058	-0.0962050668136925	0.0703537176717634	0.171494399917334	-0.134442705855377	0.231680542557834	-0.031578375370051	0.0609395335919454	0.316186632389653	0.158003773203289	-0.105141027874237	-0.234135475368279	-0.156034837158863	-0.0688524092623372	0.0639958899741156	-0.115759868102121	-0.044060406908255	-0.118291808819902	-0.237234407731166	0.00907666782313314
HJURP	0.112237877484031	0.053763864816737	-0.230226338165328	0.0827348529264005	-0.174356601176358	-0.184140284619291	1	-0.160337397467244	-0.213426685364495	-0.146164527362045	-0.0671991999072387	0.0129327180593992	-0.390795150674841	0.0272858752725944	-0.000988290667070224	-0.159749155163634	-0.0510225886408866	0.230057311404884	-0.0926571450073143	-0.00383147808554674	0.0312443516733415	-0.00473237049365851	-0.41776202829604	0.550318833842847	0.184878766537624	0.0215227108619008	0.266038557523384	0.626214344890991	0.443789933678269	0.677346906483131	0.363895898043221	0.111900617262974	-0.0160668740732098	0.205569434111194	-0.0447713918118691	0.37211207411427	0.0628438667850646	-0.0756948291185167	0.440346685607734	0.0055799773699367	-0.0683762947127708	-0.0560885753992116	-0.0179756904225338	-0.128096180393232	0.146491559085326	-0.094966203749944	0.0177984536077614	0.0855716043433636	-0.159585622164777
HGD	0.106298629876731	0.142399221644102	0.318243128414093	-0.120461906991327	0.312052584693085	0.320155915487437	-0.160337397467244	1	0.178662611715975	0.479753732733682	0.576935436609936	0.139883116251612	0.298882019517236	0.203993592590927	-0.166772503777373	0.272517918086937	0.389667553252024	0.0539980690828166	0.165413381534329	-0.00402326549803524	0.232639138789822	0.562835606082884	0.554061879103978	-0.219258014631467	0.0322919002985837	-0.00777411263420346	0.0306998459900397	-0.0645530877088941	0.0159202600454976	-0.0938650127236862	-0.0205833904414063	0.149906388924187	0.062430702160057	-0.309972785521919	0.468526671003685	0.0102465127631699	-0.00990959191392475	0.370392231506939	0.0787905982086295	-0.129758701892158	-0.34986525884473	-0.24480186120371	0.0402925016198515	0.0062074369595653	-0.0754499159513684	-0.0919934851476851	0.0282233883856447	-0.475420957274378	-0.0896645292733596
TXNRD3	0.0873620973992976	0.106207146077568	0.191524734047002	0.0675725477135247	0.285283471030901	0.275400303184715	-0.213426685364495	0.178662611715975	1	0.145863795624903	0.117798371109513	0.0383359273970028	0.119116392391823	-0.0505098093096451	-0.107504267199116	0.133731994487665	0.19874540048988	-0.103397458088041	0.152161788460063	-0.0347276341044836	0.234245957055361	0.142377304493219	0.211496516826651	-0.198720327898316	-0.0201080476302151	0.108876762369341	-0.021492730478553	-0.203790179976649	-0.123459164699609	-0.0792763983421254	-0.253496147895038	0.0149074273496481	0.0392116069477871	-0.154825460106424	0.203972721691337	-0.25503532203651	0.0384539149674541	0.203954009394032	-0.0664971104474616	-0.159226184187403	-0.0525278674952587	0.0463065939306908	0.0533928921849577	0.0782803817299621	-0.13706370710648	0.113354881043945	-0.228939057971636	-0.18372134310796	0.0718420237590774
CP	0.221741460294333	0.120909272207282	0.380445190764459	-0.0360231697523614	0.257636249392125	0.34190917005501	-0.146164527362045	0.479753732733682	0.145863795624903	1	0.486002721313963	0.234494420963518	0.263388814772851	0.274258048096667	-0.0239526902756855	0.32952552867693	0.32862249555035	0.105438481482767	0.0234321273177997	0.00941505572007834	0.19965112738449	0.434467633674347	0.516421078359195	-0.140248997992721	0.13155634190857	0.127061474420825	0.108973761188324	0.00285640092694799	0.0265734910491122	0.0709359592348378	0.0124582751881852	0.147088232197433	0.114636608058454	-0.164352554230336	0.459666798056766	0.0874380165088184	0.121926665017516	0.31628244113759	0.141288026284953	0.0114254655339994	-0.251472915302036	-0.169717406739001	0.0779202290053161	0.0378554276162473	-0.192484771803147	-0.049231646978147	-0.0509070216614602	-0.372572311065094	-0.0108084707955146
TP63	0.334997155413989	0.239295642857968	0.433588932298425	-0.00978559245822508	0.510040667263339	0.396706265178111	-0.0671991999072387	0.576935436609936	0.117798371109513	0.486002721313963	1	0.00796234710534158	0.219929972860423	0.553618291485196	-0.0881937382573032	0.241664889595817	0.322616423937024	-0.00380546121882482	0.339594593686387	-0.102453867039052	0.104958917236294	0.707699032467201	0.59778082153631	-0.0744053534308073	0.076659817630174	-0.00245090018560938	0.107996251987883	0.0710152365684825	0.136425935273817	0.157897056509712	0.0438871490323046	0.2439996179639	0.166206893251948	-0.380436510437154	0.590051840998223	-0.00858425139303501	0.132414336887646	0.534263975644968	0.262238959634282	-0.168864336342963	-0.359223965213147	-0.370306666403519	0.12220957026567	0.0143107503855271	-0.110273665518762	-0.221359021146516	0.0129278632525267	-0.55611453785968	-0.183746647669744
FGA	0.0608804490210491	-0.126756106922133	0.063208579634649	-0.000293565654287713	-0.168679660706229	0.0342310225542101	0.0129327180593992	0.139883116251612	0.0383359273970028	0.234494420963518	0.00796234710534158	1	0.0650356893527137	-0.0732647724507098	0.0482286931152831	-0.0109154088854075	-0.0612118944210579	0.0408752646913235	-0.121925052556909	-0.14050335910929	-0.00504812142001004	0.0250288626194907	-0.054409459011977	0.10050897997583	0.0105895271274748	0.0671952430140358	0.0806661733625913	0.0739049919897213	0.0779690298032188	-0.0216916702221959	0.0650096973843588	0.119307387013796	0.129218385169483	0.162925642482724	0.0733585406910813	0.2134047981342	0.0208762029427934	-0.0997713033113571	0.0360640116260513	-0.0194267573973024	0.112361306178215	0.00839107178328352	-0.0860950087171546	0.0432574516489572	0.0442650991351557	0.140822793260964	0.124486126154815	-0.0253176284093751	0.146883491112149
SORBS2	0.167600057347038	0.0213970734836121	0.145849540782453	-0.0786967418348706	0.240452858826641	0.276613407495785	-0.390795150674841	0.298882019517236	0.119116392391823	0.263388814772851	0.219929972860423	0.0650356893527137	1	0.011315972335101	-0.0374941359195326	0.219562529513278	-0.0253393196673746	-0.101824733864829	0.0186602705418571	0.051112496039164	0.0943133893072608	0.292738425046836	0.32639570330264	-0.318788695885688	-0.098625588931494	0.0848961316909094	-0.184599164140058	-0.183862086511879	-0.168281770703953	-0.353524165734316	-0.0811169572701288	-0.168668841527276	0.120370792789532	0.00409912410510335	0.271066544996983	0.106765736757362	-0.178794542295874	0.0348486084677904	-0.224202545096771	-0.0486034481377924	-0.132782749144773	-0.0659966721951178	-0.087942500507553	-0.07608629277224	-0.135642616576358	0.0772467335913893	0.0444409672115411	-0.19763332336966	-0.0248528119427893
FSTL4	0.191424839375249	0.310460420585271	0.325300871311288	0.131685952222131	0.166952042902401	0.2696138856014	0.0272858752725944	0.203993592590927	-0.0505098093096451	0.274258048096667	0.553618291485196	-0.0732647724507098	0.011315972335101	1	0.017963964272094	0.320171401122194	0.220321278033538	0.164058241013995	0.20196629285143	0.00289780243114498	0.00529208280118654	0.454112010264481	0.385551906815143	-0.00412203720436844	0.0101707643151473	-0.0175155527764019	0.0774939535638619	0.0978240454866276	0.171974975806788	0.190517668146993	0.104016071682869	0.0906309120746426	0.153998338589397	-0.167859945057851	0.290524683714374	0.0584623286946965	0.32848940180563	0.489673252887961	0.283314202921493	0.0178767465504437	-0.23955995918929	-0.228783695534544	0.000792351463716638	0.0124775167813853	0.00740955323880399	-0.148846251203241	-0.0224905545466031	-0.448221000260035	-0.0365308525047896
APBB3	-0.0577950191043272	-0.0445147026398473	-0.109625202532431	0.0843191411867161	-0.0450211760049517	-0.0462978665167138	-0.000988290667070224	-0.166772503777373	-0.107504267199116	-0.0239526902756855	-0.0881937382573032	0.0482286931152831	-0.0374941359195326	0.017963964272094	1	-0.117561262234428	-0.0421137980562854	-0.0460767126978822	0.036167073423305	0.10381646451603	0.166347729155936	-0.045161282765929	-0.1254025062729	0.0536351732195136	0.0449716939564977	-0.115406031149485	0.0484662165797064	0.0693756323158847	-0.11561592965229	0.0205312015399802	0.0147674174097516	-0.0923993479431118	0.163554630975882	0.0958157687766784	-0.190748021791017	0.0728946731648729	0.0397078871405084	-0.0848277691653419	0.135221900476599	-0.0418441623285419	0.000545047847708981	0.134257776196852	-0.0701828586583957	-0.0495358518091178	0.124386229301433	0.105030464477043	-0.0228167785103583	0.160482620087703	0.0429838079602016
SERPINB1	0.11882456883137	0.192876120734312	0.292390711520773	-0.000895526162859735	0.0415824982738455	0.122469797499238	-0.159749155163634	0.272517918086937	0.133731994487665	0.32952552867693	0.241664889595817	-0.0109154088854075	0.219562529513278	0.320171401122194	-0.117561262234428	1	0.0701377548342099	-0.0150031937407916	0.183576946020545	0.0442471050891608	0.106270856312791	0.193657113344556	0.333269049086373	-0.251639580089653	-0.0463069094388578	-0.0329895181526159	0.000302974495117302	-0.167303265011382	-0.0578992297456012	-0.135885423371799	-0.0166375512244479	-0.00943943581490091	-0.0175687806127506	-0.050378660937079	0.269100679425676	0.118635401458105	0.181563286176584	0.254874262079633	0.0455864914576569	0.0187988291742452	-0.214589256267033	-0.118485750521858	0.0626445392511657	0.117248499311878	-0.167319853508861	-0.0590917359520893	-0.133146962824556	-0.254404394326047	0.0140482231983759
TFEB	0.114732705218709	0.240257535710638	0.343639081760335	0.1248741022487	0.355053392939666	0.19623778867948	-0.0510225886408866	0.389667553252024	0.19874540048988	0.32862249555035	0.322616423937024	-0.0612118944210579	-0.0253393196673746	0.220321278033538	-0.0421137980562854	0.0701377548342099	1	0.0665938922469447	0.1120369704717	0.16797209540674	0.0400420008841413	0.297436355311149	0.404872780013638	-0.0624062864438171	0.114108381551069	0.0640452096778613	0.148456714009754	0.0435304932611093	0.056278798326086	0.144436303774752	-0.0877011791304505	0.0461598988976799	0.0385541824713125	-0.239704717255782	0.281716353889218	0.0696863216516454	0.0780912064440732	0.403630011114515	0.192821918628884	0.0393158725527686	-0.237406986289196	-0.190225115307478	0.184393702225424	0.0962067121708434	0.0965471143435258	-0.159943359535745	-0.114611464464988	-0.198351861024943	-0.113708037165268
GTPBP2	0.162473226098304	0.0468174917359472	0.103419444490198	0.0525507233631838	-0.0412047846857558	0.0829603049229583	0.230057311404884	0.0539980690828166	-0.103397458088041	0.105438481482767	-0.00380546121882482	0.0408752646913235	-0.101824733864829	0.164058241013995	-0.0460767126978822	-0.0150031937407916	0.0665938922469447	1	0.0862482637582071	0.167607897885041	0.066840149209782	0.0879536028304735	-0.0693894894248812	0.198671300598542	0.0799615055271382	0.138081279330515	-0.0182742025936278	0.207364868900479	0.12548678580247	0.130600515872194	0.198254667045543	0.096721978245924	0.0923941012489204	0.127556830492667	0.0320550421393225	0.11353195896979	0.140607362380932	0.108744529751652	0.233238822128423	-0.0178674105893903	-0.0608312120747285	-0.0819956892524056	-0.00210722697496877	-0.021167128627082	0.000941956550128923	0.0972808889519919	-0.00379948744693043	-0.0195562174540521	0.0118263133745404
TNFRSF21	-0.0471144445367117	0.27911579788098	0.272544106045032	0.0032175694611808	0.27341685687385	0.0548056196824684	-0.0926571450073143	0.165413381534329	0.152161788460063	0.0234321273177997	0.339594593686387	-0.121925052556909	0.0186602705418571	0.20196629285143	0.036167073423305	0.183576946020545	0.1120369704717	0.0862482637582071	1	-0.0443644688556006	0.079708794226362	0.17668502843209	0.199464621319499	0.016415457103248	-0.159235997258396	0.0164290904708426	-0.00288002602549687	-0.0411093351593216	-0.0130092072641787	-0.00644866481558182	-0.0997248114723563	0.223124247025023	0.114598511452136	-0.246070763312498	0.147942483387184	-0.219348320883329	0.153091762228113	0.177087060357635	0.0965487502331018	-0.10071390814467	-0.0579767626348239	-0.0834161002412203	0.0863986301485949	0.139883456462496	-0.0187559205746669	0.105246294196944	-0.111520395694057	-0.300361630395528	-0.0700761240926821
DYNLT1	-0.0128974297156142	0.0530421809519856	0.171049333032281	0.0644956913794357	0.0445533094487708	0.0662626467743382	-0.00383147808554674	-0.00402326549803524	-0.0347276341044836	0.00941505572007834	-0.102453867039052	-0.14050335910929	0.051112496039164	0.00289780243114498	0.10381646451603	0.0442471050891608	0.16797209540674	0.167607897885041	-0.0443644688556006	1	-0.0768498796389237	-0.0369559703849426	0.00583817255594584	-0.0742996351636844	0.0471038869834995	0.0315614867480907	-0.0814340793327423	-0.0769413838642424	-0.00190921374332358	-0.0140598824433661	-0.00607633964355169	-0.069705412310402	-0.0327788362267635	0.0319921874600244	-0.119147968123467	0.0476928355573797	0.0422098157905319	0.115761403507557	0.0484980461236119	0.205053167402007	-0.0700080124780014	-0.0900127637432217	-0.0063930983834351	-0.139109185586916	0.0272075499640501	0.0810331667250738	-0.058653246897334	0.0735722228666283	-0.0273026849203569
POLM	0.0776729796219497	0.0780631598368625	-0.0429016568384954	0.0162831173946995	0.0222046204346798	0.137230759509248	0.0312443516733415	0.232639138789822	0.234245957055361	0.19965112738449	0.104958917236294	-0.00504812142001004	0.0943133893072608	0.00529208280118654	0.166347729155936	0.106270856312791	0.0400420008841413	0.066840149209782	0.079708794226362	-0.0768498796389237	1	0.09452521820579	0.174076571461793	0.0903839986982022	0.129732277750664	0.0565073463289019	0.184357555091728	0.300841405435193	0.0831081140546093	0.0917821813624905	0.0218156452176589	-0.0503142049147043	0.131734302182222	-0.0565723617556193	0.0834838197567722	0.074950456932431	-0.0576644745235022	0.126674179849451	0.0948163220938302	-0.123461589493621	-0.206519211799278	-0.01773410366964	0.111877807960851	0.0554401851460425	-0.123330195820917	-0.00827905977484615	-0.0657471239417407	-0.0471181945215105	-0.0637624278351685
PDK4	0.354190092818742	0.255211289854185	0.32283397333115	0.0268654585594403	0.400913590294317	0.329346234266688	-0.00473237049365851	0.562835606082884	0.142377304493219	0.434467633674347	0.707699032467201	0.0250288626194907	0.292738425046836	0.454112010264481	-0.045161282765929	0.193657113344556	0.297436355311149	0.0879536028304735	0.17668502843209	-0.0369559703849426	0.09452521820579	1	0.449872778092983	-0.12720259991752	0.0190352636611541	-0.00820250410249369	0.0141372987910258	0.110146140573976	0.213311486960274	0.0745610535876157	0.0572937360260757	0.192723164121033	0.24195325092351	-0.334248928205585	0.454699425216649	0.0727936826113576	0.079130396148237	0.411579227136778	0.198925206138852	-0.128815386059623	-0.248755936495944	-0.239831844856164	0.0630802981379943	-0.0218053439120055	-0.0778204714804085	-0.0644036193287659	-0.0403715547599906	-0.484987719572312	-0.215256554261961
CYP3A5	0.174033467463037	0.135895171809446	0.464403258964219	0.0652449553130092	0.449806472975653	0.441081115195422	-0.41776202829604	0.554061879103978	0.211496516826651	0.516421078359195	0.59778082153631	-0.054409459011977	0.32639570330264	0.385551906815143	-0.1254025062729	0.333269049086373	0.404872780013638	-0.0693894894248812	0.199464621319499	0.00583817255594584	0.174076571461793	0.449872778092983	1	-0.21706489597907	0.0429263167603082	0.0975763553331341	0.0249431471364918	-0.134453071942562	-0.0983768395016882	-0.179349621400754	-0.211236188298571	0.0193164152140621	0.124501594731492	-0.378177579190475	0.4223171716183	-0.112216956632429	-0.0501739137121355	0.593531195147595	0.050635864261111	0.0512175244670546	-0.360636438075975	-0.248322214852832	0.115541688359218	0.167701863234471	-0.193678892095097	-0.167722000747865	-0.0649738077132182	-0.422791077591976	-0.0872208635358037
ARHGEF39	0.0162384222959943	0.0804506489654895	-0.190537424290284	-0.020155798791798	-0.190379399143434	-0.128469169795955	0.550318833842847	-0.219258014631467	-0.198720327898316	-0.140248997992721	-0.0744053534308073	0.10050897997583	-0.318788695885688	-0.00412203720436844	0.0536351732195136	-0.251639580089653	-0.0624062864438171	0.198671300598542	0.016415457103248	-0.0742996351636844	0.0903839986982022	-0.12720259991752	-0.21706489597907	1	-0.0194936780496466	-0.0129232404953271	0.260901441215828	0.4387566007323	0.277535171722558	0.426093005927304	0.289646625161493	0.0695212995802063	0.127404837217166	0.16420456825773	-0.120492998453989	0.229264002332181	0.0497932406859887	-0.0357960813781614	0.295756410296752	0.0287483439417139	-0.0164006474630074	-0.01446617177914	0.149363058237739	-0.135907977391704	0.0701185353021419	-0.132040278024675	0.0952384113848851	0.0799144732641928	-0.210591068589803
OGN	0.025499834465833	-0.000131608602401672	0.0480783318666158	0.0858903744921823	0.0907741247154334	0.118462163208599	0.184878766537624	0.0322919002985837	-0.0201080476302151	0.13155634190857	0.076659817630174	0.0105895271274748	-0.098625588931494	0.0101707643151473	0.0449716939564977	-0.0463069094388578	0.114108381551069	0.0799615055271382	-0.159235997258396	0.0471038869834995	0.129732277750664	0.0190352636611541	0.0429263167603082	-0.0194936780496466	1	0.0948024687064267	0.141089897330963	0.207498835320626	0.133845356808282	0.259639248238483	-0.00392725682830752	0.0894720552287911	-0.0466997511776139	0.0167083026508285	0.0356985713967058	0.0852888572561868	-0.0884054985671956	0.0682512735656964	0.171935056650197	0.0175284224788949	-0.169135743097742	-0.0975681877181732	-0.100921121320127	0.0870993943272581	0.0702915783434088	-0.136457885422961	0.0911480565290791	0.082258076298739	-0.109255364125297
FIBCD1	0.131230414974819	-0.0342519312433638	0.0378200792669218	-0.0163638470330238	0.0978454306014809	0.111278151704058	0.0215227108619008	-0.00777411263420346	0.108876762369341	0.127061474420825	-0.00245090018560938	0.0671952430140358	0.0848961316909094	-0.0175155527764019	-0.115406031149485	-0.0329895181526159	0.0640452096778613	0.138081279330515	0.0164290904708426	0.0315614867480907	0.0565073463289019	-0.00820250410249369	0.0975763553331341	-0.0129232404953271	0.0948024687064267	1	0.0441914339194442	0.122538023820396	0.0627868563352512	0.0477761741824343	0.0345601153455533	0.241769618335622	0.00208217439919522	0.0242927094751409	0.130618820500129	0.00767755085040686	-0.00507314057978456	0.138206643897822	0.092423871727401	-0.0134085112776371	-0.0585829294613742	-0.160090283989482	0.0554531010038243	0.0155771107825956	-0.223908297292605	0.0595451693835917	0.0440674808066989	0.0359591892935476	0.00301219552103763
NSMCE4A	0.207991677614405	0.0332412704139973	-0.119291385297159	0.223439827006539	-0.00258029195440248	-0.0463570342080681	0.266038557523384	0.0306998459900397	-0.021492730478553	0.108973761188324	0.107996251987883	0.0806661733625913	-0.184599164140058	0.0774939535638619	0.0484662165797064	0.000302974495117302	0.148456714009754	-0.0182742025936278	-0.00288002602549687	-0.0814340793327423	0.184357555091728	0.0141372987910258	0.0249431471364918	0.260901441215828	0.141089897330963	0.0441914339194442	1	0.203997685802463	0.333838061381098	0.219006482486909	-0.0180028759923944	0.0540998399017581	0.0534636947076603	-0.073255660898428	-0.0356628624064151	0.0859401866605868	-0.0659301790669581	0.208063514212215	0.325438144013298	-0.0199930421140077	-0.200093690242154	-0.035907833732465	0.0690579333858523	0.205361418205834	0.0780247428494763	-0.0609026635422334	-0.0846527856644123	-0.12017982367839	-0.0431688375554227
RACGAP1	0.194004747819796	0.146046729803314	-0.157569874391581	0.0734345849456375	-0.0520882777233701	0.0186517544912836	0.626214344890991	-0.0645530877088941	-0.203790179976649	0.00285640092694799	0.0710152365684825	0.0739049919897213	-0.183862086511879	0.0978240454866276	0.0693756323158847	-0.167303265011382	0.0435304932611093	0.207364868900479	-0.0411093351593216	-0.0769413838642424	0.300841405435193	0.110146140573976	-0.134453071942562	0.4387566007323	0.207498835320626	0.122538023820396	0.203997685802463	1	0.40877470749496	0.565374530194838	0.372484026659741	0.00766036570551523	0.231704044613034	0.145114492712995	-0.0863663026640419	0.430912099432596	-0.0659033279791656	0.0139946282128513	0.356133277252081	0.0158276881381663	-0.177734193489812	-0.178889784687744	0.0051449509320646	-0.129560669841344	0.0852533023305739	-0.0607968707464383	0.108429383081355	0.15104952955442	-0.197771921680774
PTGES3	0.128976848170698	0.24787111016918	-0.102410345356845	0.0635933362621533	-0.019257963627371	-0.108114565867504	0.443789933678269	0.0159202600454976	-0.123459164699609	0.0265734910491122	0.136425935273817	0.0779690298032188	-0.168281770703953	0.171974975806788	-0.11561592965229	-0.0578992297456012	0.056278798326086	0.12548678580247	-0.0130092072641787	-0.00190921374332358	0.0831081140546093	0.213311486960274	-0.0983768395016882	0.277535171722558	0.133845356808282	0.0627868563352512	0.333838061381098	0.40877470749496	1	0.466791055384693	0.241523390491043	0.14739391446591	0.0356271534702227	0.0341251221691819	0.013392542783884	0.197655163543994	0.0702003948866675	0.121015210620065	0.252608999474488	-0.0119676725139725	-0.0822942383958206	-0.19377740901417	0.0420952677002028	0.00913125154583633	0.100889829904265	-0.0629788365623974	0.178090293927318	-0.106327296357654	-0.0984231727679743
CEP152	0.0572944206975565	0.289075184795617	0.0419214806623387	0.0543035469230505	0.0704173165733748	0.0320449138841058	0.677346906483131	-0.0938650127236862	-0.0792763983421254	0.0709359592348378	0.157897056509712	-0.0216916702221959	-0.353524165734316	0.190517668146993	0.0205312015399802	-0.135885423371799	0.144436303774752	0.130600515872194	-0.00644866481558182	-0.0140598824433661	0.0917821813624905	0.0745610535876157	-0.179349621400754	0.426093005927304	0.259639248238483	0.0477761741824343	0.219006482486909	0.565374530194838	0.466791055384693	1	0.315723212783417	0.190481189890068	-0.0583466642605323	0.0556859548397243	0.10193234740545	0.241300888960628	0.262805747553371	0.138797508396674	0.439474948994318	-0.0350691359080639	-0.0385546330789651	-0.252780721461726	-0.117518680882752	-0.107196122387345	0.0542133804466234	-0.123618998670559	0.122358300588951	0.00328106107500285	-0.191698134715051
RP11.715J22.4	0.117490736164729	0.147952570194936	-0.0809250218606791	-0.173307698562519	-0.0993476710940045	-0.0962050668136925	0.363895898043221	-0.0205833904414063	-0.253496147895038	0.0124582751881852	0.0438871490323046	0.0650096973843588	-0.0811169572701288	0.104016071682869	0.0147674174097516	-0.0166375512244479	-0.0877011791304505	0.198254667045543	-0.0997248114723563	-0.00607633964355169	0.0218156452176589	0.0572937360260757	-0.211236188298571	0.289646625161493	-0.00392725682830752	0.0345601153455533	-0.0180028759923944	0.372484026659741	0.241523390491043	0.315723212783417	1	-0.00547840167223714	-0.0121291898634544	0.237108819019611	-0.00963875973913867	0.376384317279781	0.0971452503899574	-0.0623999461684403	0.162089314328523	0.0109365429876535	-0.0498803348119484	-0.187703474178593	-0.0308024818906378	-0.17599766135822	0.0679922180921561	-0.00928719288432751	0.251688825827731	0.0181078233334051	-0.133398701192747
BCL2	-0.0100684277821674	-0.00140413646501775	0.117114148943155	-0.00649241292982685	-0.0584233614353751	0.0703537176717634	0.111900617262974	0.149906388924187	0.0149074273496481	0.147088232197433	0.2439996179639	0.119307387013796	-0.168668841527276	0.0906309120746426	-0.0923993479431118	-0.00943943581490091	0.0461598988976799	0.096721978245924	0.223124247025023	-0.069705412310402	-0.0503142049147043	0.192723164121033	0.0193164152140621	0.0695212995802063	0.0894720552287911	0.241769618335622	0.0540998399017581	0.00766036570551523	0.14739391446591	0.190481189890068	-0.00547840167223714	1	-0.0378336549825252	-0.182844977201033	0.167462585045685	-0.0691536419590704	0.151473804270474	0.14654952376457	0.120633442388729	-0.00642482879351273	0.0324782782431354	-0.103156826198233	0.0772040808218789	0.142279905853136	0.0292598835268709	-0.0401979222290975	0.116537644103069	-0.157134202503196	-0.00585013946548035
FBXL12	0.305048840659846	0.0575055728544974	0.0730189995878108	0.0638510323100515	0.0670193941986179	0.171494399917334	-0.0160668740732098	0.062430702160057	0.0392116069477871	0.114636608058454	0.166206893251948	0.129218385169483	0.120370792789532	0.153998338589397	0.163554630975882	-0.0175687806127506	0.0385541824713125	0.0923941012489204	0.114598511452136	-0.0327788362267635	0.131734302182222	0.24195325092351	0.124501594731492	0.127404837217166	-0.0466997511776139	0.00208217439919522	0.0534636947076603	0.231704044613034	0.0356271534702227	-0.0583466642605323	-0.0121291898634544	-0.0378336549825252	1	-0.0883400777397428	0.00999649359953264	0.127389138423781	0.0902783899904782	0.0873601615684705	0.137565250234334	-0.0229105263042467	-0.161238046757925	0.0423027579854657	0.0874930231576135	-0.0105579546369634	0.0187215284725301	0.0863582710171525	-0.0295402406240613	-0.132576094051217	-0.076005999717413
ILVBL	-0.0499943708958757	-0.162880935421363	-0.246931990464072	0.101167347526806	-0.323930937100809	-0.134442705855377	0.205569434111194	-0.309972785521919	-0.154825460106424	-0.164352554230336	-0.380436510437154	0.162925642482724	0.00409912410510335	-0.167859945057851	0.0958157687766784	-0.050378660937079	-0.239704717255782	0.127556830492667	-0.246070763312498	0.0319921874600244	-0.0565723617556193	-0.334248928205585	-0.378177579190475	0.16420456825773	0.0167083026508285	0.0242927094751409	-0.073255660898428	0.145114492712995	0.0341251221691819	0.0556859548397243	0.237108819019611	-0.182844977201033	-0.0883400777397428	1	-0.282594608566179	0.332941528539687	-0.10100715731055	-0.341927804281406	-0.113227441673549	0.0853067215472811	0.101424990083904	0.109799278384566	-0.104357309915747	-0.259652031508595	0.0868286458687064	0.0116337444941475	0.272167998514693	0.264525297641629	0.0405901143778583
GPCPD1	0.240088219909962	0.210836489817942	0.435662821018608	-0.0494166600558572	0.341268925578648	0.231680542557834	-0.0447713918118691	0.468526671003685	0.203972721691337	0.459666798056766	0.590051840998223	0.0733585406910813	0.271066544996983	0.290524683714374	-0.190748021791017	0.269100679425676	0.281716353889218	0.0320550421393225	0.147942483387184	-0.119147968123467	0.0834838197567722	0.454699425216649	0.4223171716183	-0.120492998453989	0.0356985713967058	0.130618820500129	-0.0356628624064151	-0.0863663026640419	0.013392542783884	0.10193234740545	-0.00963875973913867	0.167462585045685	0.00999649359953264	-0.282594608566179	1	-0.0350170602223977	0.142119786928834	0.271646148028185	0.0584606672206371	-0.0532051087231412	-0.150240608885247	-0.310967406522264	0.125648571212894	-0.0306313881716426	-0.22286160199753	-0.23751451476294	-0.146819385065449	-0.400207050110343	-0.126301624485098
SUN2	0.0794948476598012	0.0259464022403384	0.0173833072361323	-0.0242190511059767	-0.251334120201971	-0.031578375370051	0.37211207411427	0.0102465127631699	-0.25503532203651	0.0874380165088184	-0.00858425139303501	0.2134047981342	0.106765736757362	0.0584623286946965	0.0728946731648729	0.118635401458105	0.0696863216516454	0.11353195896979	-0.219348320883329	0.0476928355573797	0.074950456932431	0.0727936826113576	-0.112216956632429	0.229264002332181	0.0852888572561868	0.00767755085040686	0.0859401866605868	0.430912099432596	0.197655163543994	0.241300888960628	0.376384317279781	-0.0691536419590704	0.127389138423781	0.332941528539687	-0.0350170602223977	1	-0.0176333284403334	0.00369644903559101	0.114767591759499	0.0561297781951916	-0.098803802080661	-0.145164932392909	0.0280112249905774	-0.188025313785996	0.0356566304204219	-0.16343589292135	0.252228319870255	0.0899370478556453	-0.0519447378258518
KLHL15	-0.0565655180024103	0.263904359911815	0.254724364805367	-0.00157686839465594	0.157144138469166	0.0609395335919454	0.0628438667850646	-0.00990959191392475	0.0384539149674541	0.121926665017516	0.132414336887646	0.0208762029427934	-0.178794542295874	0.32848940180563	0.0397078871405084	0.181563286176584	0.0780912064440732	0.140607362380932	0.153091762228113	0.0422098157905319	-0.0576644745235022	0.079130396148237	-0.0501739137121355	0.0497932406859887	-0.0884054985671956	-0.00507314057978456	-0.0659301790669581	-0.0659033279791656	0.0702003948866675	0.262805747553371	0.0971452503899574	0.151473804270474	0.0902783899904782	-0.10100715731055	0.142119786928834	-0.0176333284403334	1	0.139746481984373	0.211491986880761	-0.0611945949315603	0.200093631660092	-0.103613916378375	0.079053652148069	0.0231134735108626	-0.0078322120685893	0.0185608961220779	-0.101876986416589	-0.098715482180262	-0.0609001946750376
MORC4	0.152865976490869	0.240319977848849	0.356806558510839	0.140546618030626	0.391481382493038	0.316186632389653	-0.0756948291185167	0.370392231506939	0.203954009394032	0.31628244113759	0.534263975644968	-0.0997713033113571	0.0348486084677904	0.489673252887961	-0.0848277691653419	0.254874262079633	0.403630011114515	0.108744529751652	0.177087060357635	0.115761403507557	0.126674179849451	0.411579227136778	0.593531195147595	-0.0357960813781614	0.0682512735656964	0.138206643897822	0.208063514212215	0.0139946282128513	0.121015210620065	0.138797508396674	-0.0623999461684403	0.14654952376457	0.0873601615684705	-0.341927804281406	0.271646148028185	0.00369644903559101	0.139746481984373	1	0.310223903494789	-0.0383204839365948	-0.313811652526441	-0.289209180884813	0.0755549883944212	0.169700515930428	-0.12704061080602	-0.116581556716434	-0.0826234712561322	-0.399463189711886	-0.0544782269792132
FAM122B	0.0871275516329306	0.124524267638906	0.00474295050259736	0.100046270701365	0.181621521385774	0.158003773203289	0.440346685607734	0.0787905982086295	-0.0664971104474616	0.141288026284953	0.262238959634282	0.0360640116260513	-0.224202545096771	0.283314202921493	0.135221900476599	0.0455864914576569	0.192821918628884	0.233238822128423	0.0965487502331018	0.0484980461236119	0.0948163220938302	0.198925206138852	0.050635864261111	0.295756410296752	0.171935056650197	0.092423871727401	0.325438144013298	0.356133277252081	0.252608999474488	0.439474948994318	0.162089314328523	0.120633442388729	0.137565250234334	-0.113227441673549	0.0584606672206371	0.114767591759499	0.211491986880761	0.310223903494789	1	-0.12488544685195	-0.228850748459091	-0.136847317878539	-0.0207664772816707	0.0696974584528502	0.0327304922474648	0.00652000954429727	-0.174490151459873	-0.0608799077979421	-0.243519526423488
LRRC47	-0.0626355809334781	0.0855559356481708	0.0379690514405756	0.0667603418950607	-0.212434029956035	-0.105141027874237	0.0055799773699367	-0.129758701892158	-0.159226184187403	0.0114254655339994	-0.168864336342963	-0.0194267573973024	-0.0486034481377924	0.0178767465504437	-0.0418441623285419	0.0187988291742452	0.0393158725527686	-0.0178674105893903	-0.10071390814467	0.205053167402007	-0.123461589493621	-0.128815386059623	0.0512175244670546	0.0287483439417139	0.0175284224788949	-0.0134085112776371	-0.0199930421140077	0.0158276881381663	-0.0119676725139725	-0.0350691359080639	0.0109365429876535	-0.00642482879351273	-0.0229105263042467	0.0853067215472811	-0.0532051087231412	0.0561297781951916	-0.0611945949315603	-0.0383204839365948	-0.12488544685195	1	0.118579030128081	0.182502715721443	-0.0576604218481088	0.0735388801430037	0.129277812619602	0.0706247619627602	-0.0635109819231919	0.0354354912192026	0.143811910524871
COL11A1	-0.231828839520272	-0.0581343783920102	-0.0822324914878931	-0.0276880622602918	-0.0867579016113906	-0.234135475368279	-0.0683762947127708	-0.34986525884473	-0.0525278674952587	-0.251472915302036	-0.359223965213147	0.112361306178215	-0.132782749144773	-0.23955995918929	0.000545047847708981	-0.214589256267033	-0.237406986289196	-0.0608312120747285	-0.0579767626348239	-0.0700080124780014	-0.206519211799278	-0.248755936495944	-0.360636438075975	-0.0164006474630074	-0.169135743097742	-0.0585829294613742	-0.200093690242154	-0.177734193489812	-0.0822942383958206	-0.0385546330789651	-0.0498803348119484	0.0324782782431354	-0.161238046757925	0.101424990083904	-0.150240608885247	-0.098803802080661	0.200093631660092	-0.313811652526441	-0.228850748459091	0.118579030128081	1	0.232775222380224	-0.0163219155230637	-0.0346286964802254	0.0145507943860924	0.232912344253919	-0.0206889033870132	0.264090828154391	0.158586999986206
LAPTM4A	-0.110274643623746	-0.291048259304287	-0.327295301093436	0.172408716337542	-0.193094347176227	-0.156034837158863	-0.0560885753992116	-0.24480186120371	0.0463065939306908	-0.169717406739001	-0.370306666403519	0.00839107178328352	-0.0659966721951178	-0.228783695534544	0.134257776196852	-0.118485750521858	-0.190225115307478	-0.0819956892524056	-0.0834161002412203	-0.0900127637432217	-0.01773410366964	-0.239831844856164	-0.248322214852832	-0.01446617177914	-0.0975681877181732	-0.160090283989482	-0.035907833732465	-0.178889784687744	-0.19377740901417	-0.252780721461726	-0.187703474178593	-0.103156826198233	0.0423027579854657	0.109799278384566	-0.310967406522264	-0.145164932392909	-0.103613916378375	-0.289209180884813	-0.136847317878539	0.182502715721443	0.232775222380224	1	0.00150786211158944	0.0993210381197683	0.163732580582446	0.206011126876609	-0.144333473425862	0.145037109575533	0.196569868940711
RAB11FIP5	0.0936664852030019	0.104040145014194	0.0272555458633583	-0.0330733021414027	0.0371218537329091	-0.0688524092623372	-0.0179756904225338	0.0402925016198515	0.0533928921849577	0.0779202290053161	0.12220957026567	-0.0860950087171546	-0.087942500507553	0.000792351463716638	-0.0701828586583957	0.0626445392511657	0.184393702225424	-0.00210722697496877	0.0863986301485949	-0.0063930983834351	0.111877807960851	0.0630802981379943	0.115541688359218	0.149363058237739	-0.100921121320127	0.0554531010038243	0.0690579333858523	0.0051449509320646	0.0420952677002028	-0.117518680882752	-0.0308024818906378	0.0772040808218789	0.0874930231576135	-0.104357309915747	0.125648571212894	0.0280112249905774	0.079053652148069	0.0755549883944212	-0.0207664772816707	-0.0576604218481088	-0.0163219155230637	0.00150786211158944	1	-0.00621165834001182	-0.0408815846903348	-0.163975291682195	0.0662792042608743	0.00092690554162012	-0.138881943282269
ACTR1B	-0.0482375261819291	-0.0441978620765024	0.0554275459592424	0.0179446053478048	0.0457392657497231	0.0639958899741156	-0.128096180393232	0.0062074369595653	0.0782803817299621	0.0378554276162473	0.0143107503855271	0.0432574516489572	-0.07608629277224	0.0124775167813853	-0.0495358518091178	0.117248499311878	0.0962067121708434	-0.021167128627082	0.139883456462496	-0.139109185586916	0.0554401851460425	-0.0218053439120055	0.167701863234471	-0.135907977391704	0.0870993943272581	0.0155771107825956	0.205361418205834	-0.129560669841344	0.00913125154583633	-0.107196122387345	-0.17599766135822	0.142279905853136	-0.0105579546369634	-0.259652031508595	-0.0306313881716426	-0.188025313785996	0.0231134735108626	0.169700515930428	0.0696974584528502	0.0735388801430037	-0.0346286964802254	0.0993210381197683	-0.00621165834001182	1	0.0942331673082426	0.209100699670565	-0.151659485369115	-0.00649904839841858	0.215090139508324
TMEM185B	-0.0869347769127796	-0.120412589587473	-0.110594748458112	0.131174348737281	-0.152236010248299	-0.115759868102121	0.146491559085326	-0.0754499159513684	-0.13706370710648	-0.192484771803147	-0.110273665518762	0.0442650991351557	-0.135642616576358	0.00740955323880399	0.124386229301433	-0.167319853508861	0.0965471143435258	0.000941956550128923	-0.0187559205746669	0.0272075499640501	-0.123330195820917	-0.0778204714804085	-0.193678892095097	0.0701185353021419	0.0702915783434088	-0.223908297292605	0.0780247428494763	0.0852533023305739	0.100889829904265	0.0542133804466234	0.0679922180921561	0.0292598835268709	0.0187215284725301	0.0868286458687064	-0.22286160199753	0.0356566304204219	-0.0078322120685893	-0.12704061080602	0.0327304922474648	0.129277812619602	0.0145507943860924	0.163732580582446	-0.0408815846903348	0.0942331673082426	1	-0.101084860486744	0.166558680788638	0.00254152324562577	0.00957869377701078
HEG1	0.12044952587632	0.0106258997436367	-0.0846746777582478	-0.100446146694587	-0.01567238630498	-0.044060406908255	-0.094966203749944	-0.0919934851476851	0.113354881043945	-0.049231646978147	-0.221359021146516	0.140822793260964	0.0772467335913893	-0.148846251203241	0.105030464477043	-0.0590917359520893	-0.159943359535745	0.0972808889519919	0.105246294196944	0.0810331667250738	-0.00827905977484615	-0.0644036193287659	-0.167722000747865	-0.132040278024675	-0.136457885422961	0.0595451693835917	-0.0609026635422334	-0.0607968707464383	-0.0629788365623974	-0.123618998670559	-0.00928719288432751	-0.0401979222290975	0.0863582710171525	0.0116337444941475	-0.23751451476294	-0.16343589292135	0.0185608961220779	-0.116581556716434	0.00652000954429727	0.0706247619627602	0.232912344253919	0.206011126876609	-0.163975291682195	0.209100699670565	-0.101084860486744	1	-0.0912177847604747	0.117570469534801	0.0775058855423133
TPRA1	0.00080379102137664	-0.0973104402187462	-0.0374036768827947	-0.117198994891024	-0.19812616897717	-0.118291808819902	0.0177984536077614	0.0282233883856447	-0.228939057971636	-0.0509070216614602	0.0129278632525267	0.124486126154815	0.0444409672115411	-0.0224905545466031	-0.0228167785103583	-0.133146962824556	-0.114611464464988	-0.00379948744693043	-0.111520395694057	-0.058653246897334	-0.0657471239417407	-0.0403715547599906	-0.0649738077132182	0.0952384113848851	0.0911480565290791	0.0440674808066989	-0.0846527856644123	0.108429383081355	0.178090293927318	0.122358300588951	0.251688825827731	0.116537644103069	-0.0295402406240613	0.272167998514693	-0.146819385065449	0.252228319870255	-0.101876986416589	-0.0826234712561322	-0.174490151459873	-0.0635109819231919	-0.0206889033870132	-0.144333473425862	0.0662792042608743	-0.151659485369115	0.166558680788638	-0.0912177847604747	1	0.145991888841833	-0.0387515936611422
CLPTM1L	-0.206849671428526	-0.213953579754561	-0.312439665177757	-0.0818295243212134	-0.261083085883471	-0.237234407731166	0.0855716043433636	-0.475420957274378	-0.18372134310796	-0.372572311065094	-0.55611453785968	-0.0253176284093751	-0.19763332336966	-0.448221000260035	0.160482620087703	-0.254404394326047	-0.198351861024943	-0.0195562174540521	-0.300361630395528	0.0735722228666283	-0.0471181945215105	-0.484987719572312	-0.422791077591976	0.0799144732641928	0.082258076298739	0.0359591892935476	-0.12017982367839	0.15104952955442	-0.106327296357654	0.00328106107500285	0.0181078233334051	-0.157134202503196	-0.132576094051217	0.264525297641629	-0.400207050110343	0.0899370478556453	-0.098715482180262	-0.399463189711886	-0.0608799077979421	0.0354354912192026	0.264090828154391	0.145037109575533	0.00092690554162012	-0.00649904839841858	0.00254152324562577	0.117570469534801	0.145991888841833	1	0.118605305608634
TMED7	-0.0458991537894239	-0.20018571397824	-0.0658230405541241	-0.0691591651726917	-0.0899173051184836	0.00907666782313314	-0.159585622164777	-0.0896645292733596	0.0718420237590774	-0.0108084707955146	-0.183746647669744	0.146883491112149	-0.0248528119427893	-0.0365308525047896	0.0429838079602016	0.0140482231983759	-0.113708037165268	0.0118263133745404	-0.0700761240926821	-0.0273026849203569	-0.0637624278351685	-0.215256554261961	-0.0872208635358037	-0.210591068589803	-0.109255364125297	0.00301219552103763	-0.0431688375554227	-0.197771921680774	-0.0984231727679743	-0.191698134715051	-0.133398701192747	-0.00585013946548035	-0.076005999717413	0.0405901143778583	-0.126301624485098	-0.0519447378258518	-0.0609001946750376	-0.0544782269792132	-0.243519526423488	0.143811910524871	0.158586999986206	0.196569868940711	-0.138881943282269	0.215090139508324	0.00957869377701078	0.0775058855423133	-0.0387515936611422	0.118605305608634	1
GEMIN5	-0.0413354384715733	0.0497949234619636	-0.102692810368013	-0.0911451073831616	0.0809717428653986	0.0465759003991347	-0.0545693653471327	0.0385739512271104	0.268061359214936	-0.112366672399547	-0.0611725705557727	0.0413627721378734	0.0756661703260704	-0.127213388581425	0.145288709216178	-0.0806702402863791	-0.0687383106149155	-0.0810450068540958	0.0143061033272499	-0.0893613252570695	0.159427928817069	-0.0312590222168076	-0.0914446527681378	-0.0744390845752606	-0.0369876341576829	0.0390512590630144	-0.175726156903116	-0.0283799532464153	0.0604637918917967	-0.0165203752715628	0.0372505947796724	0.0158920429822501	0.0199422379680782	0.048976130826339	-0.0635623892401554	-0.0736152355835641	0.0465988121666312	-0.0550812811007706	0.0178475870503346	-0.078267664534644	0.118427882982526	0.161048720946956	0.0426287131143026	0.147918982536515	-0.00570260622182988	0.338160680940492	0.0199812203183661	0.07659747948628	0.0243243046568062
LMAN2	-0.0586792512136733	-0.0579125324443064	-0.129148617712023	-0.0332237023282448	-0.280639220267282	-0.217569286460872	-0.0546433312466104	-0.220244391340129	-0.175570609695503	-0.079958059429079	-0.311377947661919	0.0265348243806452	-0.0206974611671029	-0.206702638418006	0.132986363158277	0.0459440678933016	-0.258198258521125	0.135134930151275	-0.0252965715619416	-0.026913766734911	0.0865221810365516	-0.187420247976882	-0.198438596616565	-0.0208333399789304	-0.0362288073262485	-0.00445661138688635	-0.0784353398412373	-0.0553196546741895	-0.0478797361121405	-0.184567822731473	-0.00902200041267254	-0.0307045786443291	0.0225461717966094	0.15326361439071	-0.17134071275848	0.0846643270883878	-0.0683729654217566	-0.298235886682948	-0.249233364006364	0.0493137042355548	0.138901680969972	0.161398682614093	0.122536651572417	0.139416271101673	0.0140553031743595	0.141306827474764	0.124660482344504	0.2973920955726	0.229910489018873
WDR46	-0.0541573125462307	-0.12819624965071	-0.195495685162399	0.126382694855965	-0.00483810591787131	-0.130995541995808	-0.0152149385398529	-0.261099366813164	0.038241171948749	-0.324636887446906	-0.253518564575508	-0.175678398511726	-0.0667859734913477	-0.351749290854859	0.201850610734223	-0.22739487947807	-0.116274399108745	-0.193606363343244	-0.0809663785753433	-0.086582410956146	0.135362311355765	-0.269178689518729	-0.124399902250721	0.0993778301206959	0.0145854871744504	-0.195106250703494	-0.00605496181529849	0.03900799196557	-0.146007720280457	-0.0501190664964385	-0.0481192880062581	-0.190800601173755	-0.0335063610837864	0.15468574020106	-0.222724208882256	-9.67401834341534e-05	-0.150850493596436	-0.191235321377543	-0.198331805027657	0.0110930943454818	0.120249367605293	0.311997190579798	0.0823477046066028	0.0185362138377271	0.00488082568418731	-0.00255567940638553	0.09015965654746	0.31502313587781	-0.0314811336226875
SLC35B2	0.051989611731367	-0.216065763309787	-0.163656491720566	0.105768259959768	-0.23989116809962	-0.167853578897409	-0.00740961359112322	-0.246545652759015	-0.0894009742123834	-0.136153558803069	-0.287953358838776	0.0878592705722038	-0.043950151387203	-0.0660292732939997	0.0212610265048968	0.000290379072778325	-0.0647815377959173	-0.0245503662356289	-0.1812630634474	-0.0455384084652268	-0.0429160900705565	-0.341994453503927	-0.120724674255211	0.024339805023321	-0.0121302747613567	-0.0429477681353304	-0.0186700842848894	-0.0986069512849178	-0.022257646875452	-0.14679547008773	-0.0182262782006017	-0.197513196045368	0.0135021258707514	0.273815443388064	-0.115541293565167	0.0172363417594923	-0.128294989172239	-0.203543598082929	-0.147035668199182	0.190872019980245	0.0526870710563278	0.247150778996087	0.0241055880075501	0.0185454149429247	0.215093742265712	-0.0358438162802593	0.0984661913478405	0.119841902464948	0.097374569369061
COX7A2	-0.00948162922080189	-0.056026607480332	-0.119874340123083	0.020088397379209	-0.203759950967941	-0.185568983529146	-0.00374761172525517	-0.144340231338378	-0.0617825894159637	-0.150786770737266	-0.167261938221706	-0.0123880650721363	-0.0766201434372658	-0.0177449934914355	0.032168992353053	0.0519732895621461	-0.16213323462218	-0.152305372257111	-0.105082433234047	0.00538367941798014	0.0672152246725221	-0.0687547005107429	-0.049273639118973	0.013498315994709	-0.108419404815416	-0.135916585056418	-0.0605012677912049	-0.0398268390179182	-0.0512940243742107	-0.163335004270063	0.0479186486720227	-0.134725577044695	0.037472099447825	0.104763676088642	-0.109425142978623	0.0680304140374377	-0.0361257303768841	-0.135008636534932	-0.155726239141825	0.104880682821796	0.0164986109843714	0.110003045992324	0.087522117470094	-0.00333367452354249	-0.131877026500116	0.00788630539320406	0.11974102552807	0.180267090830754	0.0416659150751844
CYCS	-0.0778071466119875	0.0587966286732699	-0.0839151944816443	0.140905269316235	-0.154159808617122	-0.163107080747986	0.216525659770107	-0.237787767040437	-0.161654276686947	-0.203483817207752	-0.153536086329908	0.052528708537281	-0.207115897343283	-0.00786351343312681	-0.0611669336840518	-0.0775518056850036	-0.0348341110431175	0.0308556656283445	-0.15690477074691	0.0878757423461163	-0.211319706105955	-0.136412135873945	-0.233914640745793	0.229263942925237	0.0699360052997182	-0.045160621596096	0.160885462064598	0.0741269879354787	0.162251472089149	0.132587679896899	0.141987620825405	0.109789210298147	-0.102617626364008	0.128099912258732	-0.185642959099578	0.1528342026569	-0.0140457359307804	0.0581448097861409	0.0716948372165653	0.0481593770029379	0.125276293953699	0.0690504795828124	0.054634966914858	-0.0151457146762818	0.159076445175356	-0.0932900689624914	0.128856409206248	0.109843566986219	-0.0488281859214075
PRKAG2	-0.0450839887639914	0.000842221837923863	0.0705533238294012	-0.0162867245313281	0.119159504936143	0.0193505216826584	-0.146642435671427	-0.0882873600062051	-0.0665327167074592	-0.0634275977272112	-0.0511248250014797	0.0371910970983093	-0.0560345962709498	-0.0355759809621921	0.123521875740481	-0.0933623458977186	0.111859865828095	0.0143744713565771	-0.0887393330355103	0.173545470861262	-0.0173241707332764	-0.0288379516741258	0.0193661504465711	-0.0377670660355415	0.107775480553153	0.106188026810999	-0.0815482493944619	0.100783316932011	0.10111484534514	-0.0327801339754119	-0.0559797613446517	-0.00910240416293264	0.0731481688952952	-0.113496175715301	-0.125128411085844	-0.0372688534078736	0.0475387259507669	0.0821655046390886	0.00270311406306241	-0.030302170815374	-0.00498669875460061	-0.168625873795101	0.187706805122303	0.0585854093878275	0.0453914452323472	0.0633894373855318	0.0995692038707796	0.183844817905379	-0.0590209524990224
RALGDS	0.203980674575805	0.0414566648487638	0.03804307158609	-0.0100103406603533	-0.0106261864287566	-0.00357560324897174	0.0926927598101001	0.00626976887158376	0.0089861574030862	0.0141596585627294	0.1129879297226	0.139456849066536	-0.0429643295926746	0.0510539485716791	0.0893047277484079	0.0143348912734483	-0.00261943142986861	-0.0720357740083164	0.0718813867652071	-0.101088884786991	0.150970950399795	0.126527259165764	0.0209208307055681	0.081708819069112	-0.0720971713023107	-0.0120284771560402	0.0940667082113632	0.128764307243913	0.0614135207929066	0.114026969647832	-0.0347966815714688	0.135099315536689	0.0605656351305096	-0.138797911479492	0.131073436240432	-0.0134983133890247	0.0299825477208489	0.00615220102680557	0.0856278985087714	-0.00991110629075644	-0.0350264705440867	-0.102297915913738	0.0514643471822962	0.209315045479175	0.0416830559707232	0.0815500933649177	-0.126875672368809	-0.107463671535058	-0.00774881014188419
EDF1	-0.0570702343101501	-0.304325647611873	-0.247240747403383	0.101916089238394	-0.314041040428641	-0.193257936348449	0.0711032650579899	-0.311248157285059	-0.312169739443979	-0.200625458623395	-0.322104178245615	0.0923609805866623	-0.0425476431011826	-0.13225087780016	0.0461669434981042	0.0229990820192199	-0.155887855922451	0.00160064075370835	-0.332672837592797	0.0681497952391709	-0.295862947858584	-0.292351584433342	-0.327684452836142	0.000190782181943586	0.0129758834258282	-0.0290203543777767	0.0982702576492741	-0.127749535050131	0.00400843096692724	-0.163813298274061	-0.0238825092305757	0.024991001186306	-0.0889578299659115	0.33602182942857	-0.274231116502724	0.150569282058544	-0.180503650763203	-0.28945911640145	-0.0854819923653188	0.277931757839667	0.0990944784315002	0.326716509025602	-0.0472951195203201	0.0462025642092175	0.286328333241157	-0.0348654681041531	0.109515421091107	0.243532124798487	0.279209679403772
CASC10	-0.0525115432427707	0.00444328284743106	-0.0912620255675679	-0.00114747876040585	-0.281138204835415	-0.133578543114471	-0.0922183698775635	-0.245405598605834	-0.232171685899179	-0.132701563146054	-0.293533605739525	-0.0345219892723855	-0.0609826659215805	-0.0398213700532553	0.112725921228563	-0.0206976840592177	-0.125381185725703	0.0933990406856928	-0.137807748193912	0.111361031463443	-0.12227834686054	-0.130619225058547	-0.115609523011549	0.0625275102921821	-0.0800347802852275	-0.0948873111883169	-0.0863314286609515	0.043765606116142	-0.007696070362524	-0.101922533017563	0.0723210290496673	-0.0847007915648056	0.00467205065007936	0.181825357582218	-0.169686880648068	0.0736768339873874	-0.00433847890478734	-0.191387681126592	-0.0539946683710326	0.223683442152679	0.0994467525512591	0.0740472075929782	0.0282417573483688	-0.0101802169711069	0.173639525571508	-0.00194634942252406	0.154853814686125	0.243334363256402	-0.137269812472129
TYSND1	-0.00812934871963399	-0.0465950542256742	-0.0981788923513982	-0.061001065013551	-0.055204984289059	0.020623908487637	-0.143069457895439	-0.124195766392587	0.00172501650698138	-0.00741969908105586	-0.0651401452405659	0.145698627195364	0.025599023516225	-0.0529887834380431	0.208406157780548	0.0334219008066147	-0.131357373531308	0.0238378230315805	-0.118867947872775	-0.00476588641386971	0.0684732429881972	-0.040286972972097	-0.071867725613804	-0.0524402513904769	-0.0846418058359805	-0.0192676009640102	-0.0231359166253997	0.0238072517561556	-0.11425457939506	-0.108593237475211	-0.105506901570448	-0.0975912267248689	0.157981258840093	0.136254385222275	-0.152994442876205	0.0200009182495202	0.0251801804015154	-0.0426143265084556	-0.091990470322354	-0.0106290041501771	0.0046905333511691	0.0610294020974054	0.112958256111907	-0.0374044054404987	-0.0285349685105314	0.122959126189831	0.0439513786842644	0.177922001073834	0.0387862035918626
SLC25A22	0.0854240572338639	-0.0286213532308608	-0.154883267938952	0.0311189473837191	-0.125549943380981	-0.00578272941858492	0.00344693518672212	-0.231523524391881	0.105911450204332	-0.226731739976578	-0.138607971829035	0.0141246147746288	-0.101419159511234	-0.0861409397552107	-0.0112508581057559	-0.149336108918769	-0.207209574445434	-0.0566213104920217	0.114409712424092	-0.230029427198171	-0.0647103541931387	-0.178574665018353	-0.123204929936234	0.0476440012873025	-0.0235262485119872	0.21302063891555	-0.0269434854379346	0.0504344983738431	-0.00721832248483257	-0.0122649950966536	-0.0554962638421118	0.120482285805744	0.0303171475945675	0.00351157392963446	-0.142090982021792	-0.113373078186201	-0.146044802666213	0.0226204345307147	-0.166501778896257	0.0990226868686596	0.0667088580278298	0.0658272395686585	-0.046036198918256	0.101194069166079	-0.0322731401874	0.175435406197728	0.0352504425485432	0.0423754092831995	0.123985889455956
AHNAK	0.0192851923009155	-0.0805818567466705	-0.166141430680381	-0.136775799969249	0.0144857190061237	-0.0315737595765714	-0.115356195990343	-0.0515477417719259	-0.0365105921995688	-0.0736305489882954	-0.142129450629495	-0.0183447059833419	0.0708420850896231	-0.0580394175485354	-0.0539976562824879	-0.0390076402132305	-0.127530369740656	-0.0907389510339842	0.0164510926385957	-0.0221109927969897	-0.0982301913459264	-0.00972804030660952	-0.0612491242546558	-0.0449217170624406	-0.276914053504285	0.132085383270031	-0.346774918405981	-0.0769017282548907	-0.227902026524827	-0.181854227236012	0.0834696443531203	-0.112647907673221	-0.0307489698144832	0.0552120622556879	-0.0641148095218344	-0.0641967672127228	0.0760875038775064	-0.030520056283132	-0.0797731957885094	-0.0855563986151027	0.250381388544631	-0.00191945483696683	0.108149458085219	-0.126791506766599	-0.167793871179568	0.212126462838647	-0.0374390193235157	0.0989062611407948	-0.0454125621316705
UNC93B1	-0.111011866321679	-0.0592926337532978	-0.073698817399178	-0.103855988346637	-0.16580142960936	-0.141674460666298	-0.06780412880396	-0.266401954426436	-0.175603083062125	-0.0471779411972232	-0.258074252868144	-0.0367426651616554	0.126170298393482	-0.119987700003602	0.221371408886939	0.0436734821381285	-0.192610993768367	0.0875493978678197	-0.136064872750891	0.190824638764868	-0.11997995153834	-0.177962924998561	-0.219319127622182	-0.103797622642296	-0.143855982348894	0.0495679159135501	-0.138562108929285	-0.0738349650280296	-0.0903263677660682	-0.136639863221876	0.0503736766837135	-0.122387624678392	-0.0958386262113111	0.192312885292095	-0.13408122001648	0.0358639281358696	0.0820426222191625	-0.313396881197815	-0.101557138864201	0.128022864797159	0.187022270271557	0.114186012183924	-0.0505801711903338	0.0563468295099518	0.0349871024391622	0.235835329968354	0.00340051670045724	0.352762946199918	0.150289926027916
LAMTOR1	-0.101834303190315	0.0740975108837704	0.0199042247240275	-0.0866527995091633	0.0531558399703147	-0.0537609698246903	-0.15858754984175	0.0107512527829962	0.15502302680686	0.0135707832954856	0.0167308286337724	-0.0201339471896178	-0.0215104106954924	-0.00210262577575667	0.00235847289758871	-0.00984059928071335	-0.051811205732989	-0.028913244895487	0.105931253525119	-0.0647349708650243	0.0723197191391214	0.0216688787264194	0.0725467662148234	-0.191944787063438	-0.0907236909930032	-0.00825278934486662	-0.22024094903455	-0.121924046301445	0.00834504546140975	-0.0250996167212524	-0.0603275880420687	0.0456270441698935	-0.15818461710222	-0.0840310417013131	0.0659919449358186	-0.166222680165842	0.0319765448904091	-0.0752878433140733	-0.165413580126233	0.0124001316251539	0.127209233289105	0.00830632340396822	0.043372785602575	0.0334432204047921	-0.118736367895901	0.0290464282122699	0.0699764042274164	0.0845876961983047	0.130021163780847
COA4	-0.223508622754833	-0.0281452517251329	-0.153187367795881	-0.0102538553752122	-0.0856928599306575	-0.0879517924594994	0.0129833105902003	-0.124705666426265	-0.0159140754928728	-0.227324410771201	-0.23108197697784	-0.0216694871288457	-0.0057013458670954	-0.16212194958207	0.0445772001277307	-0.145879721335194	-0.273741567390676	0.0176321595342827	-0.0513261447402883	0.11344164107151	-0.0303500405449033	-0.187685120275887	-0.228905001562837	-0.00769823577206143	0.0211819675796035	-0.160078106352518	-0.0168135031422727	-0.078627167164343	-0.0429265219668996	-0.0751656551057761	-0.0365769621742271	-0.0598675667314892	-0.140940050016038	0.183977362519009	-0.25895462325808	-0.0867624288734958	-0.0208221278232079	-0.15669405403224	-0.229869894746466	-0.105406660400657	0.0959866610665696	0.125260301236116	-0.136080202799887	-0.135819085577807	0.0811583565571787	0.100708456627009	0.0288715165768493	0.178522788231391	0.136017730464559
UCP2	-0.0603060552057367	0.0100789968617764	-0.226735937763326	0.0210905272887843	-0.205765593990592	-0.141557182418447	0.0539460184235884	-0.235968462636751	-0.215390285677141	-0.253850996561233	-0.140571412988774	0.00371448086776664	-0.103909846816932	0.0559157567686526	0.196760419607724	-0.058782247931813	-0.30573115242051	0.0880867632437874	0.0558073473606833	-0.105762547859893	-0.0691153505540358	-0.100202510499272	-0.216023272436588	0.172166280603838	-0.0857613916879581	-0.11262955843589	-0.0364172842960107	1.2598925457372e-05	-0.00627455333311678	-0.0450511481299093	-0.00216044827061559	0.0326317839115244	0.0996642985472322	0.0911684498241595	-0.251690644951303	-0.0768535558564104	0.0391545104533063	-0.125283188911993	0.116085685516057	0.0596008796264127	0.195228888709623	0.163291538857966	-0.069340184414508	0.0539912402832814	0.0270404931817565	0.210204642186599	0.0691358626530565	0.154320040621676	0.0641948443097357
HYOU1	-0.0375860223271362	-0.00805077582692383	0.0580296159490268	0.0360271560774515	0.0450980262964982	-0.0293605390654146	-0.00652962190857659	0.06030975351439	-0.0596138012639126	0.00671740015591591	0.0289521248287168	0.0339696883950709	0.0690173154415789	0.100082472927415	0.00731794628542503	-0.0135990510644931	-0.0152198077249696	-0.126919976604775	0.0113702003435787	-0.0482871648629343	-0.0401328840512086	-0.0887921876364363	-0.0597561605390322	-0.0534480914413698	0.0804355852109355	0.0226922520811791	0.07284848295668	-0.00648085051783758	0.143591678237167	0.0422583152284202	0.0687644775549322	-0.0273976001391673	-0.129543426850558	0.0527854685614046	0.0372034233505509	-0.0404889809523632	0.0496119912121944	-0.0484894455754223	-0.188240663795518	0.0406147845009002	0.105465833498137	0.0947678707075901	-0.0457700541793633	0.0401845831521415	0.114983224521074	0.00869095267253404	0.0625338177929148	-0.0385076304840438	0.149674868571076
DPAGT1	0.0145221909876607	-0.0722334796224506	-0.170158179837855	-0.166313772813082	-0.226421308338132	-0.242527405699517	0.145547482866218	-0.271963658674463	-0.189516998002434	-0.0587837554502832	-0.232375077578202	0.231296290859315	-0.0664396532308459	-0.157905819333675	0.0806953908323836	0.0024365746491711	-0.149161913211887	-0.0236151668149735	-0.0693925949712294	-0.0112442628547133	-0.062729090356824	-0.187476662328859	-0.309699802178957	0.134614111884026	-0.0814765731949183	-0.0684320639314964	0.0228141768891268	0.0186079343595603	0.0220469903705712	-0.035817477167205	0.194367410162311	-0.0301184209496325	0.0150303970063508	0.166930711325253	-0.0980198367106922	0.159585925089376	-0.0868108717488477	-0.271013903866214	-0.0252943608532477	0.0822589688235728	0.098879541331712	0.118705751728206	0.0750962188067439	0.0386222620839028	0.0546662445053549	0.0994492919042768	-0.0311697388166532	0.161399221230814	0.226939215044877
CORO1C	0.248880215049425	0.109859308835615	0.0630532090048538	0.0856567743798114	0.262621282648221	0.203917919460997	0.100333294249408	-0.057131527651672	0.107390428361814	0.0113617864866222	0.226993647893297	-0.12758116188976	0.0258425322837488	0.207092536564963	-0.103770647968473	-0.0536149757610038	0.0282770085446321	0.054856901097409	0.10461849152053	0.0216864830249708	0.010939029865923	0.268045799002787	0.14239779396201	0.0310289893380542	0.0435456081737254	0.262990464096334	-0.0797962138715887	0.297053649225168	0.156653532561284	0.12264869141482	0.083635531324024	0.0534534261118815	0.106230992640077	-0.10550330809648	0.148749387510411	-0.0161604325977564	-0.0273791483319237	0.29991747136245	0.209625295029226	-0.0915479329430102	-0.0492969570689498	-0.130104949343127	0.107994286918765	-0.0126653132155307	-0.194039564340057	0.159398998270588	-0.0645248890429324	-0.059020366792996	-0.206430968269071
RHOF	-0.0483955893640473	-0.0604041325327371	-0.103845640397173	0.111478315273615	-0.0988714377507919	-0.15374596878884	0.11247721797362	-0.28439240242336	-0.147004649521539	-0.25453639915221	-0.179952153017276	0.023880019105069	0.0737357469814462	-0.147167992090772	-0.157976806517827	-0.083535058431174	-0.229125437450819	-0.232867505880125	-0.143590512543587	0.028278361596795	-0.310046524149044	-0.134447474139101	-0.304355638339109	0.00283473874386198	-0.193294191616618	-0.0941720683422986	-0.108645109397162	-0.0920895885694631	-0.0829150843654493	-0.033664616336928	-0.0112230426090953	-0.0561584413600803	-0.189183593557616	0.209885805779556	-0.0308739416739348	-0.0316255112953674	-0.0727270335015435	-0.282612203769184	-0.108254600999823	0.0744085701983424	0.341551582730604	0.0894039844502684	0.00627822910432165	-0.17224154074676	-0.021844349913327	0.0892709027041627	-0.112853805376266	0.0629327382899105	-0.0274384715712329
MBIP	0.0614359766285111	-0.0922399660906754	0.0750178520063437	-0.0851096541828342	0.224278664159542	0.161594484052881	-0.0286938777780629	0.180017301119133	0.0915093200822515	0.0472520510075479	0.25100297740446	0.0559284106567485	0.154955160887923	0.00396716581762317	-0.116073824966357	-0.0576205893200514	0.0285080069214987	0.0419101622555045	0.0101313375335583	-0.113407561480793	-0.027258086816065	0.29772206756572	0.0839477887228402	-0.0820140798843084	-0.0899462597593118	0.148799267842425	-0.0403022016816142	0.0573461540160507	0.106088826317213	-0.054257635432709	0.0155196357697929	0.144826159635117	0.0863605004536092	-0.133098082326572	0.238621697283572	-0.0824405552201424	0.0202047058344872	0.050938439160152	0.0715907749660523	-0.0675191506648215	-0.0709377061998553	-0.0722305692239544	-0.0143539639486953	0.0896365319884362	-0.0738120509227656	0.0925267438123284	-0.0794543415779008	-0.132359433515242	0.0753750373645424
CINP	-0.139246404187479	0.0235163789126544	0.132811432560023	-0.0149732574352873	0.0690994768792075	0.0572153510276493	-0.257739952915252	0.0201971498461273	0.151385573773764	0.0197817516688323	-0.0382508397966525	0.0300514441587705	0.0486524014825308	-0.0664836883493503	-0.0140138383988585	0.0867019629935504	-0.0245657955252733	-0.0911701854217949	0.0365252756685321	-0.0369734898874169	-0.0183661891686107	-0.130173048519	0.0971940163553096	-0.137092607959894	-0.0294446719917902	-0.0798496367421499	-0.107751344705207	-0.151782708939542	-0.282767039148642	-0.272113985115384	-0.0777239784370423	-0.0722296455919557	-0.0532449578487666	-0.100701069541423	0.0882483309396725	-0.162514522536547	-0.028814567811942	-0.0389185819733594	-0.114997826407815	0.0544320435776069	0.0502996111001287	0.0994395873276024	0.17323234567492	0.191281010959653	-0.00112174495080788	0.0154398045971492	-0.0740423399984327	0.133254642749525	0.0433675206785181
COTL1	-0.0446830888898713	-0.190445350264315	-0.253087808553908	0.0492697899186758	-0.305259732707576	-0.0582591743486988	0.226341526762767	-0.345639192340773	-0.273250074394208	-0.201961215741583	-0.284494063767543	0.110147279426303	-0.0974906588241334	0.0418989527666477	0.121886687793582	-0.031968359914866	-0.177455795076085	0.0724288480694347	-0.220881387098637	0.0100477842697604	-0.0622393650777036	-0.254604389342782	-0.286987860195331	0.171664886994418	-0.0206923772274482	-0.0369884026731706	0.00549127155866303	0.243345394297288	0.169660760669224	0.0503695386001036	0.230256997144806	-0.102572140798276	-0.00597835564036136	0.370543340241456	-0.399886524713463	0.264968594514056	0.063377278193168	-0.188060816461233	0.160672139953779	-0.0310193012427891	0.0413612249408125	0.0132103117895877	-0.0568423845973705	-0.0411453732975146	0.190431276544104	0.0976674365482359	0.210837839174672	0.368879833252718	0.0724202414250326
FAM101B	-0.121408713097304	-0.0704610418521363	0.0569257853643054	0.0676082824860018	-0.0248900893353578	-0.0513218552062959	0.0172754724595074	-0.272087136393368	0.0387891471365336	-0.0719097852489615	-0.155091175665382	0.105300371662954	-0.10717381339591	-0.168915728451152	0.174261021392946	-0.0776797399187821	-0.030432425259789	-0.0520698153420686	0.0718810621301355	-0.0180298000666893	-0.0631498955327698	-0.203473705747368	-0.233596667319082	0.00264569338474781	0.0932861270226731	-0.0671384755786699	-0.0907887667246537	-0.0282785496801619	-0.0801594554803231	0.00841756021818769	-0.129588234576756	0.102121987119639	0.0316787796874245	0.0593988932079761	-0.0232017997550997	-0.0336537795665369	0.0819910199993361	-0.196527053288558	-0.0117241338799381	-0.0175624667976605	0.170212311230656	0.0769553219215331	-0.0188968019763359	0.13156354207749	0.122983564230795	0.0803991623997608	-0.141112903577277	0.252938159470182	0.127602474216151
CLUH	-0.273204238870704	-0.0458147293240611	-0.260600374982509	-0.00359685302130864	-0.158434624736901	-0.309004856301061	0.153489073719703	-0.379804664407983	-0.117735665068811	-0.323988417137087	-0.395547098315072	-0.00698089263603184	-0.169547007280403	-0.249646639308706	0.259942289806383	-0.149188539388492	-0.142825733986586	-0.0885156205233937	-0.145321699070061	0.0432473313927562	-0.0515526250944191	-0.33327853117809	-0.323753045757606	-0.0632885349867705	0.0511677171026459	-0.183479797469005	-0.109183054399376	0.13618715326636	-0.0709183840891221	0.0900221813873116	-0.0388434680365744	-0.160858503428618	-0.133551057472153	0.248949918683941	-0.348737052686284	0.0753823128661912	-0.0885388925104168	-0.347183990900138	-0.0176857630061409	0.15180505387366	0.189028551341455	0.202565652312695	-0.124126464811555	0.0229676841378312	0.0846632392052291	0.221629346330541	-0.0153034751557007	0.419478604166235	0.0872243554103413
COA3	-0.022074415945312	-0.0407205053035586	0.00651213699097331	0.0511339993145593	-0.161029401614633	0.0201303607217677	-0.0222299439622893	-0.0711105655258587	-0.148480743103067	0.104817925881072	-0.0341173299286412	0.04276552597717	0.0131698595595137	0.118747123741405	-0.00719820828244938	0.176952534899761	-0.126928892161192	0.0918412042443712	-0.0143368970637848	-0.0814269283127087	-0.00279126831589526	-0.0231050227535851	0.0620027462255259	0.0573811140820548	-0.00968001619538364	-0.00765612395368401	0.0964286773562546	0.0333518471568765	0.072436362811543	0.0420281837287844	-0.00432341559802497	0.0567172791231773	-0.039100472751088	0.243986492667786	-0.0609556243916838	0.108381943441785	0.0751977645413728	0.0640571226692597	-0.0887319150980227	0.0933235010970423	-0.0045813859984988	0.0312618379200695	0.0854941425368794	0.0261400085074101	-0.0354232559760161	-0.10605746575865	0.252627069228222	-0.00208631608908568	0.103182537215707
MAP3K14	-0.0447182350941531	0.0148746110490897	0.0104875971743385	-0.0678674655154972	-0.0339664981345244	-0.034682151927618	-0.125138802225047	-0.157890803651642	0.06545206094341	-0.110549911367157	-0.0399743312607515	0.126428601679832	0.142347043407236	-0.0494103588228295	9.43400038453608e-06	-0.0491748839484279	-0.252582520862459	-0.0283664207930584	0.0586077707938305	-0.0475267866457572	-0.104909264879532	-0.0438703323132049	-0.215143702564298	-0.0915516984811239	-0.149230021315346	0.0928207625394679	-0.271557903337676	-0.166234155374218	-0.0811166656439781	-0.065642036900477	-0.0715741486167605	-0.0516673020112955	0.00884016235408638	0.097986403072036	0.10487978490637	-0.150422152047968	0.133117660592157	-0.13036834255016	-0.0511292510879341	-0.254308455492456	0.267114185882582	-0.0830140359511569	0.0862525821625004	-0.145412657527123	-0.0922364789151697	0.263899517949229	0.0416782013511265	0.00063397874933081	-0.148789076899882
LRRC59	-0.165416892022876	-0.0476166201512598	-0.150338912508364	-0.0136425008431701	-0.194214335403323	-0.234668334301843	-0.0155273770360893	-0.321033562809646	-0.0731000089369653	-0.203026494675957	-0.365959142965048	0.0468711638503038	-0.12111621442264	-0.20950415413377	0.0411829077677333	0.0012727908652967	-0.108058630766264	-0.0375540815841743	-0.0864801790868121	0.0553477272946465	-0.0824022783402778	-0.356944011895147	-0.256332690280186	-0.0247680846305746	0.0487448173563783	0.0484428723073022	-0.0457866292400994	-0.0635271109021629	-0.0752383396226404	-0.00646293610536109	0.0382548885959759	-0.072840364012635	-0.195410045078459	0.353051649222664	-0.302490463512503	0.00793276236689881	-0.00628297493975829	-0.210926904411458	-0.248688849782832	0.236954496689918	0.176974583953146	0.13339449371575	-0.0430798128298121	0.0949121841690962	0.168140520162338	0.110370778017032	0.2352481079873	0.375654982462469	0.135726484066166
TIMP2	-0.0491776707694929	-0.311683647029751	-0.225792531512281	0.113097844350959	-0.165583787551688	-0.0198547897926241	-0.23018963860629	-0.167227924829147	-0.0170118552540325	-0.157865237667284	-0.146029086850523	-0.0530711307535354	0.0992974385010753	0.0496201338852447	0.138333796476979	0.0320901738123597	-0.248556676571435	0.0524558596530866	-0.0344673511301879	-0.0597709965864958	-0.0604322906180971	-0.10983153064069	-0.0877719623441115	-0.261385026009514	-0.117800587977548	0.0819280601511303	-0.0873510636709458	-0.244872218263499	-0.251530256247559	-0.405402443172098	-0.159146630424976	-0.023665879806398	0.0186840929414472	0.166296746424475	-0.251642544909373	-0.0813657133126419	-0.0871632517852484	0.0343926440686215	-0.159071135857958	0.0125757104331895	0.0798349558603108	0.334268690436755	-0.0847331857602728	0.144851982397842	-0.019208353121965	0.181937592606478	-0.0062303730793548	0.11749729854565	0.405671669420239
FASN	-0.239226181101439	-0.140598368255861	-0.295782137975696	0.027999959800067	-0.179586407488858	-0.298118905622387	0.0805082789802937	-0.424895281122105	-0.00964377938675771	-0.394093928150436	-0.485017758264439	0.0309774685098501	-0.0961930516555941	-0.51715824836475	0.176463462130957	-0.2585009098534	-0.238185872788949	-0.0978254554803244	-0.165841783339856	-0.00128095271335097	-0.111384108742498	-0.357403260989497	-0.47464594147025	0.0145623993876742	-0.0076281834960954	-0.0394535397416347	-0.0821593885491659	0.0579202809412324	-0.0384921567870112	-0.0546822202496665	-0.0850007079359118	-0.0872476919946273	-0.123420896517671	0.21918953659535	-0.310316573466615	0.0312332827354045	-0.173425726731602	-0.485695109465124	-0.170857643539059	-0.0520561401479998	0.219213975457125	0.235927659981754	-0.0105192345265745	-0.056463407860033	0.0947438274615493	0.107680375788524	-0.00429858202276573	0.560704812172971	0.00160698127752835
CCBE1	0.0274550453530591	-0.00820776594280416	0.027412337777855	-0.0441952202999924	0.0303509706812515	-0.0299586082498917	-0.0290390499232096	-0.0732458810614746	-0.0323606002585103	-0.15684888328514	-0.0013615183579804	0.0377669246176942	-0.107890284246657	0.105528579733063	0.00249865961572017	0.0947002405536488	-0.0178558773878849	0.031875952260116	0.0942827142693403	0.00167439813478692	-0.0943302663095374	-0.0880385783912407	-0.0466476356138243	-0.0148265937890895	-0.00613176970680321	0.0253401070688249	-0.0995463437739782	-0.115084568662214	-0.0474285521888805	-0.0273109201381035	-0.0871697891252758	0.137779157678888	-0.0252870311557006	-0.0571542228064323	0.00360877134293619	-0.0692168137606497	0.210563253819316	0.0429091535415212	0.0498670910113926	-0.0672612315282894	0.0935262896426673	-0.0524414808548679	0.124620372693165	0.190919822376364	0.0254934105573997	0.107999806719531	0.0434948414183968	0.147291596612128	0.12522557413466
POLR2E	0.0972557143794988	-0.132106792065681	-0.0326152237355685	0.0915898708627811	-0.139465913231557	0.0364324368058517	0.0123040543783854	0.00397476245245854	-0.0265063206633405	0.106190520457159	-0.148030832708685	0.225605800027935	0.116966013061852	-0.205019704441126	-0.0528939851110169	-0.0712817613749678	-0.0295869718864244	-0.165341612211517	-0.239180946903899	-0.135301745591437	0.0173547205645898	-0.122824541899212	-0.0795470229209726	-0.0225424845731222	0.130965980513232	-0.0469569503795429	0.0674043553164265	0.0601797779634924	0.0127228882083624	-0.00455237194470772	0.0568356527398503	-0.0873955710560028	-0.0904829739897287	0.185031864634476	0.0198174086834652	0.0707874940279977	-0.260278925301528	-0.251501436146978	-0.183681105069719	0.22957278751343	0.0170469046824946	0.162933471546224	-0.0359716861453758	0.0555579015428295	0.160529139245763	0.0292560407094447	0.155716156810642	0.161045468022384	0.130655261305677
DAPK3	-0.0374587158387292	-0.190415385974652	0.0520027158756295	-0.0511446536054806	-0.00997013858671941	-0.0108732051577812	-0.226668908719021	0.085822360130252	-0.0821423259350565	0.116331045769545	-0.107471277262117	0.126273798392107	-0.053318498425706	-0.0679963567967021	-0.0559470163468384	-0.0207346925160425	-0.0158067152494219	0.00744312546138521	-0.203089669863546	0.102952374858097	-0.166877939027015	-0.118899212063327	0.0124343478808557	-0.140810680426006	-0.0320608409865701	0.00253556715560988	-0.113000375406071	-0.263769337393662	-0.153052144419104	-0.173104339585452	-0.0117624589381225	-0.0415912294861096	-0.149834820722811	0.0358699842282954	-0.13089360765857	-0.0788884227549386	0.0740323008136692	0.0223633250230789	-0.227411466807946	0.0101043514957153	0.189470792520715	0.107354790682783	-0.0122765700931435	-0.0327977089594034	0.0647214574811364	-0.0498451618842714	0.0678815727840505	-0.00243140175148739	0.246286418033699
LONP1	-0.182556284205838	-0.0817194021090098	-0.158762741904846	0.118055372866639	-0.130149953202291	-0.125397321323192	0.148343266663332	-0.305242782204546	-0.0684147922255618	-0.261745192757069	-0.358330769365824	-0.129283157850892	-0.186796486692913	-0.102833973772366	0.0594458390264334	-0.0353987323590357	-0.0706978441622851	-0.0761020741039374	-0.169178012211013	0.0779029865128038	-0.0100059798708072	-0.300263348403525	-0.200033296686717	0.0439428593588122	0.0826763614470435	-0.0450792191681236	0.0259509530422525	0.117601142565652	-0.170836726833411	0.0624423218083205	0.00960703730512132	-0.135498489142019	-0.160127306948409	0.127944870685429	-0.252099804779607	0.0824813104624957	-0.141800339904832	-0.152796431087595	-0.0790985127299195	0.309104497037872	0.0821508321384983	0.360372352866902	-0.0160326209832566	-0.00906472807203769	0.122183890711129	0.0312432549255069	-0.115714298001251	0.268870500904898	0.0552603543418222
CD320	-0.0536002280013417	-0.114813978438203	-0.270680173530791	-0.00858895555971968	-0.0898301125131175	-0.0911893736801067	-0.0587332584703168	-0.223204822212299	-0.00219246485368684	-0.151527120896144	-0.17580020796166	0.129313719938686	-0.0372963033954341	-0.169746582876779	0.156547361338924	-0.0410153656238932	-0.30409368214197	-0.012375642591839	0.0948314052231272	-0.0697749625832597	0.0284744162662952	-0.12680599659484	-0.17069912169512	-0.0342715143048496	-0.141441087767424	0.0346825129347276	-0.0286025470190465	0.00496681645862317	0.0834219506838337	-0.17179847476373	0.0390325852653428	-0.00555988271154497	-0.0398231699656448	0.025849610383107	-0.296925263357388	-0.140021248775223	-0.104456581301656	-0.135538553758463	0.00472231529538486	0.0377325096264703	0.158113774634592	0.180093218846928	-0.0945251112840236	0.216562488010704	0.121890012927859	0.298532190143824	-0.0113945894435051	0.0876776455798397	0.198047456473394
MIR24.2	-0.0138134167384005	-0.102215467774866	-0.160369587711431	-0.145576937757481	-0.0795463100330058	-0.038473279966202	-0.00782958919760699	-0.0900370147309125	-0.128109146924255	0.0122535444189049	-0.0771639235536074	-0.0662819754846596	-0.152290690496837	-0.0185317976463588	0.155580807545753	0.107517719454007	-0.106647573793861	0.0253828911728994	-0.0329705576370479	-0.0410610751732144	0.157396371678026	-0.138174458591813	-0.0390536130344517	-0.0125158932693614	0.0900001104703574	0.000853044417299858	0.160838281020828	0.0696221904900897	-0.0173146700061836	-0.105959503821985	0.0646163461068501	-0.0348213727795907	0.000901921530051653	-0.0382504329723992	-0.352821356952477	0.0143871143423521	-0.108633699338569	0.0134488339544309	0.0501487118305504	0.0377922699268877	-0.0426089280879584	0.13523742334547	0.123340063609325	0.17087248900313	0.00422590038975163	0.105516372512562	0.0545236831583038	0.0975532505482297	0.202059136622728
AD000090.2	0.0230140274295456	0.0846177650238974	-0.249899755048813	-0.000150060451176115	-0.147629661534012	-0.102721254788324	0.121623997236638	-0.095814875010812	-0.121159271966325	-0.121563686014703	-0.0751015719811252	-0.044128451886995	0.045240003762348	-0.154166887645381	0.247462132892575	0.046396496834826	-0.21683803785911	-0.0553478172527113	-0.000950845432144674	-0.105508587300825	0.0641841184402531	-0.0892833209025861	-0.22656994664592	0.0183534907059795	0.00914690323541934	-0.265511235435776	0.16610474301581	0.0532327519963668	-0.0054786807436116	-0.0460047555428108	0.0013631750421906	-0.124166152389992	0.0966125736657261	0.126471761198387	-0.0955087001327227	-0.0151262596982089	-0.115027795356772	-0.20561639682592	0.111876986240384	-0.0248593591281312	0.030492029030788	0.0735738011897069	0.00541974187275016	-0.00992825973250688	0.0360987621685118	0.0981791209453921	-0.0608415662247223	0.136574267905597	-0.125273340997737
RABAC1	0.116489212598238	-0.097436578774486	-0.0228252768134069	0.0974601932442192	-0.25760700974391	-0.0473991180564323	-0.0172718933289694	-0.196908242126449	-0.237434735759948	0.0132360647709879	-0.0894628778963763	-0.0264338333881528	-0.00767768446184717	0.180195547911006	-0.0193274900510729	0.241392933833362	-0.132842537083166	0.144645459514572	-0.0309048287903512	-0.0874990003706845	-0.0517954377415107	-0.0953715939877485	0.0490737685247412	-0.0477572138600045	-0.0402629823120965	0.00615866567064295	0.0683418178295415	-0.0459540683173377	0.0137132183919573	-0.167538335538874	-0.017129336481386	-0.0602278069553726	0.0911063662337554	0.12577271553105	-0.0352285779153749	0.145565461579839	-0.0963490798133118	-0.0170390352696176	-0.0641600981482565	0.149532339382845	-0.117309423193638	0.117699072884974	0.0594624940111011	0.223520300646941	0.154217938099137	-0.0906440047861971	0.031973503345859	0.0109530192441763	0.245932777743091
HSPBP1	-0.070732062831494	-0.027815938279896	-0.0223692354913456	0.0169617480994122	-0.041429927165965	-0.103913580930761	-0.150039456898968	0.0566657695412976	-0.181328894453647	-0.179175740699432	-0.150708105370938	0.0823664267706546	0.0685490042247073	-0.136667845068137	-0.0697082338193525	-0.0329339807022995	0.0267727095997869	-0.0372002144516136	-0.12977236354014	0.0663287457942173	-0.219001490051307	-0.00251243365667113	-0.0980886693485792	-0.137663572655549	-0.14746500036514	0.0169825380039712	-0.205627647728765	-0.148010800061613	-0.0203334503232382	-0.152147669459681	-0.0454197684203611	0.0908307287027576	-0.18664352696547	0.190018259325006	-0.0846332180034497	-0.0329214336414899	-0.0520160237096573	-0.201679795742979	-0.289995935265401	0.109044768935232	0.228816308996626	0.142300356041162	0.0325423214125316	-0.0631514201485724	0.10103397547395	0.0658556252130636	0.11730543008984	0.178417237126289	0.0705660115840597
FKBP1A	-0.0272752816952459	-0.112193097035394	0.0328317465602249	-0.133243232333851	-0.1727704064067	-0.015465336257343	-0.124436216670083	-0.0371042121146422	-0.149546195451464	-0.0862517126384154	-0.0744095441583979	-0.0768374543364168	-0.00859388692144694	0.118217035603585	0.0551700415480448	0.160819477291494	-0.232003326458102	0.0281186232721555	-0.0477268602030099	0.0385465250761392	-0.0677653098843182	-0.153737607790212	-0.0118496605272472	-0.0997551536665335	0.00154961855240133	-0.0130790357770841	-0.129592466553637	-0.195063293860303	-0.0367000154452406	-0.201978234387362	0.0980285157623103	-0.0573604645259934	-0.0484497969735463	0.0126149063398996	-0.183880523394082	0.0590189830715207	0.0984240983635532	0.00951459465569738	-0.0831191984154172	-0.0690822505255521	0.0574140867668619	-0.00381186300018104	-0.0322035506595876	0.075534636991674	-0.013526118576357	0.053006251516972	0.164219075846505	0.141334624975284	0.356172107813787
SNRPB	-0.109606660291836	-0.0595100579113952	-0.271563159438763	-0.0313364228318885	-0.435461974890467	-0.304222840130668	0.155048708342653	-0.405557296310073	-0.24667784855886	-0.267269887333758	-0.453444695969769	0.0047260184146754	-0.232629737926872	-0.165974692074955	0.117989739487362	0.133434294692254	-0.282741046535206	0.206840607074805	-0.0902837935445343	0.0169702335159186	-0.0504413816498274	-0.411279186347594	-0.375568268619479	0.152640972892354	0.0220706124259292	-0.084256916858902	0.114390177059502	0.0585551512417542	0.0356583534456535	-0.113909231547432	0.103229627736254	-0.12396005609382	0.0161202287110131	0.310435777610359	-0.425390251772181	0.225758201828034	-0.0506740402807802	-0.26088682715093	0.00716324961435733	0.161217054052126	0.104205331512936	0.242684436858421	0.0245819143340697	0.11650893619129	0.111423336986756	0.110572116196247	0.068984255641788	0.33344984347359	0.195469076120778
EDEM2	-0.106713615011883	-0.0363543446714704	-0.00171608882120794	-0.182950166488263	-0.0708651012201789	-0.0503023939254927	-0.12733675977858	-0.00151586885295097	-0.0407524583396072	0.0119499864267834	-0.0612130859729028	0.248198273905138	0.167528910603879	-0.086143312517256	0.0696175606738993	-0.0257505213277982	-0.185404731526327	-0.0323801764406535	-0.0334592024462938	-0.0685329653793856	-0.142599745667948	0.0335441273557434	-0.164679593478642	-0.161121225767046	-0.0217356157761555	0.101126043404417	-0.122816848841397	-0.136876245404492	0.0585839735986982	-0.155082790389618	0.0078116344274374	0.0449587134855567	-0.0679137066541384	0.0567987062546329	0.0515522046334151	-0.0360289198223086	-0.0963421271499128	-0.237342339085819	-0.177163829366329	-0.0950361349819212	0.0719728930041562	0.0479127391010145	-0.00593440890450302	0.0148636979263627	-0.0263838800547892	0.0890289637137167	0.125282281579979	-0.0212819426577161	0.199824604362528
OSER1	0.224791250691007	-0.135051350168039	-0.0184803865301382	0.0491664742123822	-0.0971793666285061	0.00881257444764409	0.00745147287144566	-0.0486563966118257	-0.00484113967574849	-0.062054026025133	-0.0936521844505487	0.120345693458082	0.0677695582954665	-0.0576401002323399	0.165435694261429	0.0101448339103769	-0.141597355290593	0.0723343214030031	-0.0382433062362116	-0.00493719875348556	0.157745337291465	-0.134828437960522	-0.0121214388318298	0.00296867040960539	-0.0275127288131173	0.108461078933386	0.0808148498054738	0.0188587911292337	-0.0848010168850347	-0.103176179524513	-0.0296348366850977	-0.142287696016491	0.156884034791014	0.106149181750036	0.055812082450652	-0.0122800831062667	-0.0611343117964554	-0.0240482103397611	-0.060174624935009	0.0245035847998349	0.0136394051144747	0.143405530342343	0.156163925022168	0.0699859548261659	-0.0285017865083907	0.226727072820635	0.0383459947682252	0.110944022680304	0.188519975424862
SDC4	0.202749400311486	-0.0291845207286058	-0.0715145285119194	0.0365284319510809	0.0501181043680641	-0.0497720932450928	-0.0530211543721404	-0.159336563512341	0.0468823361835631	-0.09166441923707	0.056030269898832	0.0285319078131753	-0.0604062508453419	0.065218036979169	0.0548260386787914	-0.13352117910254	-0.0581740139684192	-0.0499523336366717	-0.101167201795868	-0.129554325776424	0.000306936201160301	-0.0120054371169527	0.0131723846538512	0.0983373627064149	-0.0553251373001348	0.0114809615838803	0.0457896018125926	-0.097014209224195	-0.0467130238950755	-0.0404627583751505	0.0146974010123915	-0.0419698653925848	-0.0390672689783938	0.137644612539136	0.0279007224874921	-0.175182286030135	-0.00830782134701868	-0.0161116010414493	-0.0565601082774124	0.0197051029015504	0.0784804084671945	-0.0191022251180274	0.145708003023228	-0.00833821411847891	0.0170785966919975	0.0114846691968143	0.189062651239974	0.0410604163016911	0.0433971164640808
YTHDF1	-0.0131318701297035	0.0320502453941413	-0.161094894377951	-0.0719862778176836	-0.200674798575246	-0.142930884150413	0.0393368960283188	-0.176682255146814	-0.0467639201204421	-0.0663837713990756	-0.142218278682315	-0.00753841814887479	-0.0478554548670462	-0.07625591971003	0.240336798309752	-0.116368637951157	-0.0211998069896546	0.0968937606835584	-0.00631094026967299	0.0856497759251823	0.0202080152170273	-0.040843678904325	-0.166768054776992	0.103081854463585	-0.0605219685820195	-0.166061501507091	-0.0518850675304535	0.0546642758658855	-0.0335206787778596	-0.0737722171098115	0.177325443634772	-0.0322022052315628	0.020760299414843	0.19071772065709	-0.13350378072696	0.137340630169801	-0.0357903724790042	-0.240830328140319	-0.0433011766950274	-0.064266327782598	0.137754437988877	0.0476752160657281	0.145928445271405	-0.125769767766686	0.0585510925112732	0.133226319321603	0.173002745089767	0.261021671776269	-0.146835269752052
CBX6	-0.0706240772525574	0.128653661102906	0.0629444669672669	-0.0422871198728069	0.120286245512773	-0.0398863309955044	-0.00396602545393034	-0.129619247944112	-0.209810545936746	0.0337930480467926	0.0167119394190946	-0.00588962245962629	-0.0861103808027905	0.0182065998568091	0.153110503611579	-0.0376655858705905	0.0220084554554228	0.0941199252621119	0.176910803918868	0.0825903954780501	-0.159227859612929	-0.0212583589446036	-0.0583685683340501	-0.0389871914924939	0.00621938383114097	0.0416176362154983	0.0128367822946221	0.0259101659260351	0.0522909096281313	0.0546313694930987	0.0526075133330339	0.1412171534715	-0.00134820033018441	-0.017903985445701	-0.071265248845917	-0.142223902756994	0.121757848051368	-0.0326673475692326	0.0896021416024666	0.141428242815649	0.0493901163676354	-0.00868868286165997	-0.107153513447295	0.120646651843964	-0.0187455713073382	0.264212022431508	-0.105571301346009	0.026300992244832	0.121822456802566
SNX12	-0.0134539800231798	-0.0722618247677338	-0.0297643917332363	-0.00842520464909079	-0.137712195635997	-0.0512193841226028	0.257197264635527	-0.213549571516346	-0.1142464557214	-0.0287768601929439	-0.157939261227398	-0.0180625583633732	-0.171691925122561	-0.0533999655309053	-0.0628895142690186	-0.0596456753567834	-0.127624211088323	0.125640907828182	-0.0925723243731763	0.0161171277391545	0.0309802287023731	-0.164867650782374	-0.154310322107899	0.208707815811429	0.0603271325287632	0.0371290496035108	0.0338973757043695	0.199235444309016	0.127796735209736	0.24441027608838	0.210918509942154	0.0187684155877735	-0.117952598112836	0.26455428641587	-0.159137345694506	0.131397509100531	0.0601378918355004	-0.104502404465623	-0.0041599394325675	0.189628615713307	0.150269442653793	-0.00895103175331809	-0.0576743714788342	-0.011616513088146	0.103771391069215	-0.0410137744454537	0.249239991510905	0.240220823632266	0.100941427132093
HCFC1	0.0106642827904842	0.0515983967902139	-0.0697858695931756	0.00895162720450638	-0.0938050978008751	-0.0786015743350271	0.0820606033492334	-0.182088492811994	-0.242148947754981	-0.404718243015049	-0.124144564978309	-0.0594052404826891	-0.0995214852384465	0.0659626210429515	-0.0381124542380264	-0.0262711255953439	-0.101948922707884	0.128941142900035	-0.0260618482781388	-0.0405121861468327	-0.121134856649425	-0.0629118328062499	-0.169169345232727	0.0745865337646551	0.0749767770328455	-0.0690495844103043	-0.0387115793024963	0.121416981048187	0.0623225011235558	0.0508578568626837	0.0718780447765994	-0.00198394946187542	0.0149746458389434	0.105247845106925	-0.15611286285711	0.0478458455833768	-0.0805756965257243	-0.0226336769438643	-0.00332839721843771	0.0199866408953478	0.0459701748506609	-0.0121905499093316	0.00927719567166842	0.102348830102843	0.020542732227076	-0.0345231827966823	0.0549996495946943	0.130135457424018	-0.00589480773609276
EPHA2	0.118073082304014	0.0504901533279184	0.0552944634444956	0.0134303774449571	0.104346468429245	-0.0787448925314623	-0.150041534496141	-0.00736735185736488	-0.061328372331596	-0.058438564689299	0.107536997530781	-0.0660229872015073	0.138475267460606	0.156226970583732	-0.0606960661871379	0.0801782992783373	0.0523630474955551	-0.120364021276259	0.0845876612700737	0.0343157274958545	-0.137248369194392	0.0921306844004835	0.0938164105727572	-0.168777653725624	-0.0773362684375688	-0.0355070590225542	-0.103011591049621	-0.140688588831561	-0.0310981232455796	-0.201458971762249	-0.0816367034359864	0.0494671584940541	0.000623183401610943	-0.0546812146121951	0.014543561133841	-0.13083497060825	-0.0548370510152195	0.0985622882045062	-0.109978372812935	0.191593652285474	0.0591053874523368	0.0201438189399341	0.0224187138564435	0.0638435740777785	0.0798025025484144	0.029638798099365	0.0423988602792169	-0.235546251192357	0.0747096195740023
IFFO2	-0.0622781158945062	0.0062830116660412	-0.0123112369784517	-0.0596469745353315	0.0364885744949578	0.0379883275282081	-0.12907122272894	0.0567910599079944	0.177147176441637	0.0613116795400033	-0.0273356072172795	-0.0813659142082121	0.134560988350577	-0.0434694595419913	-0.0386248188858061	0.0434283995690805	0.00531931341538994	0.0567828882273365	-0.111953264260288	0.0569763535791263	-0.014375618325546	0.0819558754561037	-0.0114021001090864	-0.133943156334504	0.0328406262206275	0.0222633238171924	-0.087605600352456	-0.109985572751269	0.000443298811357694	-0.189402879343862	-0.00105389972170324	-0.118389446016102	-0.0280990534124157	0.130805631860773	-0.0514517347864843	0.0418440765170417	0.0540589876412666	0.120408030853895	-0.0575698870292926	-0.0337371579187715	0.134017357671248	-0.0560412273485709	0.0571939453267603	-0.0483279433684489	-0.0838272845466769	0.0218098986029562	0.101287806613128	0.0433924759893941	-0.0286736057195477
HSPG2	-0.0419097345511375	-0.078309456560556	0.0850658488255276	-0.0578458861834389	0.157157921464651	0.153720305588542	-0.199444012676982	-0.00985425213003541	0.0711584854667454	0.150491325201775	0.0663213550963633	-0.0519903344120211	0.131636765330383	0.141268039857597	0.0782777100387934	0.162220801803096	-0.0619524145067723	-0.0787537572712699	-0.0677719389143436	0.218935846495344	-0.111516403517255	0.0329842926742228	0.133083170129648	-0.297262490096518	-0.0160105757024069	0.157157651433858	-0.221722601452773	-0.158348743224882	-0.238219251305794	-0.0309258458345178	0.0780012097680296	-0.0302662488184945	-0.0616552406851845	0.0880863987220158	-0.0555835977572112	-0.0679545705926731	0.169819906247984	0.0877578487091217	0.0492877174029652	0.0181845776559394	-0.066783177928099	-0.191393388552961	-0.205824832382266	-0.0456198948232452	-0.109849555738171	0.100655672412979	0.101236105636978	0.0524711325587826	0.0756401788184176
PSMB2	-0.0126165842908762	-0.0955150097157616	-0.184225247113045	-0.0934454475403797	-0.188804448593498	-0.102783692947365	0.121540023548747	-0.066828531538565	-0.097762001376588	-0.153811902667479	-0.172624169920752	0.176353338715478	0.0751509125708268	-0.174081785621919	0.0783815044917705	-0.15282419011802	-0.117604585574052	0.0941234792448363	-0.104793641276826	-0.0106960173375815	0.0405477847917469	-0.100966995407605	-0.169663432281436	0.202415317449955	-0.0331260239538114	-0.0104306576577487	0.0142761803792526	0.182108446050929	0.0706720448759229	-0.118083705998577	0.162259651150951	-0.0704249985770043	0.0800891740487112	0.18358116176048	-0.19408429891156	0.260085358619014	-0.159389358516625	-0.11225484593979	-0.0776242547352577	-0.0626703695715347	0.0591180049450254	0.0173668576003861	0.0146043531689616	0.0194362693821872	0.144517130795635	0.0390314326960439	0.168432383604374	0.195886649097806	0.201215672533133
PPP1R15B	0.0683316413986531	-0.00612153364356392	0.106431358806878	0.084665871973644	0.0912750457413659	0.129451768270134	-0.000309721676431925	-0.0517147505712673	0.0454768737136754	-0.0820620511175498	0.198344841054961	-0.0426181345001444	0.0197325256136401	0.259588902011299	0.0842685413741282	0.121763735685539	-0.052650653874813	0.0704435907882887	0.143143426088912	-0.134535777862204	-0.0578612159433457	0.132408293247649	-0.101787886290663	-0.0718550828220665	0.017598886565732	-0.094603948391666	-0.0576689261015913	0.0169792650084415	-0.13492866936605	0.0416891195877597	0.147351816259155	-0.038927894127258	0.106703502722824	0.0781642847683532	0.0757452951759007	0.00462594416390764	0.12198516551274	0.00201654260231444	0.132199040017933	-0.107349811047762	0.0683167372747092	0.0884872527390883	-0.0430359004106646	-0.0335899904881606	0.0190480218249985	0.0833507569153865	-0.124319483634494	-0.154725245647079	-0.07264979482479
NUAK2	-0.172698789822366	-0.146687543924018	-0.170433549336676	-0.100371334743677	-0.175815170433822	-0.0968289041669146	0.0261794524376291	-0.291104127646768	-0.0258878836237415	-0.336116003233195	-0.432134974728135	-0.0204305889755248	-0.00160687120071767	-0.176377832983336	0.107469685913989	-0.115188145058854	-0.213841397225547	0.0417131008560399	-0.238772426953376	0.142850898577636	0.0198490870145811	-0.327632746602358	-0.356631282651285	-0.026067701520851	0.0214963099384793	0.0271475660737923	-0.28773739615713	0.0515466785280958	-0.00320844505754489	-0.0867418050636383	0.117921793919415	-0.210514814732481	0.0262152911189749	0.241942928218786	-0.333687270383137	0.134835829241339	0.0540814532381308	-0.224261429173882	-0.0327616143836565	-0.0935940404982505	0.17667696596113	-0.0305929819364742	-0.0859583417402504	-0.126415813046933	0.089035516930114	0.149433748098785	0.133466577687056	0.372102796495863	0.0385684650824355
PXDN	-0.0881528394800615	-0.0570855346583751	0.162679491313706	0.00164228891358972	0.23210038431305	0.218102786681728	-0.243147904900684	0.225939534174451	0.140214325440439	0.158923098445248	0.145012529960214	-0.0771398488810266	0.131215464784352	0.118014008528964	0.022063498120085	0.18515941871505	0.059952355564935	0.0216301067419197	0.167824045338215	0.0748300176907355	0.0818795945943857	0.0807968278044484	0.373029076966966	-0.10198452347625	-0.013495512097189	-0.0803485979299461	-0.0388053309086875	-0.305296323611717	-0.257954897427563	-0.225625176387835	-0.13564085943203	-0.102193097335745	-0.0683934942932614	-0.178913375454107	0.0150496430291327	-0.177661235460941	0.0115771972433762	0.267358464934827	0.0796082630782641	0.0608227441848319	-0.104110466351274	0.111963784025307	-0.0644980391558884	0.229365828700942	-0.0977841001407647	0.0458846409167893	-0.209407691371306	-0.205222191634896	0.126771716519747
RND3	0.0380401641245958	0.0503168653222916	0.197518982706235	-0.0293343696064252	0.122717937184771	0.0848810002952478	-0.370697977255596	0.221473977531689	0.260996865034606	0.109450278339865	0.116030121282346	0.045681000619618	0.260214939048951	0.0539965781049826	-0.276641773068731	0.289435529139201	0.0302102840008163	-0.0754570334432319	0.132025841059123	-0.142688967355004	-0.0223728492886321	0.183456575465445	0.280672202592081	-0.298714251202268	-0.198032105886055	0.110445051769214	-0.176309843750403	-0.281608513769832	-0.102439945791487	-0.385512007179168	-0.152370673583173	-0.0257402134160261	-0.0170130950217506	-0.180365494183716	0.134814338895551	-0.179024242977078	0.0335979390950714	0.196152188820971	-0.195953002733663	0.0361192881546624	0.139331054476868	0.013435232596838	0.023843743767239	0.146890064912497	-0.129808244815054	0.120888764152058	-0.123415604608461	-0.265261618914898	0.117311167814203
NKIRAS1	-0.0869396068042176	0.00983961527401794	-0.0454537082556639	0.0162816633356831	-0.0313687572889079	-0.0571818075388361	-0.0697729384375124	-0.123921435265853	-0.0365238634401185	-0.0500597563965335	-0.10316965740912	0.058477705077819	-0.0496760046898175	-7.75616121428429e-05	-0.0304102218238742	0.00949622930049853	-0.0985259072564755	0.0308246321507033	-0.0348365338432976	-0.109094566273874	-0.0350703446197543	-0.0555956204042818	-0.115342069032969	-0.0405299478260537	-0.0359682024501162	0.0634455814889144	-0.114740460733969	-0.0911328005066131	0.0840289181497279	0.0821496380689919	0.0623691140421572	0.13553201951901	-0.130247535078852	0.225714197098183	-0.203508526759537	0.0236382024139035	0.221152563617106	0.00332264841040619	-0.0546033617441581	0.0510599413123128	0.381558669874881	0.0885871260755566	-0.0556463759928005	0.108411445290135	-7.59950673138665e-06	0.202826890396198	0.108408966656233	0.00772031078346356	-0.00227967929802755
UQCRC1	0.00182684241398615	-0.0378662214328254	-0.0976878359592004	-0.00584377125108248	-0.135140393052169	-0.0241038913048282	0.129809420943822	-0.189035710860135	-0.112552253951673	-0.0681761857484602	-0.158064826891909	-0.0625577595805176	-0.0844767369586186	0.12327742823309	0.0591612439172882	0.192851726237867	-0.171609195066575	0.146015246011154	-0.118641726871048	0.0326425360000494	-0.100665739448623	-0.0259248089288894	-0.111829312155961	-0.0532269253110931	-0.0616073050518727	-0.137341496761757	-0.100700119185427	0.0693917457195889	-0.0621019036487692	-0.00688765388540198	0.028043090250176	-0.0824901931266453	-0.0592217180368585	0.0592298581354712	-0.216194797212822	0.118500717952312	0.0555682027312992	-0.0147775996187002	0.161431453373238	0.0291442629538165	0.0179315160874054	0.172451766423463	-0.133499277545759	0.118135895082163	0.00743595875703171	0.212670957253955	-0.103576084840321	0.0303688736278966	0.160301492258447
DHFRL1	0.00907595845618351	0.0601456634024855	0.0608373279230625	-0.12936833029257	0.099479795027293	0.0155186454453975	-0.0816187491548976	0.0990899450950248	0.112690509377089	0.109364437158011	0.0702931468584057	0.170932144725924	0.0254958821515403	-0.0112960440851146	0.180021282458448	0.020824273823772	0.0128873662346462	-0.0379586822806256	0.0177916379092159	-0.00869852071615443	0.0295981279274646	-0.031002696069557	0.0346784678116142	0.00106347074611689	0.085369020212397	-0.0389282690146188	0.0208704571440574	-0.0748333411393667	-0.120041880849629	-0.10812718797301	0.0713571452567833	0.0138209395193152	0.175750548798303	-0.137010039383843	0.0750274866623851	-0.106793521231593	0.125257931485122	0.070194834860426	0.0330004680789285	0.0199342246087369	0.0027479259582221	-0.00169270930013274	0.14098703820484	0.128483783926132	0.0937764718564859	0.127403770477794	0.062800216257394	-0.0124737940006952	0.114073424342384
CLDN1	-0.0749592499888627	-0.0230520229388234	-0.00659865710917321	-0.0208438835878519	-0.16145711649158	-0.103361910140412	-0.251226017688015	-0.256543516003201	-0.181907425548385	-0.110439296691891	-0.217136047134425	0.0565791688549513	0.0137832733505053	-0.00464619449432446	0.180562045720586	0.0629808863894504	-0.139994102368045	0.0670816770306838	0.0299929386116474	0.117321585275984	-0.154683068585462	-0.192210978951581	-0.182975590960146	-0.166351006681861	-0.220009635725653	-0.0816026622682819	-0.204838247717243	-0.139083218937601	-0.126742659972858	-0.236445098093276	-0.0200971111306627	-0.092297605229425	0.00697390834325376	0.144857661744519	-0.200214711409559	-0.075563506357449	0.126796689223648	-0.30156174433534	-0.111349822984616	0.0928179987908533	0.239104559893338	0.108275729371525	0.0354792671150614	0.0313810078970289	0.203368185414149	0.230451214718231	0.0815694849778917	0.217066789000812	0.213166125302165
IQCG	0.106311557414697	0.127611667268265	-0.0476807972326252	0.0142217810302966	0.268724612935411	0.0234755742154867	-0.024568893031056	0.0669181021305562	0.0888639827701291	0.00178335133400807	0.195668200445309	-0.108182388790948	-0.0629062140899288	0.0138954178745344	0.0697423959900281	-0.110135931153872	0.0378459196142647	0.0190457950636515	0.212489104649782	-0.146475074570111	0.194566344720983	0.0792896749608376	0.101448563098224	-0.0175291853478841	-0.005633368376463	-0.141524459877571	0.00728360130341676	-0.01947809291085	0.0608281825216711	0.0350424339841962	-0.0241519513340185	-0.123339681647451	0.145142499332747	-0.157218903824219	0.0453459386909825	-0.232415947236998	0.0680420782573375	0.060649685596824	0.09432596951353	-0.13575660397958	-0.0616476725434067	0.0438927422549607	0.02011328123156	0.0631174247688026	-0.0238842729793154	0.172532748386224	-0.12624503275211	-0.161044168642271	-0.0236708716054615
AFAP1	-0.0570042955050395	0.200469152641457	0.0308961538931838	-0.135981449461182	0.0218506720003731	-0.0740072238442555	-0.0149635198298906	-0.0986252247169014	0.0420870376253535	-0.153637080669229	-0.0185063855288198	0.0392004038253407	-0.103952588650322	0.162907680762649	0.0748295712607053	0.0684541682971125	-0.0407481572309542	0.0234904610159132	0.203525521099908	0.00313075627034332	0.024784262748997	-0.015891846694472	-0.162036819496169	0.00508028377981424	-0.246746206201674	0.0344369273040157	-0.0914742285658082	0.0434965372974075	0.0621688211561737	0.0863078944349614	0.214725209746869	0.10496387028806	0.0393687034719188	-0.0657180583518226	-0.105041554829878	-0.0364440108396604	0.358188377986345	0.0552914507238659	0.112708958172851	-0.108587096743256	0.266960852040086	-0.081648135249244	0.0646074719253542	0.14329363186651	-0.0816747668035459	0.389345876343588	0.0330250550915227	0.0980515357646491	0.0646831689123663
QDPR	0.0599103973170552	-0.00931887895500377	-0.155765845673324	-0.0336610637872232	-0.0969178993220216	-0.0522344878470288	0.0712041084097661	-0.175905337217789	0.0611303666643477	-0.108857146160381	0.0174090746284282	0.00574042234466857	-0.123171315056793	0.114534675975505	0.01536687769922	0.0278089666478378	-0.286907878187001	0.0204176190189337	0.000186049484029069	-0.121840661619983	0.057036933295786	-0.049915257746851	-0.188304701368993	0.0327269269518042	-0.0601496575908449	-0.0915195252449851	-0.1073363829142	-0.00418113966665206	0.0479629078806003	0.115556593635163	0.0738041182405312	-0.00934389655089093	0.0537612417603442	0.181491691849981	-0.0539529403242823	-0.108390760178919	0.206667416477071	-0.130531539754261	-0.00830624570701914	-0.0825914540773371	0.0764694267460091	0.0664002510256993	-0.0456336882426923	-0.0445869429907087	-0.00422605770368948	0.0942629046271434	0.145677261394304	0.105219325720503	-0.0272374493916961
CXCL5	-0.176367912365373	0.00662440765874204	-0.00547225553563585	0.0164762802369498	-0.0132454120977299	-0.0433533731524161	-0.111760488186515	-0.115027710490859	0.0278569784303729	-0.170296509844722	-0.189306693289827	-0.130602161021567	0.0120016824248592	0.0167693083217667	-0.0226805644463799	0.139087932577433	-0.0749004494766604	0.0848850548893778	0.167649832556539	0.114610381750404	-0.0527566059387781	-0.210241665505998	0.0557646886252646	-0.0121707594698477	-0.119957963627574	0.204452956454753	-0.169298030668055	-0.204028010362064	-0.116892554199099	-0.123619814626512	-0.0607852921461074	0.0556708523700939	-0.186530423522025	0.0873146739722931	-0.214475484344138	-0.107307108122601	0.0436930216748886	0.109515722188648	-0.00543506057285997	0.0445226903474634	0.189051330942292	-0.0354307099275294	0.0495336259815739	0.131043777476888	-0.0811442549341201	0.101467107589794	-0.0361518512241122	0.103004219783407	0.100869944684348
PGRMC2	0.230519182898271	-0.037373576714313	-0.0289052448997232	0.104145017560038	-0.0652693558504644	0.00250085361244451	0.0450508742135764	-0.21176808187673	-0.202776099111267	0.0361641618835487	-0.0779394694746392	0.100244574554441	0.00737075860186265	0.0162493535508152	0.176973205753786	-0.0946576901734649	0.049835408527128	0.214358213476543	-0.00862812358203783	0.131532837759107	-0.051943749516755	-0.0668292552330615	-0.0916071952495558	0.166136467802292	-0.107255331897008	0.026707742376661	0.0599019419046419	0.155130744747576	0.0842970020956934	0.00198677771511639	0.0479673771226976	-0.0686525886347923	0.276943036978908	0.151669001579769	-0.173981114888634	0.132336442136566	0.0724413191388099	-0.13636768454683	0.119497212318076	0.104316366415979	0.0189006695275711	0.151504290859634	0.0391597408207872	0.0348943999574493	0.247151416132167	0.177942084687971	-0.0154388025048704	0.0895559027033678	0.058530407702586
TRIML2	-0.149349830707639	-0.182279876331481	-0.0931560069546118	0.0292212034375907	-0.167713383140567	-0.0699126505920971	0.0947484489643644	-0.0513088891322687	-0.0838601961640218	-0.277063656925424	-0.178976877109616	0.0426121077442351	0.0734505296059147	-0.0894548182512696	-0.0267039926874024	0.0355297309248229	-0.14513228013962	-0.0509396709646005	0.0352572419560515	0.105538289731741	-0.231313152047968	-0.144416817796418	-0.190397678300373	-0.112281731713731	-0.136214348622794	0.0243292750787071	-0.224747300583033	-0.0428645206065979	-0.120700809186963	-0.25158488461998	0.0221693630942429	-0.10571980778641	-0.0615601769742892	0.258614976788565	-0.111183507080237	0.114216117616761	-0.0870361881658257	-0.199878197363717	0.0211905193109375	0.0501599661463342	0.113300191800564	0.106654153744104	-0.143429750938921	-0.0918324800886805	0.116926382839841	0.113665766018029	-0.112137512544221	0.0546634068115963	0.0600006900993638
PLK2	0.122004729185143	-0.149024485300507	0.187387772782208	0.0381749017193096	-0.0319328217869633	0.145855885467158	-0.189549218587374	0.0964618654853349	-0.032771562322969	-0.0185147891500407	0.140893500700834	0.0607318219821209	0.0583505105907428	0.254194196469044	-0.0354953585193609	0.0271346932185924	0.0593727061600716	0.123412928359159	0.0517563362862418	0.0683621663669747	-0.078774104188099	0.0624224624117192	0.162669361193311	-0.0770713316174079	-0.124065089943756	0.0455805258327709	-0.197934682045819	-0.134478999417537	-0.249548896878936	-0.277864932951265	-0.051623057284949	0.0144045963839761	0.0346749160208204	-0.0917713039721021	0.141817230317687	-0.115049039082156	0.0922176607511685	0.0435990997499344	0.0172277313005538	-0.037309631531396	0.0901059249718573	0.0349063204112998	-0.00224713964799233	-0.0323602823240578	0.0289935526506179	0.0153918156043337	-0.0286849779888771	-0.0442371131812056	-0.0410132050312354
ZBED3	0.0251274471091261	0.112518153672025	0.110225509842324	0.0680420102297535	0.270373970921499	0.114283825931343	-0.0554093774294509	0.0994195425279829	0.26267887022414	0.132264941131139	0.17472336295997	0.0173780825906874	0.0572031473072961	0.182393838904169	-0.140077756285958	0.0198481644891454	0.209106269238623	-0.0721482500237637	0.108245167579663	-0.0592323472217805	-0.00946986440742931	0.13707520540407	0.104448087947496	-0.166240948593842	0.0319457298834947	0.0247444157647169	-0.0455220589383546	0.0256241323921506	0.0884236460026564	0.0353612373008565	-0.118876591622968	-0.0121951828595747	0.0728984677488469	-0.0699469898476233	0.0812867631191089	-0.112471758376334	0.0347231998835011	0.153927039345829	0.0428896564749109	-0.0471493814003148	-0.0803342800036389	-0.0139616744867942	-0.0663685228072122	0.0825474676177768	-0.0164299976528974	0.0960943500874002	-0.155336298752992	-0.214893356656425	-0.022414463628451
FBN2	0.0434034923085118	0.0827156789608329	0.138841942234171	0.086554837811372	0.120080876390374	0.130979123773621	-0.257406207900126	0.0660685499457478	0.00844135070708531	-0.00171975045542779	0.15657925003223	-0.0216673348150152	0.215981029762907	0.408682518009984	0.158420491312826	0.154877073958574	0.0201703428991789	-0.0411059340330347	-0.00386385178814186	0.251955227120923	-0.104117038561133	0.19682509393194	0.192227427409062	-0.269907191200297	-0.057925615114467	0.0313157116991283	-0.128291722859553	-0.156755712615465	0.0115361487523908	-0.196461509413273	-0.0554775267878213	-0.11992584250805	0.0449262440090768	-0.0778639145060108	-0.0403447490694291	0.0130525628504218	0.166405186221092	0.320154086336508	0.0126398415667153	0.0484711908627934	-0.0486416229147054	-0.0830213328043273	-0.043827094949527	-0.0241709656595501	-0.00769898092405054	0.108515806344466	0.0803589780237202	-0.149475451676336	0.0826712832615188
SLIT3	0.1336294300452	0.183901154180736	0.365769575669184	0.0702012679957075	0.385815756493085	0.210381659996152	-0.259501746762352	0.161821577112564	0.238273402736101	0.274029530258376	0.409715056175934	-0.0939454845825647	0.0833655105407511	0.397562846096976	0.0222964626148741	0.105581125205056	0.23584569101896	0.0469206272496058	0.106262370414637	0.0314050505189944	-0.04495509685912	0.363649098565844	0.409491236494152	-0.286521782390599	0.00559707825849667	0.030868132639157	-0.153100461449439	-0.080392951295459	-0.148708604380078	0.0528177145845606	-0.132981369434745	0.0540622942667804	0.0353761934860008	-0.270194363410001	0.266904196299782	-0.20144491438821	0.26160228887477	0.357229077855314	0.13702014723255	0.00531946504176062	-0.0646285022650003	-0.172573960968938	0.0806768422938564	0.0101169101892378	-0.0397143160657009	-0.0165186367252679	-0.0303310873774234	-0.19370537795786	-0.162855386057353
GFPT2	0.00600222023518039	0.0879043469268411	-0.0427490006133991	-0.0407447566031171	-0.0575491743502537	0.0108189744678957	-0.137156150569661	0.0828404097826567	0.0476532666502484	0.0280399447016234	0.0668202787174972	-0.00719611583484932	0.0966564611629639	0.221498443351578	0.043501377725351	0.135489743910296	-0.082814391270473	0.0777589940995996	0.0523654424305393	-0.0148402218893227	0.103732914914114	0.131924621636569	0.062216203647458	-0.0772796402940912	-0.104264120056006	0.149080407895422	0.037854767067785	-0.139426173859378	0.0835134837323983	-0.0473063080890381	-0.0266933395015515	0.12519848924047	-0.0827020564418388	-0.0221424985109907	-0.00458283262099218	-0.105207134721266	0.0642160550108119	0.119152194901591	0.10436213412894	-0.0383552389076504	0.106294227717912	0.0101821254153288	-0.0705231159486956	0.10311631385333	-0.100177753700891	0.14284848084924	0.0631193168833102	-0.118358807206111	0.0478761368420505
GFOD1	-0.0885434997051215	-0.0847541219996982	0.286281432296738	0.0673862755048155	0.347089293703758	0.216854607510223	-0.446742286467716	0.174843266761548	0.236009946088737	0.136778476066852	0.212100215417812	-0.134458510594123	0.216348883164547	0.0772927968252919	0.0306822622243748	0.118611133153726	0.100148426562493	-0.0575382441028145	0.118885229003595	0.0683312228269967	0.073303979688812	0.106204350343124	0.429744412074621	-0.300054357430161	-0.037750986552688	0.00926166156720226	-0.23252085077507	-0.23779676116616	-0.318794726481145	-0.293223672939189	-0.251885174626905	0.0155299059389164	0.082345345253598	-0.309144925392654	0.14123119463387	-0.225373561098968	0.0971025614815908	0.30307119862431	-0.0271965763714292	-0.00429546657760031	-0.0262813314861269	-0.041289163143607	0.080224763708859	0.134733048224229	-0.171881413075453	-0.0373903711810055	-0.190353910333616	-0.057635452389634	0.0149193454406865
SYNE1	0.201130311920151	0.1213271273944	0.0240217004207861	0.0303178553913481	0.0270936960701749	0.138465592575099	0.0161360455878144	0.0539997134050365	0.0611591003946531	0.0735413211047171	0.274838379775026	0.0615187527728473	0.15212009026083	0.374604913523575	0.0988051257755635	0.0626121801860201	0.0145304447417132	0.04267427362959	0.0885331586046997	-0.0586006700935636	-0.0772363638589953	0.268846769779142	0.0581045521473658	0.00660262236469733	-0.17154429312139	-0.0226420246952837	-0.0988361360513478	-0.0315117632740993	-0.0615840123925273	0.018546417129913	0.0443226914426664	0.000307864423101162	0.153967122457144	-0.0471192152039444	0.246846040258127	0.0104119454768908	0.211862326348213	0.155526515772547	0.206715809340575	-0.0901473812322721	0.00592607089761694	-0.0637101382014921	-0.0170214010785348	-0.0593358943166313	-0.049534103313762	0.116153593293338	-0.0901539345576686	-0.257107861793568	-0.22905514553251
DAGLB	0.0111358529068067	0.0426097520181496	-0.0877031007527757	-0.10680579734363	-0.0635702145293644	0.0116363837904597	0.0573256614645448	0.0337255922665934	-0.0797022599064923	0.0370862929300957	-0.0576804181377193	-0.0377630003961258	-0.0462511570150929	0.0394199222413823	0.00957266728987883	0.120665457181469	-0.0416333487174919	-0.0226931594139575	-0.189793945104511	0.0458535843583213	-0.0822311410432926	0.0157907755847908	-0.0194484040615371	0.0337516206833351	0.0612435342591116	-0.0441682117562044	-0.108296340980303	-0.00646344081984877	-0.0390093804102125	0.0730229348516499	0.130367640869396	-0.0542360901642431	-0.130137139958788	0.0241427781290917	-0.129065091133318	0.0391254205495597	0.185574327252202	0.123557410750658	0.0755794053323656	0.0688681200544054	0.0285324507873392	-0.0679747745670514	-0.0405456591383692	-0.0617089841285209	0.000623293689052305	-0.0583234586242571	0.0362561008233671	0.144394096983582	-0.0371728202805643
PDE1C	-0.0148854371203505	0.198392343961716	0.258569374633821	-0.0371913207784651	0.096795120307571	0.0927752889366823	-0.0824652011140598	0.0332051221481318	0.0173137790721573	0.00766295479705566	0.0939012862986844	-0.0906047194488567	0.0504320357901191	0.329490817428205	-0.0640235724418543	0.228320423109939	0.0157606273759644	0.135334964256268	0.239638940237376	0.239834178260597	-0.028231548353445	0.147937417301197	0.136263923333791	-0.0133132240817311	-0.225742112050281	0.143323500783103	-0.202234643006784	-0.0478515349521236	0.0404958041545593	0.0206062840931165	0.0939001893068266	0.103705055008799	-0.0434949634471451	-0.09828331054259	0.0268271686378996	0.0327821319840291	0.356893641877784	0.407454619696188	0.0262052556273283	0.104049650550709	0.12453486243978	-0.235103445024071	0.0460326210388734	-0.00100605914675981	-0.0996087010412868	0.183364272635153	0.0113769742510969	-0.0735396896524238	-0.0214271823992911
AKR1B1	0.112525008253354	-0.0514268994486976	0.0532914994177193	0.234571315570395	-0.0884610350286847	0.0876287323485094	-0.0247821708644838	0.00749779517049966	-0.182170487090847	-0.0148206112550653	0.0541654067436645	-0.172934706529278	-0.126243251489226	0.419021783323454	-0.0686539854148674	0.362826051224005	0.0224396517789378	0.308891153544553	0.0316948009043865	0.180195279640497	-0.113137808674018	0.0106316022356381	0.185842935981284	-0.0115415935288137	0.00302152162439501	-0.0429186515186718	0.105389618799763	-0.0638426932449052	0.0418943186879931	-0.114257619871524	0.0250084000033098	-0.0880982712098026	0.0379788964751566	0.067147035875631	-0.150452562724106	0.136465138319713	0.0253875989223923	0.317327604296626	0.152289766079478	0.0283520159979751	-0.246674812385585	0.0263601813517776	0.0135435190485797	0.0889142693978543	0.00899958587268669	-0.116060893500953	0.0689966861699891	-0.102650422748642	0.0464124056444463
SGK223	0.052388857633758	0.196950026975082	0.258015548428806	-0.0633894120266675	0.359018997450604	0.141886566324919	-0.180313191191964	0.268898913165367	0.273705252708926	0.121919397139613	0.353235707027074	-0.0257122619291811	0.0479363941153562	0.313748120783816	-0.0722120747414605	0.130791319963421	0.224723515463681	0.0466122045450228	0.299688968721408	-0.0563408212838071	0.06674837676288	0.271977027883058	0.372035727787345	-0.0430587078150591	-0.102327019438137	0.044943749073963	-0.218731625722456	-0.0955834367462835	-0.0530258299338951	-0.0200603291764688	-0.0121950709055133	0.0464381449423926	0.115635741187895	-0.293077785143273	0.24090800265656	-0.206642051545807	0.343753727439861	0.343685719410546	0.161994430379808	-0.117900647764017	0.0566492463266988	-0.136442591834595	0.0954820859102975	0.0217097704884384	-0.073120169324021	0.14727640856254	0.0362135950993907	-0.276913610811416	-0.268687893643048
LOXL2	0.0677629711791855	-0.205703341542477	-0.0845788009967418	0.0948439658097265	-0.219753704360001	0.0353454418791663	-0.0906074857080931	-0.216240451902072	-0.152247995122385	-0.085590299401362	-0.112728726260981	-0.107120778822543	-0.0176603412394822	0.27631240923049	0.0790826925181435	0.197042023384003	-0.218845666515752	0.202414859682273	-0.0885746891045494	0.0110391158368238	-0.0645860557568123	-0.112430543737261	-0.0822309425835775	-0.159046597130488	-0.0162220820309839	0.0588559736775889	-0.056990866872975	-0.0854065051134224	-0.130562569034864	-0.243922322808575	-0.00542793998328208	-0.102118568668731	0.054398671186129	0.123671177971264	-0.216262047919959	0.0365305271007018	0.0724135693176409	-0.0108285395150264	0.00422578440009143	0.0935172230381318	-0.0722102603601008	0.175943553350157	-0.0962606529461874	0.0651886559679044	0.113960392963082	0.0182823748079588	0.0359817159021489	0.0383872065767513	0.287033197758443
NRG1	0.256971963280133	0.195108762391699	0.339454450380398	-0.0961428382417688	0.279198961641994	0.272996658177263	-0.281184656710212	0.250399030594081	0.170982705102372	0.236714474428258	0.434136645463146	0.0631820154248769	0.213855229750779	0.407093349279047	-0.041516110782405	0.152597468432419	0.124188634059498	0.0694401799345053	0.205172082288575	0.0228111458213408	-0.0143560796518278	0.345651429590599	0.286983597001814	-0.171159375445701	-0.1494253674118	0.213333104342849	-0.212243512200285	-0.141406642250655	-0.0473882271997274	-0.0668276440567442	0.0873685895963106	0.0607712592980181	0.08753603240376	-0.26603852280762	0.376060535644864	-0.148033169284194	0.314068049018533	0.416469061732358	0.0942072866799717	-0.172224527008106	0.00974553291056543	-0.314142728718433	0.0548451011859183	-0.0154946613990255	-0.181429395452002	0.191479450503767	0.0157597453609786	-0.353724153168447	-0.102929119305977
RAB11FIP1	0.196787771421044	-0.00680508998272546	-0.00204008706985976	0.0817838586414517	0.0272660859307592	0.145114134745039	-0.0220736779422105	0.114743976570109	0.00212294041774022	-0.017068401421553	0.218189411993398	0.0569594931350015	0.000202618710533057	0.242767516175543	0.0859835309429975	-0.00905355370637019	0.0331420313023718	-0.106621453430388	-0.014282653174975	-0.0190425390587327	-0.0443018558416584	0.239225376525414	0.00177392812576208	-0.132574632721199	0.0876698101753676	0.0117425495275818	-0.0889849832827903	-0.0419929027899307	0.0523897985714612	0.000504522159876879	-0.0740876743515335	0.118639091405142	-0.00375260489508164	0.00517140400975577	0.161623244585395	-0.127375132380574	0.116097345900527	0.0465536351495362	0.0441154655876604	-0.0634328896237751	-0.0591727167225336	-0.155265133462209	-0.0442402499288603	0.036288341553708	0.0652885751222304	0.00372664698873966	-0.0189980177147822	-0.138974369927301	0.0161201209348683
NRBP2	0.0771574144250443	-0.0352916571893085	0.0849916581729594	0.0530893208401393	0.0515903110669683	0.030146104074917	-0.0765020652841358	-0.0600431736644855	-0.181026217054357	-0.0345480763551888	0.0907912613306582	-0.167444052845121	0.114851463260858	0.233046981068857	-0.0670908785540761	0.167008720113384	0.0233046386832651	0.0353365706005447	-0.116664308450587	0.0167157973587683	-0.183527136285401	0.0163441233232791	0.109802542751615	-0.228156675333175	0.0578211220113745	0.0369474408240662	-0.00594349726381787	-0.00190386529917174	-0.0111928550054708	-0.0512146294861586	-0.0506777477307685	-0.0535177988096703	-0.0113488330560902	0.00514670533133709	0.0055300782300081	0.222615435643392	-0.0977104776328406	0.123621617087225	0.0032342805150325	0.0674153780509472	-0.0733703205184087	-0.0160340555265918	0.098714640174375	0.00304644489842173	0.00851062768295175	-0.254369255352949	0.155317992713845	0.0740208267294806	0.123503134848788
FRMD3	0.215371559431534	0.0888396926547733	0.256716320294176	-0.0980999321790125	0.464941021709884	0.252694998482552	-0.205471782472305	0.526472631171993	0.243516418488104	0.375515909156074	0.619935474322775	0.120319529282082	0.240427766499961	0.249592600867366	-0.0740149419793232	0.0453642201171686	0.239980794590495	-0.117916409196341	0.0331823903751428	-0.09476495741216	-0.0475248273334809	0.522620692303827	0.409567184357376	-0.257266458263306	0.0524541933402707	0.11183483090531	-0.00958024202886164	-0.188376792970079	-0.0410605801205301	0.0182987525666242	-0.0677888423684731	0.144706671043504	-0.0138121014738214	-0.364661372084022	0.506095295143071	-0.195131884565161	0.0578895668812325	0.440174113546559	0.0843728101016757	-0.112387254911239	-0.163607343900135	-0.183430230232523	0.0214709938653222	0.000463696467310099	-0.119414487797275	-0.0387823264787996	-0.0409300163098194	-0.430567633388708	-0.00453956605084896
PTRH1	-0.0903396921906864	-0.0104759789315871	-0.0761193045033345	-0.1310588389784	0.0972566396319978	-0.0741061430090526	-0.112989591117944	0.000142977622099815	0.141282052949391	-0.167553986548136	-0.127064614372191	-0.189984180283211	0.0482040863448393	-0.331631290195524	-0.146420708392041	-0.0663672288236435	0.0182033120118399	-0.142020843252372	-0.140456308141645	-0.0514818838578552	0.0950767293880172	-0.105629783445237	0.0154704697729426	-0.105303573071815	0.114917299048757	-0.102537255364316	-0.125269897238602	0.054418505666369	-0.176200638099192	-0.100026644854701	-0.10074288295384	-0.153818095350253	-0.103607379283399	-0.0248987760703904	-0.0795507428369094	-0.0851560578072424	-0.259243766657203	-0.143262215117385	-0.147384074174908	-0.0389464437643715	-0.0364701846795361	0.105805607306219	0.0326631903341086	0.126345499711881	-0.0670480211130463	0.0832149847089885	-0.0286536736363831	0.207428424745782	-0.140924421921892
AK1	0.0835848318465726	0.153566361839204	0.174549429703858	-0.0668180823766916	0.0790001191132814	0.125194202879493	-0.300844640336479	0.199958390821488	0.0616267965412917	0.131840001540584	0.237719975123385	0.00601870067705328	0.194695057322728	0.148458042730599	-0.0661154639771604	0.15682166097395	0.123339591913008	-0.0129675178113446	0.166467767820454	-0.0434912909624355	-0.0738998470511624	0.188207459633361	0.344440762675141	-0.166181097438634	-0.177993234468566	-0.0654843680873631	0.00708452312373477	-0.153639663099312	-0.0672802093897232	-0.293462877681977	-0.0588631734583055	-0.04576676157048	0.118012265937363	-0.147009068430928	0.061991580233636	-0.0493555550402475	-0.11787369893084	0.143443135900252	-0.0475819632721091	0.148461229515475	-0.103409224807164	-0.0807267047371826	0.0602200114259104	0.0412560721747178	-0.0882655764732745	0.0626865141170957	-0.0303161642913409	-0.281365623068725	0.0661878179381632
UBAC1	0.0982931965484888	0.0539977209805825	0.0272480204663212	0.15183390478653	0.146607737331917	0.0404011211257193	0.0794455390563171	-0.0579423178407368	-0.0235225150105051	-0.0352109836633817	0.124696549244714	-0.107356650466557	-0.0101286104423506	0.213842620941697	0.0291730041484249	-0.104759137915351	-0.0560709695061755	0.0991711342763444	0.202973301370549	-0.0467050357325568	0.0327462067075188	0.0719555692955186	0.0587470850886152	0.00765155250482188	-0.00832370010561845	-0.0230814640316851	-0.0206209524091523	0.112340940427569	0.10742809705413	0.0621553541497383	0.0279890843923401	0.0198140181645131	-0.0372723920790195	-0.0178133576940255	-0.010312848296657	-0.145125126600331	0.0115857406079014	0.100828703885085	0.0998257988831286	-0.0186378692026421	-0.0803415713152899	0.0585422520868238	-0.0488649485859047	0.108029819078026	0.137869523798186	-0.00275737697150523	-0.0520428825206964	-0.195257854819333	0.0166739055681979
SFMBT2	0.232851138388189	0.201395535210766	0.0668632405854362	-0.00432595377899437	0.14213136918642	0.169320909220005	0.106879019115614	0.160708116396021	-0.0102680969787997	0.110919212140901	0.374848008965363	-0.0288676813490654	0.0778554120234446	0.383730575156293	-0.0646025940382933	0.0538908950008213	0.0153464611883091	0.0727546242412761	0.111584696411525	-0.155341102516996	-0.0586676055627394	0.422404530028624	0.0230716204861539	-0.0724413881292277	0.0195643525525077	0.175477408571942	-0.14822920267814	0.134608255988338	0.121617764124665	0.220269678155938	0.205850604405326	0.180476558248473	0.108482652082062	-0.107395695444187	0.334078797284295	-0.0324684886335525	0.257659698030196	0.177270996972991	0.217223294677449	-0.0690125341884322	0.0228098005764475	-0.152517665890716	-0.011973445769632	-0.0235373010915214	-0.0612994542582184	0.0684352204369195	0.016187258247617	-0.245889736454367	-0.187435671688728
KCNMA1	-0.00466610087134936	0.170283576153556	0.227558717966698	0.0334366130006789	0.166432486475011	0.215991024680381	-0.0626274311359695	-0.0336536671534356	0.0599875027989363	0.0214378660705061	0.0713606378058197	-0.236705828953732	-0.143668687967962	0.314336810418941	0.0276723879601685	0.0166767946429315	0.271598121378882	0.132127313525936	0.123230590516725	0.14035370740101	-0.00777542474313118	0.0736533638376269	0.208649199754271	-0.0478656578158779	0.00456734522878156	0.0786832623796645	-0.0415821779297222	0.0587618784298867	-0.0783391154885813	0.0208197416474277	-0.0798742045030863	0.0932651982877584	0.0906990578439283	-0.309398610414542	-0.104263243219142	-0.085880355036149	0.258790075260916	0.264240578011099	0.224001264345695	0.0467003201856177	0.0256460351272775	-0.0303029858095968	0.0940094823897444	0.107551124257002	0.0509379128006747	0.0363837962615264	-0.144509614837101	-0.0416897413533219	-0.0210744221384292
ANKRD1	0.0716806300862697	-0.00743605675678555	-0.0655290298019916	0.0188964639760468	-0.0974228150735894	0.0202278021905505	0.103969127598331	-0.055510547171949	-0.116714484852781	-0.0501768514855005	0.059610214712519	0.199346814134807	0.0377716542784617	0.271582850167013	0.0298010966457387	0.0625100310156102	-0.095019941461339	0.0926720994728871	-0.109492948913872	-0.0160104677981991	-0.148994794850628	0.0622943382135186	-0.0779623629215197	0.0331833814534671	-0.0774325989240909	0.133441831163602	-0.105654783511297	0.122964184772809	0.194705198567803	0.117346760845032	0.159411758693761	0.0398406822014568	-0.110156056909065	0.273783902269522	-0.0985946425834339	0.251107966903468	0.198383609572193	0.110003816916981	0.161172586443563	-0.0678803198396334	0.0996277613647015	-0.042153448628985	-0.0251752910650049	-0.0977654879116535	-0.0256456660401857	0.175313797211111	0.239585532040966	0.0486274630064166	-0.0521886086108423
BLOC1S2	0.0907725905954195	0.0491616581200806	0.00136053909279523	0.0641529110371474	0.113433513891972	0.0861889927126606	-0.0105979078448477	0.0068367007772808	0.158179659259898	0.00816611401256218	0.127854113459617	0.053099312994578	0.0161317425448339	0.103698298527973	0.157920845564168	-0.0589792663576444	0.217391496020286	-0.157684916940587	-0.0783471058118042	0.0478420706738952	0.0430117499657807	0.170362905263322	-0.0512100761117114	-0.0916198293425089	0.103609459578165	-0.0555217989022861	-0.0306844803192431	0.067236196749793	0.0567332442879297	0.1167170021842	-0.0378141128707665	-0.0300022452170145	0.0174788972901106	-0.0328807043980438	0.0747880989718385	-0.0448363341171715	0.0862956704778397	-0.0321721105947263	0.110268142164249	-0.139223476052747	-0.0308539518201004	-0.136584616545323	0.0132849566956949	0.0229625544188951	0.11602863111264	-0.109185324819234	-0.0200410379486571	0.150121445622532	-0.040422880948326
FOSL1	-0.162209173388858	0.0456187825239893	0.00923819314608399	-0.159372758565091	-0.151993827508738	-0.0626533810277913	0.00109229510427476	-0.101876644424795	-0.211399861529064	-0.0462645114300128	-0.122647928666472	-0.0296269392042913	-0.0574139031206597	0.0106063391795133	0.0124808868051168	-0.120564180978145	-0.11678741713944	0.112791483715721	0.0321992508558412	0.018418562227229	-0.136675978603521	-0.018975159301	-0.119607344727018	-0.0231041773771485	-0.0168582360686333	0.0107268194772392	-0.250900087188756	0.0602966223320651	-0.0228039418352014	0.00730334541081893	0.212122785984593	0.00703473674966087	-0.0581745051087156	0.186914481955803	-0.24450767973636	0.168905915473788	0.135840423182636	-0.0299898360034173	-0.0795713260778847	0.00841734091111403	0.100763324092688	-0.172474740953332	-0.0850359809958031	-0.0827331721670834	-0.022439730214788	0.18701252465128	0.236696545993946	0.0719468441663519	-0.0292770728452676
NALCN	0.190643055558921	0.0679065978041432	0.11782792944414	-0.0173620917817732	0.10497988495461	0.11608578640593	-0.170802236580101	0.224897425820078	0.104204643323614	0.0955678965303246	0.25551266483504	0.104624304192324	0.204432079576583	0.37700098784103	-0.00477052963489863	0.24182780348596	0.0715726587186812	0.0071673426205687	0.142008800789465	-0.011553521114815	-0.142828580034942	0.255102381548655	0.1862921878324	-0.236178095922536	-0.169556601624613	0.03177029345283	-0.178728586135115	-0.239797601408824	-0.060336983908076	-0.154498954959534	0.00772518919601215	-0.0255375362428996	0.0641294882747867	-0.0465724368568318	0.207759650335657	-0.0252626541454049	0.196754019510733	0.204686024837173	0.081786924596568	-0.044852025161761	-0.0826992063161082	-0.049960735507414	-0.028758718689706	-0.0695117265613847	0.0750852267325055	0.157076156319623	0.0295892654569381	-0.327335978808837	0.0310365005773441
ZFP36L1	0.308220698723097	0.065441977608208	0.0928357509850778	0.0494887059696564	0.142598847967874	0.209306882159191	-0.0721674765242984	0.292463460318319	-0.0563679543482953	0.3060779133877	0.333035817943576	0.118583502313316	0.126154644323927	0.425810427335324	-0.0196086465273025	0.099720266202243	0.135197890279483	0.266106047301977	0.0887640997419601	0.110602637350873	0.0135841334508634	0.305903352772894	0.289498023530274	-0.0133258015186955	-0.175785936861641	0.142029812913098	-0.00103616904034991	0.0601294868562039	0.1151906457837	-0.0202837331638817	0.13522488730487	0.030712406927073	0.253439809762475	-0.0138341447392699	0.0654423583504638	0.110750662989121	0.187842223863995	0.265555883928142	0.127311446150484	0.11216184223241	-0.159008704988922	-0.0822377113177969	0.0404645466406797	-0.0749557695472491	-0.0141110683846371	0.0875575063705673	0.142556832040983	-0.323751777829527	0.144402587962724
C15orf52	0.0367061908324065	0.0573849317884875	0.135328303235988	0.0382742085635632	0.120495245915976	0.133101726501738	-0.227572181225628	0.226595597395896	0.00100574419077993	0.0522106980283693	0.224718811856341	-0.0476200679042296	0.200439937348424	0.267903855440304	0.00174962372844607	0.261980312773754	0.0496543897699746	0.0395727825948434	0.146458323847946	-0.0407415123484989	0.0627976475913902	0.244001625567534	0.315292830765277	-0.133090476328407	-0.0499297557881231	-0.141288793347452	-0.00830700891295101	-0.192023091770555	-0.107298008943218	-0.280644917393729	-0.0817852551010942	-0.0842013762388256	0.180416731400585	-0.0920736009138252	-0.0458636275832492	-0.0411378844057433	0.0164238542956845	0.252310523331566	0.106550628851043	0.0698681401448391	-0.0793552357958638	0.0619103824252634	-0.0602493921123737	0.152375605282949	0.0757451483708719	0.0902796717122404	-0.0720802833314617	-0.204982553413799	0.046570322199767
CMTR2	-0.0432214615391848	0.0295693088026212	0.165870092640681	-0.182307928850624	0.171903778828416	0.214275013390991	-0.0810609699461665	0.152613724255358	0.168387225499644	0.187393429638289	0.258699440542996	-0.0214138003826173	0.184175730105792	0.0614557710702222	-0.153830353140292	-0.00235144365645098	0.00601753504505624	-0.0085239787690696	0.146766332526474	-0.198838877119747	0.0566722241954948	0.132009485235423	0.144974056307249	-0.0545706791695685	0.0476976045678012	0.248634030927122	-0.116876760729829	-0.0127303171682004	0.0741672699599867	0.112643012329757	0.0995217814998426	0.243157840783482	-0.00160019184796336	-0.129678207515198	0.174413376379415	0.00778919061152546	0.131288068387938	0.11896795860339	-0.0452664717692537	-0.122386634780745	0.00269162912849142	-0.207512919163647	-0.0445702122722462	0.112294941473021	-0.0633693017768346	-0.0858628742871494	0.134211970187449	-0.0524548602547243	-0.0332858590897276
PKD1L2	-0.00670597296899536	0.00703586069270173	0.0390934255231263	-0.0660889832198392	0.291058570630454	-0.0302385550824239	-0.178604580767486	0.139306923053784	0.0127703542144162	0.0274454767985147	0.17244264621083	0.113182252521061	0.214285383065926	-0.0960758432252791	-0.0126320471336275	-0.0603531380033643	-0.0202189041876305	-0.0592706046996007	0.136988810285285	-0.118062286601145	-0.0831086178535514	0.121940817976738	0.0469392270915779	-0.0951049976233669	-0.115387396315874	0.0868394889967889	-0.179594520810916	-0.105644706636974	-0.00790868106464254	-0.123111241045759	-0.0631491664171112	0.0559992508653478	-0.0097087135848087	-0.0492242763839837	0.20550296019051	-0.0988373062714687	-0.00264311108341326	0.0253261459535093	-0.00776717454112805	-0.159349462606017	0.115212577897853	-0.0124681159426815	0.165619444891307	-0.077191419034759	-0.0833516199382133	0.112428306547919	-0.0451068941584428	-0.0698166763322114	-0.0518650458783938
ALPK2	0.119854081114737	0.0849017850450395	0.318549335886854	-0.0819546571192198	0.156388633569688	0.274672837123688	-0.337778632979041	0.285770311144895	0.147773134583893	0.198515646948093	0.336202335083261	0.144264061334412	0.22860218666612	0.435344364400171	-0.0897226471707473	0.248709001608754	0.123949630850662	0.147359135635343	0.104498709569223	0.0233942975170297	-0.0874075758304458	0.263038568294271	0.333851277218084	-0.258015563852372	-0.150382297387909	0.129066304790102	-0.167900036529477	-0.231879289124206	-0.0642244925119499	-0.196855820650563	0.0489711498044676	0.00297482927451152	0.0462220526014095	-0.0553733201900604	0.224717661773324	-0.00807643493360916	0.224129476045542	0.276398373349195	-0.0408640142943	0.0707482188248388	0.0339853935365149	-0.225102341230745	-0.0787675708850563	0.136016900499635	-0.103071315336561	0.126080366513795	0.085308501157687	-0.269947692378709	0.0884590177307185
STX10	0.0499947584193722	-0.119015266771546	-0.19442243283277	-0.0155831640936162	-0.0768339889397577	0.00557656650713878	-0.0555410491383513	-0.0513914502646406	-0.0580689647583465	-0.186089181388966	-0.113196775384723	-0.0600273775934483	0.0171661675774045	-0.0476122056074241	0.00210591091135397	0.0781708274899498	-0.126928671366308	-0.0856594233049176	0.0565291790502667	-0.133048847529874	0.060380849479806	-0.137574482702979	-0.0216774136078083	-0.0612687220772344	-0.0793409877003979	-0.0333656454904893	-0.0457140001001187	-0.0833058448202924	-0.0935168619320947	-0.162408360091471	-0.0678869524859218	-0.0620274200682399	-0.0503899878536829	-0.0416520309003354	-0.120792487003081	-0.141174205810481	-0.114732697046938	-0.021224107026031	-0.0689488211001845	-0.06607882692787	0.00141108185486029	0.172147050474151	-0.00479515692685734	0.225182929087175	0.0317867863268836	0.0253062049467309	-0.0178405559513765	0.146077787804667	0.270709092036522
GIPC1	0.121627292088017	-0.172920295083226	-0.080483764733259	0.0491318121544739	0.049750222920178	-0.0376617867603004	-0.295804768368533	-0.0721380464321205	-0.0810012853072831	-0.0530229136208667	-0.0936118470464645	0.0524007769509485	0.107053901523503	0.00927401813759972	0.0498920322612566	0.177247997626613	-0.0896939357524844	0.051688995787999	-0.0173763609286111	-0.00783711043537293	-0.120829080949502	-0.196529807668237	0.0285562764944966	-0.157463420810452	-0.201580473589352	-0.0106282953227353	-0.00976044095976253	-0.254559411635018	-0.149442617985627	-0.28930907247201	-0.0139251911177032	-0.147126271199529	-0.0154741948703619	0.100448140151694	-0.15441145932015	-0.0128751539304647	0.0413643876327614	0.0709588341518502	-0.0814473829933338	-0.0372357451542417	0.0866939393373732	0.0745476050470495	-0.0365322822264938	0.0220193936493114	-0.031363964347606	0.125220984183117	0.105645920204311	0.154970400930556	0.242131092555816
AC006262.5	0.203561678490059	0.0990477337146325	0.335041040310943	0.188936570854009	0.246906835742151	0.411674562764609	-0.385599384796628	0.273882412788683	0.137660168739708	0.361931104909495	0.472212928141426	-0.0367690073770861	0.271245469501577	0.607634689963629	0.0521425577239874	0.363260097173898	0.222133146675153	-0.00958932365374686	0.204161409121448	0.057974481798444	-0.0269383200728755	0.430133771246741	0.614893852955934	-0.244758135024566	-0.119050861117248	0.105331793253295	-0.0599444163406532	-0.212050678300711	-0.177772544957111	-0.223904722398164	-0.144447342784088	0.00598008929827996	0.193394881885679	-0.197388745591336	0.231158761982501	-0.066995358577188	0.215065441347471	0.525136482307716	0.0873549532820825	0.0669793598418031	-0.18688100289248	-0.0718255576135675	0.00920662870257414	0.121688322100249	-0.0985850941723795	-0.0203668991653744	-0.078077591115055	-0.45708995925686	0.0398502397388709
THBD	0.298200543767853	0.0755994190483958	0.173431904078403	0.0578565951381854	0.0790378542756089	0.246902246432844	-0.1604661822776	0.315485859934483	-0.0735893543597856	0.247591460414605	0.423222392705938	-0.0507777876584921	0.247525314382913	0.503325591099934	-0.0792807964046542	0.341134254503747	0.13140894778341	0.0980462561082639	0.0476558610020018	0.121430576708951	-0.0751294071897456	0.404801374007557	0.370673964727286	-0.219641565895522	-0.0327753861434398	0.106534089784014	0.0510477073461833	-0.0128808754549268	-0.00130794579533424	-0.128266050343199	0.117133463346425	0.0113272139062515	0.0547472278657446	-0.0568160572593511	0.0664279263967164	0.157121566881513	-0.0130520856296344	0.431784147850084	0.121699639546795	0.0249229287112268	-0.327752957857165	-0.104642714449633	-0.000887062318115734	0.0423139871517209	0.0185376015694225	0.0381243245248431	0.0859427013415843	-0.338252787621197	-0.00844721909107858
ADA	-0.0319151686724406	-0.182597774963084	-0.116246758704399	0.089851892375819	-0.148341000391759	-0.155810821819594	-0.0391385887620855	-0.263850835516343	-0.0464992081922457	-0.195853616128003	-0.266443368116989	0.046417097202363	0.0644037909830737	-0.164971048823286	0.0850937384605234	-0.0914500946174805	-0.109179037448474	-0.0376794587290989	-0.159990816030562	0.10240310390163	-0.297701360357776	-0.125105951505259	-0.327960309119976	-0.156735420860972	-0.0765369723573797	-0.0262461085756296	-0.117425434564046	-0.195300147877622	-0.280794063043982	-0.200469596380674	-0.120106047952083	-0.0436754097074354	-0.125492908484347	0.206119228943772	-0.137415530571765	-0.102350845196466	-0.0360148820750155	-0.271418390442184	-0.138633918897512	0.105877337591079	0.174810684793841	0.16061105929203	-0.114174692542272	-0.0604660369781474	0.0925081273891558	0.12584978857454	-0.134383445365097	0.169484131658483	0.125047878955333
SULF2	0.06224445008536	0.0027225673114539	0.218488523151693	0.0440511966310655	0.209165428988209	0.239036623899312	-0.286334500708882	0.0948734399310877	0.0629653273201852	0.107135677516848	0.171445248208649	-0.0122224864533895	0.137312331429583	0.203079557688668	0.154031942591069	0.0510324593310987	0.125851687338756	0.1331274916995	0.156278568580637	0.18938518195274	0.0210326252390159	0.16971973822929	0.202611844227556	-0.122319294298198	-0.0579596758873001	-0.230698070409785	-0.103975055416938	-0.119562338807058	-0.12144011601303	-0.202660475750442	-0.113831592966333	-0.125539966948114	0.152487891239404	-0.134855237218219	-0.111130599606058	-0.124005058765761	0.153164876207643	0.0463477442177719	0.0893674014764019	-0.0995089708101171	-0.0260783780735947	0.00151159857850211	-0.0333406190116815	0.0296202696956571	0.0937156139101492	0.16587176966551	-0.0551196464350523	-0.109670487862315	-0.0316944982580091
SLC35A2	0.134899213913072	-0.148681395261776	-0.210327159253597	0.0419072510790281	-0.219353702054192	-0.10993741172265	-0.109512773586819	-0.0715302826988243	-0.0621816887616925	-0.0143685340476209	-0.202196446562576	-0.0449820265695001	0.0210784056886186	-0.126609733496963	0.137150426073605	0.149421929084722	-0.129615076094591	0.0446533136338413	-0.143762455122138	0.0292998873092733	0.075783426087846	-0.163035105222346	-0.0223109724417516	-0.145451037923294	0.0769283364646779	-0.0645430182632439	-0.0014042720250966	-0.0535179134276924	-0.117406125821564	-0.256770936391598	-0.00698155381731403	-0.184481003810943	0.0724556921211813	0.220186806560866	-0.245211203383156	0.117458010903585	-0.239928825578153	-0.163599125722352	-0.122192136140702	0.122168762262726	-0.104744886936193	0.175989440206563	-0.0522532558659696	0.0550734869325648	0.104124348947077	0.0269723888498284	0.116255081923994	0.151115461997294	0.237408764641304
RAP1GAP	-0.12284285036203	0.0897190151877186	0.137885327338374	-0.149442795785543	0.137286595685753	0.0444627146249264	-0.0570546593422227	0.340786543254194	0.0864757320483652	0.177527394632705	0.159411532373565	0.107469900772649	0.0222092240966731	-0.0952078982982094	-0.0597447606123893	0.0632800829270326	0.0437283428018515	-0.03741897311722	0.0543770364916341	-0.0089687817712772	0.133960652754601	0.0808657885298181	0.280923995012911	0.0418631341450108	0.157136051693057	-0.0225743551145604	0.19851451778244	-0.02541017943331	0.0577961607564969	0.0512188659636043	-0.0761638734018987	0.135933002119709	0.00507501794275819	-0.19664376601787	0.0549278747640439	0.0459717719040336	-0.103644844353982	0.215421903738946	-0.0801729969881314	-0.0607928243616738	-0.186274602237772	-0.173587158259622	-0.106919038813812	0.0629369479213561	-0.12257796331525	-0.0835411094685789	0.052697313140044	-0.129185441731428	0.0114174716961165
UBXN11	0.0776991773326013	-0.114003717756457	-0.139919614621698	0.00649783553194481	-0.241249736386883	-0.0154589979528253	0.164813287385061	-0.0933073517852589	-0.1218187696544	0.0328886169334557	-0.0269079822671826	0.0283997189324023	-0.0362245649910027	0.089419847450278	0.0907047979649076	-0.0401900716767787	-0.0955884739748663	0.051238479242793	-0.0720293624914377	-0.268193627856456	0.14725686511159	-0.000871307368473011	-0.0497204143596422	0.204458411820902	0.0528886506964736	-0.00147554867426881	0.218759379073928	0.15689120444632	0.020928389875562	0.0353866648493471	-0.00377126910407577	0.0368905810983978	0.199959455828586	-0.00368258010445628	0.0249751049652253	0.0777997230613241	-0.118604935364833	-0.116756730121764	0.0163857594918987	0.045929826506355	-0.0543645959024002	0.189338776323663	-0.0497729330164925	0.0401755839723402	0.1642102325632	-0.0317281017313988	-0.0794681287713609	0.0410938277828211	0.011289159108416
TDRD5	0.0056618679522696	0.0112796978604416	0.343728006094252	-0.00523624969521363	0.124625338573641	0.159176115047839	-0.198968047319007	0.190376731820588	0.118556855327357	0.205127319839107	0.152776261203236	0.003182620115355	0.0926066094873924	0.0568430527213689	-0.098251948367661	0.17962522102031	-0.00829649919892165	0.0624399673285671	0.146545068191632	0.0471749840013695	-0.0553820135082682	0.077002300324221	0.177630272092218	-0.0922453332066362	-0.0630752809524226	0.108548769017916	-0.0936462733954774	-0.190316646347652	-0.109607869905362	-0.0961958422752773	-0.0638727912817141	0.0719721923137072	0.00307608790059031	-0.0661683443465096	0.147667331055369	-0.0735214570303398	0.17248145120377	0.0687492912063292	-0.0943518554868191	-0.0208180664367085	0.00152852596207457	-0.0897251114591598	-0.0587914033082015	-0.0112736794755525	-0.0784391496906089	-0.0376894697235777	-0.0399653735398983	-0.210785672133613	-0.0144079657948065
HHIPL2	-0.043612919662464	0.0420193914258033	0.0553177583619282	0.0900393984069729	0.167192064028124	-0.0526425652997257	-0.0172043286154136	-0.116589915477397	0.176993035488745	-0.0538609866690562	-0.0131529790978845	-0.173786978512956	-0.12076467084299	0.00488002099107644	0.0527973583663206	0.000673184950575994	0.177410731509595	0.0861244184452764	0.0951276527442301	0.052542448506381	0.216306780646223	-0.0652422656152305	-0.000823476193756684	0.017417280323085	-0.0121457853232223	-0.0350846318569967	0.0702284251303815	0.0419652109179695	-0.00846860308438922	0.0265016506810807	-0.139239966001716	0.0633229308192637	0.0486946572394165	-0.0838563749500972	0.038349220454186	-0.099419875148082	0.146029560534182	0.00789257675383555	0.0426599706547182	-0.019356800001233	-0.0104741067585251	0.0969815432667011	0.224630404612217	-0.00926675147044895	-0.0511225537404711	-0.066399172944939	-0.211439207275562	0.0694379418278977	-0.0590582939867928
JMJD4	0.0525771065655438	-0.0439414173264722	0.0291508603489275	-0.0445242081919707	0.118888237474787	0.0316636270706459	-0.193393609624427	0.027082114453609	0.17218969117649	0.0267562209383056	0.00752836509658463	-0.0518231198545645	0.0551332107306369	-0.101672792353707	-0.088899602320709	0.171377687522421	0.0711132703443047	-0.0635025703164709	-0.0530602818270798	-0.0754370893234742	0.00441449584654723	-0.0713744399738214	-0.0036526424808882	-0.185009248569073	0.0218835095142367	0.0121044736692083	0.0454464885704398	-0.176823681571473	-0.170445630994737	-0.151014109500181	-0.0808379352426195	-0.0637316103326413	-0.110822792182776	-0.0311451159884779	0.114980097332122	-0.106655612538815	-0.00687772739362608	-0.0537580688917521	-0.121343431410668	-0.121221659393225	0.0482931633415175	0.0987335020063957	-0.00499193887491195	0.120814921420988	-0.111051558289524	-0.0191576908561284	-0.102775856206984	0.137505335508052	0.0624704895488802
SF3B14	0.0795295672684182	-0.181144502020436	-0.0662119328062384	0.0717243702042251	-0.247986240130667	-0.0374201672639153	-0.0681709104741572	-0.130242185083941	-0.158365969938597	0.0621738248100803	-0.0624582761729296	0.159742215475916	-0.0163882768844439	0.00113227627124156	-0.017304866228649	0.155056556928533	-0.196908341162662	0.0437966599279174	-0.154565378663082	-0.0385018978659427	-0.0929695729328115	-0.0525924227541104	0.0142533539684154	-0.130871800348882	0.0588698270839664	0.073755456546943	0.0684788357774225	-0.0525771186930497	-0.0453232923191353	-0.146039744137509	0.0825259293640585	0.13772902749308	-0.105902879867761	0.230897040106624	-0.0197398271868351	0.115994993476662	-0.213976686562138	-0.0668428233538732	-0.0548103982950009	0.196170519568653	0.0389629905917588	0.00218915257856999	-0.0905526464974455	-0.0033902093130579	-0.0584087020234619	0.0381890529183346	0.0707501036966921	0.113612482119358	0.210958831480924
PRKD3	0.0511455540467702	0.0863469990878736	0.200214046594889	0.0348100043717209	0.308727640931147	0.28955384793166	0.0377291902403652	0.0461976824145002	0.146462117253319	0.14448359077911	0.350693415344304	0.0533600422244226	-0.0113945904694362	0.121146775356297	0.0571083380224915	-0.153038636904026	0.14051826553229	0.0462508598355746	0.0889279932478778	0.0213697393256795	0.0388060739697174	0.0819098254351427	0.150060307698115	-0.0111091732147991	0.203506513320734	0.0753221657929711	0.0431224678424697	0.187079999425172	0.0695493074280192	0.38495822398501	-0.116385825661202	0.207771989680799	0.0206457193591075	-0.227716275711609	0.195762529566971	-0.104802953082664	0.157727088587304	0.2330597417611	0.322982845072126	-0.110862240384841	-0.0257991191589516	-0.238967382278936	-0.0907341599245013	0.137925072067	-0.0888086651520474	-0.000914978130810062	-0.073727810136292	0.0298151642887787	-0.138608256907571
NEB	0.187021801550731	0.10346280248764	0.149169945828927	0.0300277643962726	0.293582920766521	0.167039881624665	0.00912028789815053	0.190983017429363	0.139036771760711	0.228761332096196	0.424655315973446	-0.0473300395523507	-0.0706981224770895	0.254396487910005	-0.0129127424564152	0.108756826873849	0.0704380954117618	0.0352582225677452	0.270232703944858	-0.0816089720605268	0.236852248313692	0.266814749024908	0.22267985458287	-0.011220306138488	0.0176041280432524	-0.0222177983893715	0.297065643856986	0.161829126928997	0.257815306748109	0.132701202036626	-0.0112785035415895	0.202522050883895	0.190192091534702	-0.257917949732511	0.156987821098098	-0.0543622136578243	0.0967355934024646	0.222996984294404	0.145401632746435	-0.163632957367222	-0.110658194971684	-0.0953570307137947	0.111397195278304	0.0785624648782542	0.0560250750921671	-0.135011631928597	-0.0150855382106009	-0.295803844943721	0.0653813025052649
SPC25	0.165718613487641	0.132621203892923	-0.103073159547648	0.0760535259118561	0.0618542563182222	-0.030595178449143	0.670491612919439	-0.0395995758095362	-0.152593391447022	0.0725752451544014	0.133555678648118	0.0588461584910451	-0.259733922868568	0.0738782539405078	0.0230724410482441	-0.26500216360036	0.236263616277984	0.170417802637351	-0.0751724248493958	-0.0325322821913495	0.111581480122508	0.106014172948762	-0.116142001361544	0.503501030036645	0.276030301335379	0.0708014729291352	0.317321268976662	0.664019315878282	0.516538751816283	0.693100636704307	0.293215205944208	0.0827715853398803	0.0373897841420044	0.0611922775268439	0.0399304233711765	0.325710329256043	-0.000662396376910093	0.0695669515971234	0.454413013495831	-0.031448143948954	-0.140324915230696	-0.148261232711744	0.0282538457234318	-0.0980898553652701	0.115311960323562	-0.157138426856006	0.131417423271715	0.0848481140301851	-0.265137607847539
MLK7.AS1	0.0363777057885116	0.114153221790315	-0.000570624577117509	-0.00369148705208314	-0.0381506108505581	-0.0112433290554238	0.0791836578226277	-0.135632198882444	-0.11004786242378	0.0523016857801092	0.131344101215666	-0.0980340226047652	0.00673236607533581	0.106179432705114	0.0163461773936367	-0.0849254499255897	0.0890813285147689	0.0503050327482887	-0.0689872846334336	-0.0585833791241604	-0.00454836822060536	0.0995201172696944	-0.000503806849777712	0.154907323050514	-0.000482089910300171	-0.049979683352894	-0.00191281943228092	0.249738146316586	0.153324400980344	0.16480839707665	0.129990912645253	0.0943777405443637	-0.0023925093169565	0.0272434575010152	-0.00817545954358003	0.111165785086204	0.0161319693095248	-0.00287633338912314	0.0570839440370112	0.0284948788233679	0.0566306903760792	-0.126671184002247	0.049103883158621	-0.13679807654871	0.0692116845400297	-0.0911393430829396	0.127744193195442	-0.0337630723489456	-0.255354486803551
C3orf62	-0.052383138669345	0.08579527293584	0.217626547235302	-0.101719713890189	0.0989997372317183	0.0152689939293765	0.00676743071671898	0.0323363809407899	0.00207672234345569	-0.010087338314316	0.0789114339920099	-0.0464343738161207	-0.192989617244179	0.111487625860443	0.0817177443207123	0.124463584656647	0.0345507816031069	0.0667312120074383	0.184688747293271	-0.00787911759983196	0.159736752657341	0.00248550504334638	-0.00283969390257074	0.0365757171429987	-0.00012019350007605	0.0916119338147694	0.108269677988285	0.0429394079277084	0.0703207462689085	0.132119580876088	0.0246871406283256	0.158691487110587	0.104041611850928	-0.142398764285497	-0.0316170723573329	0.0126472833487509	0.38849360392978	0.137529113386366	0.0803895846749236	-0.104150282976909	0.069258410527727	-0.210295523533375	0.125029075804811	0.161463183439156	-0.12341378211541	0.0392988233950209	-0.0240521999872393	-0.0544252743355841	0.0114313275160435
BAP1	-0.00136244697038988	0.120749799325556	-0.0091896754795094	0.215818310754603	-0.0794606343607735	0.00504479780948314	0.196384922875468	-0.0870386053421298	0.0176017698340199	-0.151434672681577	-0.0365309199114592	-0.00208763845621151	-0.148825338454038	-0.0337144533134164	0.0399361319689886	0.00950787590168518	0.0464708658547274	0.0419315186247399	0.0744002573948445	0.148599107180585	0.0475039577426805	-0.048054395246899	-0.0795015708676001	0.298862150661208	0.0589899508213105	-0.196218312352472	0.438311605083587	0.0481100545657028	0.191951832457743	0.119166169592313	-0.0481479034223697	0.0488910555222386	0.0259699302976797	0.00714203601307803	-0.147426740005001	0.0432702613018086	-0.0829411624281663	0.115396399793606	0.106854404489569	-0.0699897606003661	-0.108010263515698	0.0251929559456645	-0.054311446860782	0.0584811178620998	0.065810405335965	-0.0863477157140449	-0.128960268520655	-0.069900414275151	-0.12990348246676
CACNA1D	0.184233768943926	0.148532898195697	0.53132764785241	0.0533662596993462	0.511303181833919	0.345560528553289	-0.17407591200004	0.561810642232072	0.3696400855967	0.460677755700308	0.512158508213837	0.179757329632272	0.0426391467463112	0.181333320825146	-0.154895517977446	0.201050600047267	0.455445330520594	0.072377939963637	0.298699473679639	-0.0349761520034283	0.156977859870809	0.430450170780332	0.551323934713158	-0.155343287163473	-0.016756186209056	0.179713165368841	0.0656811300285133	-0.0895110662630985	-0.0213150024694003	0.0417429728570165	-0.130898506052472	0.284429675616194	0.115272306873396	-0.36646457594032	0.504366457417974	-0.197692332257178	0.119210453466381	0.475843263792925	0.118198413885815	-0.0394687857972242	-0.143366867912719	-0.175423659278749	0.14247333402402	0.190217317304617	-0.177435575617068	0.0502098548092354	-0.221117262113151	-0.387005089787654	-0.0113406185318832
ALG3	-0.0346077167251559	-0.178922677828737	-0.210782576058174	0.214717607818315	-0.27711650642116	-0.0937140632205539	0.128380666300369	-0.153544356913623	-0.208287919737106	-0.254755736282711	-0.24219063326735	0.02122576607265	-0.0191438076381869	-0.0916631919828678	0.00718010746574187	-0.0153574375158727	-0.181946718976806	-0.0454491557949988	-0.132253760093574	0.00321601451143059	0.0189125426587559	-0.212355434674833	-0.155961451641942	0.118633254107946	-0.0140194280004602	0.0392833681111732	0.184173636213868	0.0616332917993986	-0.0506703808893361	-0.167259496915657	0.0390279315858395	-0.0171546548534679	-0.0511935799112269	0.244329370026921	-0.184519532792069	0.164023423143472	-0.262798489516469	-0.142660608785436	-0.106105760013876	0.0180667678217851	-0.0901781953461392	0.0731324607857577	0.0191524579249751	-0.0192733766425224	0.121580370563757	-0.187363400284382	-0.0581245178849538	0.104377343297199	0.149532110638862
TLR1	0.0169323614112711	0.184845308252497	0.183044620682423	-0.0226818599673334	0.112921604287737	0.0112361257363198	0.0347053381849054	0.0638023849891291	0.0458243383640779	0.146635143253723	0.222777729564478	0.131629969370855	0.00347377414661862	-0.0287498873841839	-0.0735191140456885	-0.0395103206669389	0.124421137733652	-0.0926046010337116	0.198325231621978	-0.0923309609678701	-0.0189653990801928	0.201149489166859	0.0624578263629125	0.036940971913839	-0.03859863120131	0.00718052080499643	0.187776105003661	0.0317900074180741	0.14126692448637	0.0757569487145436	-0.0717524075867574	0.232428765366913	0.0852147187315915	-0.156351491613583	0.208519861930064	-0.072154416745611	0.0545688317280843	-0.0363091572135223	0.0375242984611155	0.140118283560547	0.0991203903149288	-0.0555045789585054	0.107664230921297	0.0875713706703264	-0.0125484785524115	-0.0356447670627751	-0.166130714345904	-0.135924616147306	-0.0128131409385899
INTS12	0.111980003260421	0.0324619539580374	0.00320104518481817	0.12762975206175	0.0175855444551887	-0.0905082860618259	0.199104803556513	-0.0546684921421366	0.0909311306205897	-0.0999588820184175	-0.0352962653527149	-0.0506510000898034	-0.17637371395983	-0.117231255452801	-0.105086024195674	-0.0379491837825171	0.120660599213647	0.131820074378184	0.0530240070749516	-0.0117451954809115	0.100457830883967	0.0140787001019075	-0.0465358546970322	0.210480674660294	-0.0476922280822453	0.153776990882166	0.195693473445017	0.275280554431497	0.137885677103752	0.206908077212546	0.0292738774632002	0.0661062223909672	-0.00518952416504021	-0.0219555638215674	0.0305608547881479	0.0310173070929862	-0.0327200022479048	0.0892080124403645	0.0568704844092184	0.000591310838909129	0.0590177138416304	-0.0722971899299673	0.150378311481788	0.0415696180330414	0.0284888560944371	-0.0526633244514504	0.0262676463131014	0.135628154577191	-0.0445754499894419
SEC24D	0.039406428122525	0.248035255823704	0.351690498991036	-0.125189632892368	0.281552155864883	0.0359032180939992	-0.250236123230782	0.327286176601772	0.311058999330002	0.347191631645833	0.333661236274569	0.0740770191484731	0.148099744750329	0.0872722241648954	-0.16665268791072	0.108858979630179	0.269215030508747	-0.0527606960802814	0.255754675915647	-0.0540805380792861	0.0916201199578225	0.26989112717489	0.337599087568349	-0.157173962082226	-0.0515328498532269	0.0903397361818081	-0.0384634143885353	-0.162634286405044	0.0498715335414712	-0.0542509084012642	-0.129255604474038	0.174187718049711	0.0196315250670511	-0.251571015552628	0.403359871196369	-0.196396186209847	0.0249949382240455	0.116976498539179	-0.166245800531681	-0.0509322400411236	0.103156431986476	-0.193525414700186	0.169295399050759	0.0673143305285168	-0.235462939569121	-0.0135614796493333	-0.132369857471819	-0.298543265782229	-0.0553535427817351
FGG	-0.0250578140704232	0.100588039943013	0.122568021778245	0.0532743523622719	0.0599559271989505	-0.00363328438248523	-0.118888783046956	0.257354573120401	0.147573803147197	0.169241332424311	0.0541208739966143	0.238100633915513	0.0505006698552298	-0.146917180017023	0.0129922623353264	0.123651538815724	0.118108001519539	0.0491055780234005	0.158235632981385	0.0172092489442749	0.0648039863906273	0.0603540526050507	0.0970941885441953	-0.0985625619608451	0.026034630614545	0.022102241253597	0.101022341462631	-0.182053911403117	-0.01523902130325	-0.151707290560442	-0.131963012128939	0.253744908134545	0.0852721483619062	-0.101654219048735	0.182557275842642	-0.192625154887641	0.0705696564412155	0.0124816909972269	-0.10218284555773	0.0834936299791153	0.0839624407842162	0.0636552653807021	0.221219422396094	0.261603792773887	-0.0601545031719291	0.152953952089482	-0.175496322200468	-0.121247924344968	0.130390395339529
EBF1	0.118548153185629	0.24729530126885	0.376680813684846	-0.0904508544670593	0.461661078586041	0.304050948859987	-0.228584895541696	0.304559094512927	0.341662516521522	0.352460363598787	0.380136265918485	0.00630056029677544	0.339418191843051	0.0707072895924862	-0.0377334266715616	0.167952006423086	0.128762802280287	-0.025232017182898	0.327756863105514	-0.0911731502386809	0.235838553430357	0.306739308748161	0.364712485162541	-0.183746918563358	0.0199979305395442	0.148591651714243	-0.045465791836245	-0.0647912465876436	-0.0301485214665568	-0.0586543492434785	-0.0740325960997091	0.0737983200249956	0.142356614804842	-0.263912485706843	0.442408934844826	-0.199881950422544	0.0604943853186158	0.150045785093062	0.017956275868745	-0.0741428851258779	-0.0198794577179426	-0.167922305472013	0.11319773836267	0.0871328099374752	-0.254478175821976	0.120286830071684	-0.168151677210534	-0.336101225961657	-0.0574147795251136
NUDCD2	-0.156214549982881	0.042661209112861	0.0537934386783963	-0.0282594344478754	-0.0480473772226276	-0.120353957620992	0.145307605410709	0.0318619007902401	0.0417356088672474	0.0162906215755892	-0.122255004306014	0.206850724954158	-0.138208320384967	-0.188674823240221	-0.0122236948733184	-0.0982076982992346	0.137192325237317	-0.0821462178215453	-0.0490689818400574	0.146126747449733	-0.0524453190051963	-0.0959574180042749	-0.129899273188561	0.0806875196592951	0.0173150386152274	0.026712511738206	-0.0675650292804827	0.000657508936812434	-0.0618103946029109	0.0867801454400606	-0.0345241971161017	0.0997592233058627	-0.0376739630118806	0.087975061809373	0.0258863902560571	0.0241141333740022	0.0510344097272003	-0.0967718871297421	-0.0361022705447505	0.147940771224496	0.118150703089767	0.0906544437963814	0.0436786422687044	-0.0193022040590644	-0.117600507663974	-0.0385312591297439	-0.0558284788112321	0.186234708980938	0.0481030738718411
ELOVL2	0.0348120912037761	0.202694405912022	0.0642363706162845	-0.0411121928087403	0.0645340994827227	-0.101379616854929	0.382813859018244	-0.182476944160434	0.0183911505161815	-0.0631378845235635	-0.0382784265315256	0.0294826698307501	-0.31987663863873	0.07378242550662	-0.0204548744994059	-0.0741346393970209	0.230600304395972	0.114933800717818	0.0757635410483893	0.126807718255541	0.00248817707038889	-0.0203665276637965	-0.201768416954084	0.330962621332722	0.123761912405599	0.18136254875406	0.133145397096794	0.262461966901233	0.197178406659725	0.410875549925553	0.212761522304573	0.146083537992724	0.00544573956245895	-0.00671031702281672	0.0428374468283695	0.0271791984152398	0.192380043368061	0.0797911229843065	0.314048146402239	-0.0290474399648936	0.0657482510448765	-0.101029304698688	0.139661474017338	0.0236644376885003	-0.0507321968912618	0.0680637631893043	-0.0316190525747332	0.14574992984531	-0.11636520228737
RAB23	0.152767182443312	0.127544816401368	0.0662596130013391	0.122868268059171	0.145456792080638	0.11757752202577	0.144353832252786	-0.00800774720918176	0.0579651989279357	-0.0864869622586931	0.197788860775952	0.0186634227720592	-0.00613803513149121	0.200476731223814	0.027432712090218	-0.0689776275794767	-0.00724775314604025	0.0702439187786147	0.292763320279387	-0.026455661475893	0.0661976460337684	0.125269110374549	-0.0891368347488116	0.137803426858076	-0.0466210228277986	0.160143971174424	0.0942810123656936	0.160753873322289	0.218524864278285	0.176482668477491	0.150496272288608	0.185094465464554	0.119630722523067	-0.0167409063912367	0.103145308437338	-0.0571423134795637	0.15138308386616	-0.0246575568895679	0.281746793315694	-0.192275700043087	0.00901354929948179	-0.0923038895800664	0.0303364594144768	-0.0840292079348099	-0.0450124143697468	0.0523566034216465	-0.0401707156835493	-0.135186364116314	-0.242657886620044
EEF1DP5	0.113038464335437	-0.0628368629506311	-0.0872764218263347	0.115525561307245	-0.039319226461774	0.0673162446761133	0.161797454316977	-0.0702406874648779	-0.122867148593476	0.0403272779925893	-0.0646702033087581	0.0575976208458137	-0.0842432450019003	-0.0655139235778005	0.0859638008919027	0.0108414137173464	0.0217439016274239	0.140830155131931	-0.020382237601518	0.116861701208544	0.0824675238338818	-0.0541932654143378	-0.00386256165578876	0.119975858517659	0.192184759189535	0.0911986906946143	0.19265618506854	0.278448902553052	0.0120284304870064	0.016582313522762	-0.0101836073338449	-0.0617560715993337	0.109369654347433	0.112587778824267	-0.220678272667409	0.11151144472697	-0.0886696538056694	-0.0181942522934501	0.143687604236973	0.0398164307590872	-0.153367071963007	0.0100733958516722	0.0490458522855979	0.0490314463227894	0.0665222905337247	0.0382375691476551	-0.0809095665165585	0.16819696802626	-0.0638547702598259
BRAT1	0.116401026430663	0.0921276033704527	0.0413048908853542	0.0302975988713539	0.122089968193117	0.0484635307890157	0.121550162319773	0.0306714667794997	0.0223140841302528	0.0619778658071106	0.104050672511793	0.0456845642187145	-0.0733669005674551	-0.0380755545854302	-0.105770637185542	-0.10455939308916	0.201642081515693	-0.000425657578597233	0.0587147017808566	-0.105504281893345	0.00530213066767191	0.10744509897684	0.0768235115628866	0.0852847322761267	0.165647939575771	0.124005329221231	0.148749620798017	0.259911190560403	0.179099249274158	0.159684112140592	0.0727181089148797	0.0786295336380243	-0.0295731051936887	-0.101792206922703	0.111938228888387	0.013832182829114	-0.05499731598856	-0.0319644516038719	0.150287140112386	-0.0849877054462754	-0.0548380704924667	-0.138162749397708	0.0726825810899332	0.0935261573092316	0.0555797465170556	-0.0526034562449719	0.0263816315694781	0.0944958448877085	-0.181253645940384
SFRP4	-0.0109885708137039	0.141027562904793	0.1342806990936	0.0574619124254037	0.147802597862003	-0.0617891349151501	-0.0588277550117873	0.158570230950408	0.106651477870731	-0.00351045689997535	0.0940311843954963	-0.0148024036025794	-0.0563419335241306	0.0154952587600672	-0.0503255668379971	0.0188611924513714	0.241889028361392	0.0646961804811685	0.0512075172558457	0.0306912468379415	0.147029388509723	-0.00889545547970554	0.154372560378292	0.00400832570175908	0.042291516640658	0.126861387078238	0.153863385206375	0.0442141404226035	0.0654642204879016	0.0637392882741403	-0.098896843881617	0.151565184956425	0.107431776269859	-0.112630754962528	0.0441695396374388	-0.0271483333323163	0.0268015006996834	0.215810236601584	0.11010680563435	-0.0746819417746847	-0.102116699286142	-0.238311938783588	0.0931506359466783	0.0549593525739882	-0.022144066709436	-0.0669395834121597	0.0211237051333396	-0.0293365263370584	-0.170150737698932
PURB	0.0259048135914539	-0.0120957186600951	0.0951302057257582	0.153011315905699	0.0569331833011709	0.169991501127615	0.180989599565993	0.148799479703529	-0.024343733021542	-0.0140307119434871	0.181560476403655	0.0988281164889443	-0.172613560695811	0.193140573169564	-0.0200449267178532	-0.0598344067394424	0.180563667995067	0.0798558656407284	0.0462401942634115	0.158311720886537	0.0379275523445913	0.0677721323091947	0.0712089981053197	0.118730655090145	0.112697475314358	0.0474728618493414	0.186067656876784	0.0923814962554566	0.0662681583829005	0.141244774766019	0.0553130568900394	0.0784902840762205	0.00883386767732158	-0.107153896253374	0.137049891453682	0.0597850970692191	0.0866240234761757	0.281839684100446	0.429163450420609	-0.125187625054608	-0.0689160940313927	-0.130924692361843	-0.0639031089258054	0.0162361621994477	0.0698272221994658	-0.0634112359394013	-0.129058779057183	-0.0535693831056693	-0.00587082044662616
ALKBH4	-0.104769657247248	0.0299317382720979	-0.0324835005220952	-0.00233188400888205	-0.00308855887660948	-0.140624056177634	-0.0139338447694655	-0.00549237766543983	0.0299506074103031	-0.0011036245175889	0.0533955277766792	0.0718826533289354	0.0392454876878511	0.00789598592473924	-0.0547319396962043	0.142698462312054	-0.0973944624378254	-0.0919979184845608	0.178735302371268	-7.84341984046163e-05	-0.0889369857965073	0.0791175238045477	-0.0169939069571234	-0.0631204869982731	-0.0551247484578024	-0.0837943109438858	-0.062816233269202	-0.16010742182223	0.122212388831511	-0.0413125738619743	0.00209246119717698	0.193728137464874	-0.160323030938449	0.171702690248845	0.0299201776706573	-0.0782017678703694	0.00636919577845206	-0.0414977830553643	-0.000734418525854199	-0.0235138447326747	0.111513569299986	0.00599506260656501	0.073221874311919	0.00476364126883473	0.0722047811598763	0.0453080768679702	0.143471705577406	-0.153364197961426	-0.0822701154225744
FSBP	-0.0830992741720506	0.276143669299204	0.143483446419505	-0.183165539776658	0.146348357185379	0.0151513085399422	0.124820005911383	0.2525883725735	-0.0033012964730985	0.0419908793393367	0.147696032557162	0.0349061194351404	0.0143867339511775	0.04299802084036	-0.04232413834755	-0.109284388532159	0.186674653427226	0.101675310050438	0.00832458634252059	0.00768228475747954	0.0681166612532384	0.210201540626622	-0.0223638113026581	0.0869415194110323	0.127356442186331	-0.00927473986766117	0.077693936382333	0.146216481986539	0.110633638431914	0.185495390010221	0.122055418179724	0.073422673873387	0.0104443011961822	-0.0677386736088947	0.190042541977864	0.0859424637051151	0.0742622694488733	0.0447072272262116	0.102474330204875	0.135034203459566	0.0869432534721838	-0.0847302474173939	0.0720146972953342	-0.0649286454020722	0.100304120866439	-0.0356018233571182	-0.0168518960743251	-0.0873679364824775	-0.131146556023526
TSTA3	0.0912010797160641	-0.0102326280399675	-0.0075010350206591	0.209617913796605	0.0251836147228459	0.0392923926989843	0.0725252668358825	-0.0349480752824761	0.0646075676812656	0.00159923859454846	0.0794974562870391	-0.0169538249686686	-0.0566726499639638	0.0907651418092197	-0.0906184350434153	0.0394186214719998	-0.00171871052894947	0.0935294890404163	0.243673828746446	-0.024073180894724	0.126221842347135	-0.0319208576973788	0.0799948261151649	0.0734712332896501	0.0435778378913267	0.0526222277595621	0.330880799739477	0.0461239355711486	0.145624561853404	-0.023791393306168	-0.116590868230023	0.131791095966128	-0.106296861392207	-0.0301297111041278	-0.0644449829180956	-0.162868423870408	-0.0739837730387755	0.11370922423975	-0.00222798585479334	-0.024123809163802	-0.0857732592289081	0.145928914957658	0.0472606773320922	0.181987894142994	0.0693808382207971	-0.0846504423785649	-0.120069477953651	-0.138455273159482	0.0807575547058655
STOML2	-0.259608794700885	-0.135250017584478	-0.172314979681548	0.0479997871175508	-0.275982626962895	-0.16501952108038	0.069203714567938	-0.23077102859369	-0.00285882840227148	-0.285183353070801	-0.438870734760819	0.0954566616890367	-0.21700859282909	-0.327234230659742	0.0940431041380479	-0.0242372544458285	-0.245723339268366	0.0891937617264582	-0.0743113054206758	0.158750647821472	-0.0352251768695134	-0.3254200321755	-0.350158242118362	0.0629772193621878	0.0294146102150718	-0.016816478289138	-0.0316879537777531	-0.0960016748271024	-0.119017564489889	-0.125433535612158	-0.0180730645822161	0.116064874444972	-0.0486940474773998	0.172571390034701	-0.328908507063079	-0.0170630615232767	0.0661577852340039	-0.239019415845113	-0.0223293095666813	0.110280562538195	0.197838039129885	0.254414340105922	-0.138921374130207	0.112832682261089	0.0716939448154734	0.176894308155081	-0.140902331917538	0.277470854679443	0.0950322258823189
TRIM14	-0.0291454580476091	0.105945007246872	0.243492130866235	0.0901693987575539	0.280706047947867	0.249907965219324	-0.0563606905990573	0.331335801131754	0.189236898293082	0.102575362685524	0.343106250367203	0.0140808735695122	0.11319074187293	0.130843158280844	0.021464904600199	0.0890575293413833	0.107745492796237	-0.0855157404819118	0.23937844763684	-0.070976499833781	0.152852132922965	0.200290221531227	0.285631167445211	-0.031331259142425	0.0553213782409023	0.0813047940649517	0.0692385769506236	-0.0437004961457785	-0.0560212396564763	0.0590579432680709	-0.219381360259833	0.246494748709478	0.0837696959452297	-0.220599980838612	0.283561537597213	-0.0424562217965015	0.120763619604864	0.266709106765731	0.110921444333639	-0.136342690009573	-0.156202569940945	-0.0509657540464816	0.102065160653566	0.115075040763572	-0.0424033795768409	-0.103620717763565	-0.137968855472549	-0.225590086456563	-0.0366777579976117
PDCL	-0.0232521032239335	0.0789041593241007	0.1002355354361	-0.0794899029534042	0.0793514530588811	0.0574321816061033	0.0697892301153999	0.23282026100534	-0.0450853362642186	0.113718438507406	0.219276334033737	0.108564483502811	0.213660439077601	0.0913596501693933	-0.125765053388606	0.0712403807530403	0.00674678059994361	0.167288088227897	0.127137250067699	0.0089139387607085	0.0627802813460227	0.123788659457301	0.0431883593141546	0.0873542795332254	0.0321379536604554	-0.0206125360022118	-0.0529244670333009	0.140222418937272	0.111084315332657	0.0963532595571484	0.134695484789324	0.076263660504635	-0.104477666183508	0.0814572887118595	0.205050258217879	0.165479165898435	-0.0877478066301899	-0.00823689230593285	-0.0169014262316864	-0.0554077766952163	-0.0635552289219561	-0.131278707257529	-0.0351190090784079	-0.0206665791044908	-0.0165898843470558	-0.0917672680057495	0.0922094041070661	-0.0858349334180099	0.0590678186726191
DOLK	-0.0629055116349131	-0.207629945115247	-0.0891831573894492	0.261513283067055	-0.109083399050592	-0.0500796279877312	0.0147551167405846	-0.212609246116666	0.0781132694238346	-0.122088963936169	-0.17569956118355	0.12869174460921	-0.0681927088666313	-0.140725439542859	0.127620423683315	0.022705092327277	-0.119105998760297	0.029934373581826	-0.0671090246012061	-0.103754339756548	0.120638316103916	-0.272028300361338	-0.114800338680486	0.0448813544268534	0.0560858792918479	0.0732776307530133	0.135995093147313	-0.0275348244673281	-0.052716531711137	-0.0294993327124044	-0.154361253620462	0.0243856752923238	-0.0168605264867804	0.186880221467579	-0.043353117186283	0.0114289976497953	0.0498784663059008	-0.144913244761819	-0.0350611286203342	0.00446417095909901	0.0533812949039714	0.158699637385066	0.0832951729323294	0.14321388181281	0.0662824710008711	-0.0592355490974823	0.057883908361497	0.160593022109697	0.164579404731885
TOR1A	-0.0763647125892836	0.0561348916355526	-0.0895665302450217	-0.0168347010770967	-0.092700285645508	-0.259132742029518	0.0134847698831015	-0.176959455030468	-0.0451784069342757	-0.0903661799384605	-0.1784131684301	0.0675915306903423	0.00506538993555326	-0.0841878957191133	-0.0219254821533981	-0.00651423527608941	-0.0334119901203752	-0.0390936288289755	0.0707886839154181	-0.0259677822505919	0.0473683606825494	-0.18641542004538	-0.150067254299139	0.119998019195536	0.0421185097271999	-0.107119165535352	0.000507180306714131	0.00784155282908982	0.0829092467070714	-0.0753851355144283	-0.0680237698616552	0.0471685142601327	0.0649000323270153	0.0733086765106806	0.00931036255156328	-0.00297119441070511	-0.0521080222305511	-0.182391441090774	-0.31973686639093	0.242292361804738	0.133126569550113	0.143657014230843	0.0928078663195902	0.211157968667065	0.134290378219496	-0.0444565069256545	0.0239402632180997	0.0758548771204755	0.198978352633915
NPDC1	0.14613195742771	0.033042367458572	-0.109942679676876	0.0900547043874167	0.0386445814258644	0.00149914097076038	0.0677978556893999	0.190837038526196	0.251042425570124	0.058833121077353	0.106028495791472	0.0921774530048751	-0.110209669839873	0.0457753380795529	0.0106776484922098	0.0880258822831218	0.114905137027529	-0.0184757155262887	0.0143805289350375	-0.146609377270348	0.224716914524382	0.125762930155501	0.192160753219199	0.0323588443143117	0.0819743576044199	0.0781224038818391	0.454639983906271	0.00627090219367934	0.196048353896097	-0.0611122702599105	-0.149045574897325	0.100220237297201	0.0990582974765171	-0.200510414512365	0.0651129072246617	-0.0642766970529106	-0.0979011615294452	0.222659680922468	0.165613842932812	-0.0589906812890007	-0.264625600225869	0.0888127671173109	0.0385446762826139	0.296859678943176	-0.0494600300391449	-0.0278568425733035	-0.13230611970448	-0.0678976848243506	0.182937886000303
ENTPD2	0.120221696680904	0.130881703164709	-0.0186128083845409	-0.000770544401011635	0.0918206744632882	0.115259032891557	0.142758029328377	0.251688735019296	-0.00214516297174697	0.159033430008059	0.257958686928806	0.0294705956294318	-0.0685774812224577	0.0540092900628641	-0.0410758812845637	0.100037549572959	0.18423965029334	-0.0405156085461749	-0.0611527121624814	-0.0944126056796181	0.120214101343904	0.140643502840667	0.176660913336555	0.126542962841901	0.118422786901811	-0.0317339906146294	0.407992481528562	0.159004522005348	0.253058214042389	0.242779635379263	0.0247419645984228	0.156983002883396	-0.0404496364873937	-0.0947728823293462	0.207580724346343	0.0725772106715567	-0.101158852664854	0.243868726704642	0.201468325193021	-0.0328798193359634	-0.263148191521026	-0.12617645830889	0.127401980518147	0.108068419244753	-0.00343958008191028	-0.267859870542461	-0.0521133199964254	-0.147823905630688	0.0529249135015962
FAM204A	-0.0301544863371065	0.230794649070207	0.0138472194780371	-0.166666950027639	0.149287338231989	-0.02119981917913	-0.084747154968503	0.222409717832818	0.143793819966221	0.0932961964569204	0.213990197598074	0.0767001062536692	0.146863354186593	-0.0438608395546518	0.00557671083717134	0.018246875906382	0.150253326806377	-0.140471997188172	0.177125871171169	-0.137935646750061	0.161631742854096	0.125774088258478	0.0942526451979135	-0.0356784923851773	0.0323621552393228	0.013587210734359	0.0331962908549593	0.0631943176308503	0.0420323167386788	0.0100975480700314	0.0180806209568468	0.152684943799634	0.0544591542920225	-0.134778920246982	0.240889076950398	-0.0054757389003168	-0.0571129555052811	0.0907318915424373	0.0791160709044258	-0.113949148560998	-0.0198036923635831	-0.217802956836143	0.117554965098644	-0.074945716401709	-0.152837965021949	0.0642314109474758	0.141281771902717	-0.133198182765197	-0.307727051314486
RGS10	-0.0684556757973369	0.0553954328950208	0.030704001554046	0.0580557977549358	-0.0214490037076703	-0.0283357179980872	0.0506958042682273	-0.0637957948868835	0.0745312327402907	-0.131427660482974	-0.018801766925312	0.171137309830721	-0.128972104644563	0.0410481805285419	0.139964632069937	-0.156315181160677	0.0181689257306061	-0.00674943162112626	0.0244568130439933	0.151582051133131	-0.0278897335035438	-0.0435757801691867	-0.150010943909273	-0.0274195219885052	0.100560689820614	-0.0119986868117118	0.0486094985577043	-0.0913164586145434	-0.100622929971236	0.000456014808213439	-0.0496712751834424	0.00698423897995126	-0.0108128346460192	0.00341387918947036	-0.046279300058723	-0.163029731374993	0.115635567085579	0.0223798967897688	0.134551785200643	-0.00863054480537031	0.124899028479711	0.0303420709761971	-0.0364067812365665	-0.0584665079830052	0.104525906054113	0.169611114477928	-0.0455971152448877	-0.00103150903763054	-0.0509184190771131
NUMA1	0.0321349764525404	0.105787265541977	0.151515672478581	-0.0673310220073444	0.00637231971334701	0.0446926725944546	0.274523086720953	0.165438299528468	-0.182910309791088	0.205032651608681	0.107653566544051	0.293192936114336	-0.0356167087138504	0.0368964441653129	-0.0797979463321923	0.0926656685432827	0.0413945273241092	0.0720868332731513	-0.108608703209912	0.135804859172087	-0.0160124129391254	0.0691612642748195	0.0109250910508805	0.221404075471882	0.190562510106029	0.0596491818552476	0.167496143714172	0.277924994966623	0.350918262790166	0.359077354637744	0.223564850405249	0.162342640594531	0.021945677106837	0.114835262049632	-0.0244840580873064	0.33348131000502	0.0945668742141523	0.106154231620728	0.114010126159228	-0.0773981348914554	-0.0734746938710416	-0.283186288416492	-0.018092038244245	-0.0935810360690516	-0.00805363055339008	-0.110778998004616	0.300953000916129	-0.00705132086099328	-0.0886240894897365
HNF1A.AS1	0.0891578068279698	0.218275343444328	0.293134224291008	-0.0516105134537511	0.260560347678783	0.160338815917786	-0.0512713956608671	0.570981326111281	0.168544618691081	0.381507020577482	0.389142611308031	0.260090710919138	0.120007061836411	0.108048650496588	-0.144850401947776	0.120756244632287	0.287819844761607	0.0909263667537072	0.183404718421969	0.0204583928485297	0.0843787040540522	0.261047572533487	0.365578592235006	-0.00936000728933846	0.0141558719071452	0.148382115526756	0.214510925469223	-0.0776047374203354	0.233168090635573	0.0314166186229318	-0.100767336918783	0.22198297605536	0.0686414640981307	-0.324028937433433	0.407967852735048	-0.0721003162117288	0.0843947553064678	0.32385911336562	0.116267596623652	-0.0727412572395544	-0.167334906997339	-0.245023432283217	0.0884031439221662	0.0699240042819707	-0.149300061829526	0.035782438375566	-0.0370275809130332	-0.375154435350871	-0.0161856356347792
POLE	0.0812266194829831	0.0135272827565723	-0.148827583716119	0.0643158055334679	-0.0226467993804632	0.0262129257069162	0.401395866420654	-0.154426690065258	0.0580630358809536	-0.0589253263424311	-0.0144230979736225	0.00961761122970278	-0.214683595168076	-0.138041540604201	0.20971877978718	-0.298606567823089	0.0996140301573636	-0.132670741098255	-0.164993165216916	-0.0710328202118294	0.189618336838463	-0.0716976685722836	-0.236848993512707	0.219593487423076	0.317548970667643	-6.49924106769738e-05	0.363821634249813	0.3520021430234	0.322351910752397	0.475663771999391	-0.0575652564282728	0.0309555428845024	-0.0488449238354744	0.0523914310809065	-0.0433805021382932	0.129862546514437	-0.167962640085242	-0.0791995559447077	0.230192266570861	-0.0790244313661977	-0.139914677465322	-0.066645540289642	-0.0777596857235112	0.0225665891256965	0.0913354034738784	-0.138995935053389	-0.0104311565967384	0.181758659398433	-0.00223638169936033
ARGLU1	-0.0725170913554741	0.040999165846042	0.0705900768500531	0.113647411970805	0.178935998461275	0.044272558559043	0.110072529657926	0.0854471609471923	-0.00816654024346172	0.0710860092778995	0.0877052731384408	0.0543784648366626	-0.0235869863114499	0.0283463309927312	-0.0131030672989197	0.0742996193583528	0.0957632568311406	0.0707361061659623	0.118048436006859	0.0490801953635803	0.0976220993026251	-0.098720865534096	0.0892522567518445	0.0716471289411619	0.0978970826517471	0.0929293810341384	0.149667475432525	0.0575179560041907	0.117280364765661	0.179288742650638	-0.0869913217503278	0.0663477517451827	-0.143479820131621	-0.109441782101128	0.222687933431925	-0.0607394845881501	0.0316969042073257	0.186876462120597	0.117444025881112	-0.111807452711511	-0.147951092792722	-0.141577121873365	-0.110533055491885	0.135449073103448	0.0404431986785888	-0.142570467266291	-0.137873667956843	-0.0141239988888977	0.069048883437811
METTL3	0.0767621024385435	-0.0635477900034085	-0.209172857540002	0.145083928570324	-0.0339421624378141	-0.159381237812572	0.18693162770693	-0.264943615778892	-0.153434696792856	-0.101986860632045	-0.153422712822072	0.182431466981112	-0.0712927961078781	-0.0268887417909292	0.341884726824954	-0.10784626091205	-0.0843652172139503	-0.0603620810868006	-0.040671710749248	0.0258434861255524	0.0222950088069348	-0.204155095136918	-0.269501606302814	0.149250181826819	0.00410042183353035	-0.0306775810103746	0.357230781832708	0.0523340608167728	0.185557834242238	0.121539490816668	0.0351797661260792	-0.00311704988550985	0.0991429332368266	0.215028111144355	-0.0823921569463587	0.0295027521270991	0.0478382030575373	-0.184478509502355	0.110030634245312	0.0301451968136912	0.104169667707914	0.0915420647644494	-0.0997511670880979	0.0371479751869713	0.0578101725255568	0.148411215833374	-0.0370441905897933	0.124261137894848	0.207588095305248
ZFYVE26	-0.0607001382796475	-0.0188762101730793	0.0340165616376765	-0.0962642475597481	0.07515554585814	0.17585507065502	-0.224758844231673	0.0461981469274223	0.109242891488799	0.0665549968949216	0.0975052372201849	0.00289217211485832	0.0911987719631089	-0.0430096357749296	-0.0373740708204275	-0.00787494868984547	0.0545964761421356	-0.0644066431238448	0.00775960874324849	0.00683651283278194	-0.00953623048984917	0.00478299078240415	0.115061073191355	-0.0617675325903811	0.0571432967582313	-0.00338206621630629	-0.13329303789789	-0.146355160851791	-0.223582776394965	-0.113808282813583	-0.172089105636425	0.10626732994166	0.00028626513374229	-0.163976980778871	0.194682362658228	-0.142962378293573	0.00968165116454908	0.112775256936652	-0.0596231024195318	0.0148225561267868	0.0700294923821316	0.0354193292633933	0.0834041907902838	0.0819029984482961	-0.193615213536824	0.0321959465542216	-0.0294880956068572	0.126933287780384	0.0898238153369311
C14orf2	0.150023774917755	-0.156844317305622	-0.10397441725404	0.0298783855491286	-0.189244918919831	0.0170742552975394	0.0747523509105299	-0.0630304384775267	-0.261654677215194	0.0842747684675905	-0.0501237118797022	0.0293068522016095	0.0820941884250903	-0.0474981871229702	0.03020174258508	0.0184420372092411	-0.206407708180133	0.146804672739349	-0.0552317937819734	-0.0567394532940332	0.0832354401827984	-0.0791126025868918	-0.0793033675142206	0.114003186748843	-0.0477045379417094	0.0885793794323422	0.12539603609323	0.128248668659264	0.0384634618964646	-0.183861833023037	0.138431786956304	-0.143539751262279	0.166328315844255	0.190416605353153	-0.0830918944958815	0.247752673670376	-0.11183595623413	-0.0549015786942217	-0.0315150509974156	0.056100969838616	-0.107849214931401	0.085763321234545	0.205549576629647	-0.0284901930701546	-0.00946589263080566	0.0297992375569417	0.123911076613764	0.114555091873293	0.0870204504136694
GOLGA8B	0.150468899250182	0.176697963995002	0.336513237815439	-0.0427923640564993	0.364587090717196	0.0993971539741109	-0.149540822558331	0.25662908868997	0.172554416354573	0.216939978238254	0.339526230205407	-0.125934378831975	0.023538995328074	0.171660809086952	-0.073098534836426	0.17706304243087	0.359383973178753	-0.000232346282659424	0.130093330649503	0.0211942972689254	0.0837519516176027	0.215052975559263	0.478861946905434	-0.0804566876166925	0.136564012058307	-0.00427620074497675	0.256154094174712	-0.071945052581848	-0.106979930021217	-0.0693501971385958	-0.060880331821719	0.0379124797077498	0.0633192504406291	-0.254858301800389	0.218936021942799	-0.080531645197671	-0.0402404336464733	0.342139023365763	0.0786129048217312	0.0617412948279701	-0.184291672553601	-0.160485181560644	0.123687767507587	0.155836726613563	0.0643074673367746	-0.126451568550322	-0.096458268513827	-0.246982945118799	-0.0696091544411736
TM2D3	-0.245005995420041	-0.0917897458106786	-0.131377646312285	-0.0391074432781009	-0.00219941253256381	-0.0872662800595848	0.013266258938985	-0.0939754827337026	-0.0289657833943748	-0.140662062602441	-0.194763073262709	-0.0891359254267927	-0.118839450890599	-0.272141714128491	-0.0144516253229835	-0.228065992358431	-0.0625039376093538	0.0541922641215658	0.000649073213686898	0.108515614466183	-0.00771036989016412	-0.186936541288007	-0.121810028531584	0.0580474011571377	-0.00770782703102972	-0.10772226114973	0.123351946042649	0.0544108486823702	-0.00204920419627613	-0.0386829766718594	-0.0567510551956289	-0.054955588895663	0.0678657908963913	-0.00970832042407545	-0.225777187394121	-0.133128409977329	-0.0730409515539445	-0.206682185560299	0.113306768248924	0.127975837660128	0.0632640674628796	0.266319219079241	-0.113199471355288	-0.0579615851901801	0.0963690749479331	0.0718909082618278	-0.197575199517554	0.197018320634924	-0.0924087918036234
SSTR5.AS1	0.100037492461147	0.0963072422429767	0.169040286834201	0.0424108282711067	0.0924480613115287	0.178144099446945	-0.0988461155772381	0.100562610006376	0.165823891399772	0.238895416951758	0.180002280782466	0.0679132343472403	0.168577263965696	0.0793107243140294	0.00511770955075977	0.124458610081865	0.28805885906213	-0.0401768775815391	0.0510755818329895	-0.0603381855820869	0.222368453231783	0.160089879872503	0.239864296336056	0.0101334893115595	0.0455528925095371	0.103497159071187	-0.0044043248464537	0.0520326744268896	-0.0286511182783158	0.119029527637613	-0.0991156719184905	0.0158263890666741	0.0648370897965522	-0.0277300124321527	0.275083222829226	0.103192349094824	0.0215263911577971	0.112884433605046	0.0684744837007415	0.0121627294564438	-0.174451759334057	-0.15147680695599	0.039096580535857	0.00812697094763947	-0.110132787692875	-0.125339783317766	-0.0227234763435252	-0.0732695129837488	-0.0343795084243319
RPS2	-0.0108357225429592	-0.199146181458871	-0.283221844856348	0.0880129254212641	-0.306523787595305	-0.15755184371376	0.115581403730877	-0.425717654979524	-0.192593301042942	-0.277758657000795	-0.506403002776853	0.0653406616067352	-0.124051809010279	-0.310259489585342	0.249198379393508	-0.242584953772679	-0.122946020589408	0.059218411334517	-0.141771455841773	0.174130364801857	0.0914388405758312	-0.417763550733703	-0.31785404527521	0.181451543918598	0.00337485796027357	0.0840728832334764	0.139991247440842	0.157626229221065	0.0579962936452792	0.0661185534974397	0.0190165711542658	-0.10698690195312	0.00893740840992043	0.290352683108547	-0.397292111341009	0.101273050178561	-0.145509689179248	-0.355438711499051	-0.0442852074542079	0.132731029769838	0.0665444170057059	0.210049274278719	-0.0269614235539501	0.0345650342878794	0.212215456575182	0.171105276819881	0.195159057085888	0.473373690310194	0.131803716830882
NAGPA	-0.16443451822755	0.0192599128496177	0.0475030465036685	-0.0566243281834524	-0.0313228278670895	-0.0390507389517248	-0.00866333520768535	-0.172247856943474	0.0216290602277422	-0.0703848854274454	-0.167874242099744	-0.0236452177651182	-0.0175365239868089	-0.181983708083254	0.0683538785482718	-0.121551813614324	-0.0805610708375606	-0.0476238687220042	0.0352623156414991	0.0677565595966164	0.00324029324673403	-0.156099218159553	-0.14548218298275	0.0525999012288569	0.209458152083726	-0.0883472312410956	-0.0427054694174468	0.00516077193975404	-0.175879846311482	0.0148674675950487	-0.0296674893271079	-0.0322926584315921	0.074911075837657	0.0913174007563609	-0.091438221466753	0.0697782924354462	-0.140879444726548	-0.133304544623559	-0.188243850163013	0.0750857341681251	-0.024647933944998	-0.0353436229587668	-0.0324451115284564	-0.132389329083638	0.0422936027144722	-0.109719610994485	0.0566197279692875	0.138728936001554	0.0365480789923557
TXNDC11	-0.0936175353820722	-0.0613226069919444	0.0380612536366318	0.106339138484116	0.0662951930558924	0.110482914728172	0.0910062016365723	-0.0138813145961081	0.0277544024642675	0.190686774927738	-0.0137549442921382	0.21032461153381	0.130442886342804	0.00564625903233022	0.138284204436491	-0.0758777453625114	-0.0710981863085424	0.075146567919608	0.0896033329447217	0.0359390633382152	0.0521415985289805	0.0329367064532146	-0.0295172881997665	0.0964733654081585	-0.0922398634260693	0.0934654135512191	-0.0229285415881121	0.171694850263745	0.0315355716680801	0.103313629186711	0.00190230866378017	0.09161987384081	0.0867903785301638	-0.0277103645464346	0.126703007681954	0.0123550067305571	0.0970122835958143	-0.105873497704675	0.111044862672855	-0.0585107888047305	0.108995063950888	-0.0691543298233857	-0.154490753554409	0.077648446392938	-0.017914234394396	0.137837458696991	-0.100171646815772	-0.0763262215698743	0.0803643504494529
DOC2A	0.116876079428633	0.00751324927379565	0.187423428628968	-0.00248233161727442	0.07565766366892	0.125431481708662	-0.136073029657518	0.141879298662189	0.119901473593782	0.195733619760859	0.0478287467680329	0.0617764162864721	-0.0714845523687772	0.0361872737787619	0.0170461933476123	0.0549552945288139	0.231928406009444	-0.116765343518585	-0.0230079573448972	0.0021390946926735	0.135966271107588	-0.0179481283114133	0.247360736404415	-0.0336319496008447	0.0658671657501621	-0.0107649143975989	0.197100296380324	-0.0311071126023428	-0.0044241045556557	-0.0601593375324267	-0.129327539005741	-0.00412798014590179	0.0478344041928714	-0.217009101480405	0.0193125974469803	-0.0430522351403326	-0.0267512771602292	0.144763987999964	-0.0136369901681969	0.0466632900837093	-0.0988487239773974	-0.0014147754412896	0.059798774810298	0.131843003806445	-0.0579765433637475	-0.0897159592531568	-0.0459555474860957	-0.0688900188408266	0.176049158933145
CHTF8	0.146918469769427	0.113699388763677	0.101150418395274	-0.0105521455369878	-0.126367739086549	-0.0204336005316211	0.285304970659859	0.0269306926155478	-0.0751323084462369	-0.00913150638280158	0.126414754410729	0.19074796200121	-0.107181986929019	0.193809556503116	-0.0696244218441885	-0.00104803884756804	0.0432193315565739	0.161748945030693	0.0895050972410483	0.0942237491970696	-0.040917599823248	0.0670949960812292	-0.0613312061569776	0.158235247554285	0.055180726037316	0.0935704900006569	0.0780034200086597	0.193833975558757	0.255933715786564	0.300163004274596	0.204910566635268	0.265766336256001	0.059178746875229	-0.00364316956007192	0.0769517812101851	0.11917715275658	0.206096169738086	0.0701045305277028	0.211494810001001	0.0125088792092708	0.00928244558463574	-0.162320366662627	-0.122011439710293	-0.037237311307004	0.036012334762474	0.0652407716066042	0.101656544525216	-0.0727911268286292	-0.147115677628278
COPRS	-0.0536814729209201	0.0213453770040061	0.0174984641074947	-0.0230356525748361	-0.0820556243354006	-0.0683220078487155	0.108583742512972	-0.191897551557274	0.00475892385241257	0.0523943411609063	-0.274189170817967	0.0455513840788208	-0.0719939304943792	-0.132184908205189	0.173481657820074	0.0840757058676785	-0.00173348512170479	0.146259891566482	-0.0490347563998781	0.234461351118777	0.0516864118288313	-0.227772816445795	-0.109473562350231	0.0324807588375549	0.162927653706844	0.0505459398471323	0.153005464426888	0.0671542461646432	0.0985452625812648	0.0333925803370271	-0.00579080544732397	-0.110523784550539	0.0156823705842519	0.24418773415869	-0.240036751426796	0.0821350576732711	-0.0960930700306805	-0.137663168473941	-0.000169993770290054	0.221649717257799	-0.0199518483283556	0.0485541030891124	0.000442631611277431	0.0931858717849823	0.0547011011205557	0.151761444617824	0.0185760147204612	0.254769632864664	0.150135741116768
RP11.463M16.4	0.218068807190839	0.00581003519044052	-0.113830894744034	0.113285417386683	0.0398037531628692	0.0719164471948969	-0.00602617987708556	-0.0581482717510115	0.149334286261263	-0.134682226870192	-0.0487725204106072	0.00286464615175629	-0.0257842568860057	-0.059720619765851	0.161058736349903	-0.151549756460478	-0.0509639049633958	-0.0142072585718181	0.0754439337551391	-0.100651191163549	0.149505318038625	0.048917170687138	-0.0235904295775677	0.0977186896789944	-0.0940543220542498	0.0578169251248898	0.045537855549095	0.0750895872088473	-0.130095493173929	-0.114438217328587	-0.085413349711421	0.0103706302848283	0.203918486636847	-0.0312524435155557	-0.0210445101764231	-0.126120943723742	0.0412382695665228	-0.0345456274710194	0.120790098589588	-0.0968572854977191	0.0476676591991015	0.0672845661372963	0.127041404048503	-0.0177834209228263	-0.110559830957201	0.218729808193869	-0.190734590034851	0.019211507748676	-0.153512337337981
COX11	-0.0102278952272666	0.145838077369829	0.144593075684329	0.106548161603982	0.0478202519332248	-0.143150730498509	0.140164388473086	0.0139692997761918	-0.0461667226742367	-0.00277317518248939	-0.0447340370182808	-0.0228521253906187	-0.076047900511201	-0.0323120380896517	-0.143175618965413	0.0174583577898376	0.201855012468417	0.12084774144218	0.0763942990516879	0.171281112038908	-0.0548574998748119	-0.00243167152706365	-0.0755812818872593	0.108716235406165	0.0213505236812243	0.10031050926063	0.107019915502309	0.053670143591655	0.134874339006055	0.0222098335704224	0.0726245671343202	0.103254472344116	0.00347899009313161	0.0207354541465266	-0.0394151193949732	0.179342923717448	0.111357403535377	0.0327307962584351	-0.101245689675804	0.136738212572658	0.107192017005584	-0.00416784166466417	0.28547738300315	-0.0373563024368525	0.107201942548659	-0.0325017326368691	-0.0548610859679782	-0.148427476865976	-0.0631525810044284
FTSJ3	0.0460334016287132	0.0996095848795915	-0.133273396861783	0.0401914548249573	0.0255042117279931	-0.0855351643414831	0.0433067720850006	-0.140347267742683	-0.0336145568811613	-0.204888429374225	-0.159401194905962	-0.0890858146607561	-0.168008565780176	-0.0773629569258296	0.0897860414567563	-0.113713521325343	-0.0476452277479703	0.0923660770582576	-0.103288828929694	0.181376271129078	0.024570134797866	-0.190277640566008	-0.173519906395177	0.133784535740992	-0.0228913693532694	-0.0908799859117766	0.0909692280709106	0.00833640224957514	0.0691740452367566	0.129251006128983	0.032828741339278	-0.0243833969033258	0.082719672150601	0.172799447634795	-0.219444734091413	-0.0665140222748735	0.158363498594572	-0.0901577485730995	-0.0693776698786361	-0.0143174443163663	0.08782926540214	-0.0238269723840176	0.054471068325645	-0.112389229810993	0.00208558591341943	0.157952195294719	0.0589177442688651	0.0766775088603718	-0.100362180049098
TRIM65	0.0107731115514207	-0.00722601845269424	-0.0661352206580449	-0.00605488128699847	-0.126914086158808	-0.079788056260135	0.273363410461245	0.0856713762079356	-0.0729688506935942	-0.0583142309437789	-0.0403007510119912	0.113009466484372	-0.156146425520037	0.00443708368850099	0.0951287626282113	-0.0799888910162784	-0.0493359168351298	-0.0156531765662018	0.0141072318761789	0.0224453607533846	0.0633336855986306	-0.0227155038678303	-0.0174766540932445	0.395175735922297	-0.0654160257348916	0.0928081129188848	0.351502394028408	0.0907584301077907	0.0512480235868904	0.101513141117318	0.0172720423948585	0.182872580507183	0.0715372150586314	-0.0933512203345894	-0.16885712821116	0.155413977307432	0.0112924274547899	0.223667812756262	0.210428123616925	-0.0270259585447043	-0.0343692904159145	-0.00651340709155624	0.170485890532753	0.106611370321593	0.0886731902659504	-0.0272348983756468	0.0834680407742386	-0.0822499377510943	-0.0148209514575041
SRP68	0.0279363911242706	-0.111266778260523	-0.12703006308003	-0.0371130579996596	-0.0819943632776485	-0.157529184263486	0.0163042850245899	-0.111613969673875	0.205582279906351	-0.169205088503101	-0.192513980193482	0.0245390921706774	-0.0268424858857037	-0.18949848281196	-0.106157495342135	0.103172562824658	-0.167850332327727	0.0263513301554112	-0.074375541484132	0.0640677180500633	0.0466297428506628	-0.280504162283416	-0.212268985351228	0.023559818175671	-0.0129646404047322	0.0653153299500269	0.0721968511635056	-0.136370751441159	-0.0438318424680839	-0.124952410249806	-0.0138232205415954	0.00916939900883287	-0.110190501919802	0.225251758856975	-0.0373851179853503	-0.0461711059570404	-0.0359804815157597	-0.134878431128146	-0.0400495334418244	-0.0594001866140548	0.0551559308200823	0.0519873891432255	0.0713727769164516	-0.0804043708871963	-0.0501816435696759	0.0272320318269765	0.00119554548458471	0.103554051366554	-0.0730010492073429
EXOC7	-0.0540647004808727	-0.0274661026454885	-0.0936580804219896	0.0734992281366443	-0.128893247032685	-0.139371479218795	0.0118618145692193	-0.205422222205221	-0.0466426774735655	-0.132250735925381	-0.102489760580743	-0.0634355822629967	-0.112437840283852	0.0599160038834048	0.185736115370083	0.0899984492855651	-0.0160472132179388	0.0571018214278924	0.0418594789753938	-0.0210518659687795	-0.0440081935596891	-0.124319213216172	-0.119731043581139	0.0063307792933122	-0.127283708565027	-0.0993267092522518	-0.0589450221652954	-0.0341453788172077	-0.19232495676569	-0.0933274734887889	-0.0780577653875092	0.028666476525357	-0.0711787236919839	0.17125675849022	-0.00490607652197129	-0.0737563899645309	0.0555045717587993	-0.156701410333703	-0.071010178387864	0.0603669416115699	0.00752524548612401	0.0264906552022469	-0.0097001205684567	0.0426606406952797	0.0142734710861922	-0.0211473829313826	-0.124124389294692	0.140700738918313	0.175468935752007
CANT1	0.0533066479413056	-0.0585368155681882	0.00970440944930555	0.16228161134142	-0.153061086908612	-0.0624119656015133	0.145473134226409	-0.0819286901192989	-0.126975290299538	-0.0115553568986607	-0.117769689845927	0.161309371057126	-0.0717751315885739	0.107092278827261	0.245103593342593	-0.0458316476211808	0.0236848131064672	0.130998526326453	-0.12236285134385	0.123015905236394	0.0727431256358831	-0.0849449137674517	-0.176730203876245	0.183588776936418	0.0336545832806524	-0.0984565132295457	0.120169535066385	0.186711833278898	-0.00688969342331718	0.0348695667065407	0.14057307892675	-0.125431480998915	0.235241555128764	0.161015869102152	-0.0246204317425969	0.219692014102595	0.165357815994524	-0.0198827018850915	0.0387198743206717	0.112783051549786	0.047420233110486	0.117905308417381	-0.0439696741875184	-0.108531880848042	0.243204047953816	-0.0331687948922321	0.00688888329721095	0.0166204360208816	0.129193427201019
AZI1	0.0646030417254494	-0.0407484717709057	-0.0582158733469164	-0.0737038671358006	-0.224704547680349	-0.0570534430738178	0.208972138443962	0.0700094958159865	-0.2016424128103	0.0498477304308668	0.0278145191043354	0.187324229653089	-0.0938422821840589	-0.0833100180704817	-0.0326783458812157	0.107909383262987	-0.108078406681454	-0.0341188793157172	-0.056005768854255	-0.168662477209745	-0.00558693646979931	0.0392519067888885	-0.1917058626948	0.113776608572418	0.111417161347397	0.106833910652998	0.221485993478256	0.100715700045073	0.0602160038473555	0.187979793768373	0.239545167906448	0.243358877661289	-0.0373684565405605	0.126996223847168	-0.0240713490304834	0.229201952626843	-0.00853325751751365	-0.0417911005492617	0.113045022449546	-0.105877350455137	-0.050263289307257	-0.111394515394205	-0.0398527749258562	-0.000680841980445575	0.0489116543213057	-0.0678382874708069	0.209924639367805	0.0399341037813619	-0.0221440733429758
NOTCH3	-0.128462768894544	-0.0992984294845046	-0.0413742279049826	-0.0263372184053599	0.186968876526121	0.0120679512871862	-0.0863065737682385	0.192709966126677	-0.0278926991420912	0.0528307262297846	0.0317306913202624	-0.142474686028345	0.0479288677355918	-0.223621216608322	-0.036710294302245	-0.070181922254786	0.141851970519652	-0.0747903507057948	-0.0545481292489751	-0.026767670398557	0.173524617689751	0.0416228972319369	0.191799863370377	-0.102190853704515	0.152953030732489	-0.092348456226102	0.0958982280265729	0.00423043763174304	-0.125037416492471	-0.164292008864078	-0.15027531503383	0.0610545516896995	0.0422206386996531	-0.159213769103953	-0.0192348693296398	-0.105808127345345	-0.2803438389289	0.0504478886901235	-0.0591991973396539	0.143701206528316	-0.162284837471496	0.154380363382823	0.0183715994513831	0.089227408813757	-0.0394909953665245	-0.0213841080829045	-0.0619847381047308	0.0631682095807772	0.00154345642486366
HAUS8	-0.0269218619134623	0.189126723742201	0.0993452247921516	0.0499503423141275	0.104566591937986	-0.0198905690229384	0.269974789468022	-0.11107640296394	-0.16189741413224	0.0957026468970281	0.160529858841852	-0.0140872116485286	-0.191476453076986	0.197769064738557	0.229433298197597	-0.182248125375628	0.130092245337477	-0.0147338181338897	0.150028589522261	0.0110433067006695	0.0354052021793096	0.137016270671759	-0.0384651316714047	0.228495815073111	0.10725051962635	0.0405336352365203	0.184748823880115	0.304825981525983	0.300768556023	0.50094960842224	0.0856846556308648	0.156375323903903	0.0838823037265427	-0.0994490490863313	0.0494569497198583	0.0763019101043709	0.13220802159423	0.082177675347789	0.220400376302468	0.00508991459615144	-0.0309118846544628	-0.150331892018955	-0.00183951861249832	-0.0139061351277264	0.0115891764926922	-0.078836611183224	-0.0109482130525729	-0.0292123553537886	-0.137691659631888
BLVRB	-0.0714297734170857	-0.0314244897361606	0.152216666113253	0.0454109651222803	-0.0368286406730077	0.0214874108761167	-0.0988146036655069	0.0603817399833017	0.303988793661254	-0.0237445776698032	-0.0993813459604287	0.117283690805694	-0.0464929898623198	-0.129760816235927	-0.0611852835153959	0.124254575700355	0.0891072935850403	0.00259016713297479	0.16686156415627	-0.0282239401812332	0.104363341032353	-0.10401233667813	0.0333941342233494	-0.109838456564103	-0.0608767470533359	0.124855319110772	-0.0435628890869322	-0.172943458095624	-0.0438069900500068	-0.187872700694605	-0.24039864434924	-0.00682079072570714	-0.0229590749840324	-0.0215727755619754	0.0770578434876408	-0.109804789540542	0.0216554305850878	0.012865438697095	-0.064602580359206	-0.00369697583420265	0.0508489604241163	-0.0249102830998087	0.114498267079986	0.191013117134309	-0.0130137945219708	0.066819618996227	-0.113651350530547	0.173897972148815	0.244885393704337
PIGU	-0.0554806286290435	0.122257475765008	0.0490306502677149	0.164002184004776	-0.00072625415201685	-0.0380801284160238	0.113900433767874	-0.158967652911384	-0.013267705828573	-0.124610773123629	-0.0641882112049567	-0.0936772379297753	-0.0695078585251059	-0.0680005341285445	0.0711712720404588	0.00558134640699353	-0.00855394051520636	0.0188371089709919	0.0246303110677374	0.0315080604956518	-0.15204757564694	-0.000612949623795276	-0.203070752975793	0.119035450149744	0.020895623083317	-0.00692876182536338	0.0875333261943547	-0.112596307525174	0.0417740085064476	0.208919195275137	0.0029901836470409	0.0675678825800892	-0.0725635371412293	0.0657467855533652	-0.00210851433209193	0.00385288002308993	0.173331332605721	-0.0726118048648212	0.0477001703382102	-0.111251902679166	0.202974979811832	0.151894809461876	0.0209012483389843	-0.112688757339203	-0.139814484760967	0.00519997603576756	-0.0563047942395347	0.0757725821239816	-0.241860219586149
TTI1	-0.0905813406461251	0.0751603578785109	0.0793633976936921	-0.07597694757163	0.12718145824055	0.106079605260781	-0.0250572331567294	0.0684863973143341	0.0499328102418444	0.0048462746976678	0.096755374809094	-0.0216973287705393	0.00150334179014828	-0.054786149453036	0.19397648754826	-0.122275760632363	0.0646822747201649	0.0227772441861556	0.193343532431272	0.0871207726859458	0.0921535262097067	-0.0312890113808816	0.003815928732799	-0.0525124160595713	0.282410080427138	-0.0451800956479925	0.130971966453403	0.0237116548113886	0.0533952598504189	0.127275423551503	-0.0349798598558702	-0.0376824213520095	0.00804991050049504	-0.0631983500044911	-0.0620493635487237	-0.0055691546493648	0.0284513925919702	0.0185094299942939	0.155390080531787	-0.159207114939355	-0.00176748242961637	-0.175412277122016	-0.142714326753961	0.0382552534244898	0.151392464088513	0.0647729576980757	0.087215108315673	0.143909429651917	0.0153489373765235
TUBGCP6	0.0601109145495039	0.0638858619820104	0.103239437911929	0.125879972619836	0.0627238043228389	-0.102436714986131	0.0650366243911952	-0.0605632910312729	-0.0375017573031526	0.040694177572562	-0.0327060413566041	0.044334160791347	-0.124691038317572	-0.0601536647988848	0.155576097453195	-0.000673816670124104	0.184163693220914	-0.0295867774668087	-0.0649709858727064	0.255979846933626	-0.0597957069090859	-0.0638634652931167	-0.029909467004428	0.163043504257081	0.107425107827072	-0.11342043722319	0.212212259943907	0.00483918320046948	0.0121895143606428	0.144499493124984	-0.0005266052637557	-0.0899032606524076	-0.130144822856915	0.0252342512145354	-0.0576020180204211	-0.0100485021372967	0.0367044423128814	0.00630548216063502	0.0446497080064464	0.044544907351217	-0.0531085461454773	0.0669385117391951	0.101769324665317	-0.0377976689628866	0.0173591395805846	-0.0827347359536021	-0.0531112122363727	0.0115323353063821	-0.195822769713332
FANCB	0.00791485468697037	0.0375088641686204	0.080444234730539	-0.000612818605218043	0.0475602568117683	-0.0348920018159408	0.29471476828947	-0.218298588962229	0.0498981035620708	-0.0563324451363537	0.0326150671300163	-0.0127310566657295	-0.302166456041242	0.0689326267778347	0.0976763799868796	-0.193411842493727	0.122372804842492	0.00102042422181383	0.0207797267466954	0.00746962763903392	0.0504696493135206	-0.0506396070557723	-0.122988076096543	0.261390904318103	0.0555552031117325	0.120400745536741	0.151830690668682	0.276672404794717	0.151991319508743	0.468523375372024	0.0490855617822585	0.201401529940932	0.0843219073573386	-0.144312477201902	0.0678049320254797	-0.00387696635744922	0.187204745107464	0.0619763469033352	0.301870957594282	-0.0213512375570596	0.0483059380053229	-0.135722677922089	0.0631296275180827	0.107601416189857	-0.060403882641053	-0.0292429348830308	-0.0487917449079856	0.250032060081982	-0.0358332100626918
GLA	0.0513106589913546	0.000683652138771476	-0.0661850957993529	0.224480132330648	-0.118156119920927	-0.146751527948304	0.251877282844314	-0.405367287392836	-0.217919262302206	-0.110382725450514	-0.166998374222473	0.022842822964312	-0.177188116157814	0.0251404771412153	0.266957900303728	-0.012722226246927	-0.0603438181239786	0.140463483698203	-0.0294797515439291	0.147065870930435	-0.0755250814188054	-0.250217996914441	-0.282088395537392	0.171114291511308	0.0137185967781503	-0.0942871909322693	0.250865169410309	0.151000932868528	0.158768061278599	0.167480629015449	0.0793270500550292	0.0296179193211868	0.0772919199401223	0.199023991187306	-0.140861978945847	0.249656356854622	-0.0494491280782903	-0.113118299705315	0.129147681117318	0.18265773998043	0.0376765464954874	0.162259287598119	-0.040269513498273	0.0501422700539249	0.0950476590388206	0.0701188983062149	-0.101795365211997	0.0666552458953263	0.218137952882337
[truncated: 174 more columns]
