# Supplementary material for: LaGrACE: estimating gene program dysregulation with latent regulatory network
Source: Mol Syst Biol. 2025 Jun 30;21(9):1263–81. doi: 10.1038/s44320-025-00115-3 (PMC12405484; doi:10.1038/s44320-025-00115-3)
Supplement: Supplementary file 3 — Source data Fig. 3 [file 44320_2025_115_MOESM3_ESM.zip › source_data_fig_3D_0hr.csv]

	LEPRE1	PRKAB2	KCNT2	RAB7L1	C1orf132	AC011998.1	HJURP	HGD	TXNRD3	CP	TP63	FGA	SORBS2	FSTL4	APBB3	SERPINB1	TFEB	GTPBP2	TNFRSF21	DYNLT1	POLM	PDK4	CYP3A5	ARHGEF39	OGN	FIBCD1	NSMCE4A	RACGAP1	PTGES3	CEP152	RP11.715J22.4	BCL2	FBXL12	ILVBL	GPCPD1	SUN2	KLHL15	MORC4	FAM122B	LRRC47	COL11A1	LAPTM4A	RAB11FIP5	ACTR1B	TMEM185B	HEG1	TPRA1	CLPTM1L	TMED7
LEPRE1	1	0.124298023945398	0.156095178147593	0.319467185037659	0.161191161588097	0.029299644147282	0.0570272353740558	0.0911988699602057	0.222405465366173	0.0599955138790838	0.215608749932806	0.110939801817478	0.26460416448492	0.288672004584155	0.0148338892105013	0.200528203989081	0.097344304284226	0.200196942258628	-0.000577790400305082	0.259870406751735	0.000306941382901842	0.24230292448286	0.0984251277601774	0.0711130679613864	0.112281638967603	0.0433695832890253	0.193160046790648	-0.0140797075073102	0.0480958404412171	0.0408368148667217	0.198960813184861	0.0417885941105955	0.30698859672238	0.0107311540282952	0.125208204663749	0.114506897666905	0.157866996398282	0.218466108952858	0.152319242231965	-0.0307969724725534	-0.256020643469178	-0.104920030498409	-0.129191777433641	-0.192589166144798	-0.00630128481595675	0.166909518299633	-0.0769558166701023	-0.175057009018509	-0.110883483120578
PRKAB2	0.124298023945398	1	0.00774767167328143	0.0746536422561297	0.115921474423297	0.168991212418723	0.191653276455296	0.102729651025666	0.114406504209437	0.0607508223125944	0.252929465517638	0.0180257122620318	0.0465391008707483	0.104394965981227	0.0716633245704523	0.131937712124345	0.115672963217676	0.176238558454543	0.172201836754925	0.181400609349491	0.0799138456748753	0.247063598504194	0.162325152396005	0.028475045916869	0.134905880635875	0.268569487325081	0.202166465489587	0.204239902380194	0.312433240362992	0.263647190149385	0.0194688044071383	0.138100890629669	0.167361217698201	0.0184283895940185	0.207116989013845	-0.0217219457289449	0.201373149611517	0.208753409916609	0.271469056181916	-0.0453279275914569	-0.141147017892487	-0.193598128110209	-0.0198174041678898	-0.0701702601312503	-0.104045327397669	-0.068691547546331	-0.22865831764547	-0.193623663554208	-0.184965396648931
KCNT2	0.156095178147593	0.00774767167328143	1	0.195065815636724	0.471853512734415	0.238729809422625	-0.148472120899505	0.393035905175577	0.43770579893669	0.489353910087996	0.578182977571758	0.0517466373269727	0.365596833437671	0.399948713823993	0.196954850435239	0.424100500442721	0.303487841861585	0.0678394890501883	0.45336449875584	0.240802203648031	0.249790119035812	0.335557901697938	0.612456468895546	-0.133884904788572	0.04211547340176	0.188167352611143	0.150259094208527	-0.00453593687774393	-0.00967650491645076	0.0253695566821334	-0.0248326866775518	0.278627200301309	0.133115085187353	-0.197772321730631	0.560621953791565	-0.119134973585146	0.0483053422212953	0.506785433667468	0.120475417977399	-0.161515833492812	-0.216960730424808	-0.429286184922794	-0.257785483488819	-0.250482034715064	-0.282103449797909	-0.0837979032605356	-0.232700497772505	-0.368628623473412	-0.166805205380532
RAB7L1	0.319467185037659	0.0746536422561297	0.195065815636724	1	0.100911429776084	0.116630862006213	0.130072199065798	0.0987711795901151	0.141697913087053	0.0379700694994029	0.0758181083206871	0.142725599375008	0.033357053361452	0.300004857597839	0.304816526898667	0.0681904430920067	0.246697787880051	0.0836046545059526	0.0865037821661769	0.12793836377445	0.129682261517032	0.11194248868739	0.0585625884327113	0.173649955687395	0.284449746501484	0.0360162733785086	0.233074193220618	0.183712092941005	0.229477483289652	0.275047909281773	0.137628250269759	0.101040907986703	0.133817671749181	0.122158153682018	-0.00432008410833079	0.170899223059863	0.121482671706148	0.279999403013512	0.210242352378614	-0.0722702896337886	-0.106806033844242	-0.10474064213232	-0.10934592636888	-0.0852864655833179	0.00364426201022428	0.0762303876443472	-0.109172682796077	-0.0800758824358351	-0.117748728994396
C1orf132	0.161191161588097	0.115921474423297	0.471853512734415	0.100911429776084	1	0.169347477327689	0.0265562910124376	0.316585350845276	0.261125012211477	0.294382995680486	0.555398320759514	-0.128767599753596	0.370816745489928	0.376486435611463	0.230599849229582	0.218615944662335	0.328324451962377	0.0858223824821574	0.432280249897859	0.172700688825184	0.0685845461428135	0.451715688060592	0.461113231648478	-0.0254665919088153	0.130142026632264	0.249036264482684	0.337572253039859	-0.000288771494255282	0.0798393082215714	0.113683210190801	-0.0349244188243954	0.195746904231607	0.227164969489816	-0.117979643211057	0.522545819267141	-0.225737569709426	0.294002733041055	0.449991884714266	0.346185574170983	-0.33299639696714	-0.0973333956409753	-0.389651938585327	-0.189273998127283	-0.268870923847632	-0.204689579290153	-0.0831116311533024	-0.242181718604659	-0.418639102974023	-0.221694177698341
AC011998.1	0.029299644147282	0.168991212418723	0.238729809422625	0.116630862006213	0.169347477327689	1	0.1964066526007	0.332470510092009	0.147637613358188	0.229699371136769	0.302659181792398	0.0568002992270174	0.170468446005561	0.183159571529105	0.213363237629885	0.125421368759582	0.202734514876534	0.250684579027123	0.200981974274886	0.0530475630362862	0.34677410425571	0.26994940682989	0.272869799804703	0.144359130778347	0.192145348831164	0.151156227129503	0.17637043934359	0.327459553865471	0.153736298969304	0.340735521912793	0.0888278571491016	0.30558048918913	0.129499648040027	0.115494109520948	0.243100943414874	0.147976441899001	0.16994707985563	0.257135614777955	0.168407570769781	-0.195886717295765	-0.173288289776924	-0.237493155328298	-0.218325713972898	-0.11381905382125	-0.224359341704754	-0.152721346599225	-0.206368864817655	-0.171084944066233	-0.177516418773095
HJURP	0.0570272353740558	0.191653276455296	-0.148472120899505	0.130072199065798	0.0265562910124376	0.1964066526007	1	0.0696720136417197	-0.130290396043423	-0.0907227026470938	0.0848861289911401	0.0692650639018875	-0.269211119363344	0.0568113672419477	0.187570634618268	-0.0758087422089686	0.099229599275152	0.167771456960534	0.0181647103692075	0.0536758658741822	-0.00404983207006105	0.269205142280062	-0.196319374514758	0.537877393760087	0.398489905032354	0.258442004189825	0.333097696770879	0.62117717300317	0.519179348407402	0.749223492595152	0.205515958074586	0.35027656463468	0.163287636782995	0.291118825198728	-0.014750824777087	0.362478739423848	0.195417182286545	0.0170603139189517	0.444034078476199	-0.0798704666265643	-0.187816106285155	-0.163090690588576	-0.0594590996028146	-0.0587229557212167	-0.0411215354001661	-0.0752306274313593	-0.0790819025972486	0.0329074061659379	-0.201779645766358
HGD	0.0911988699602057	0.102729651025666	0.393035905175577	0.0987711795901151	0.316585350845276	0.332470510092009	0.0696720136417197	1	0.28919075697949	0.435351244761021	0.482408435489618	0.0874294960372791	0.190302683857432	0.252800188891321	0.214102709106462	0.303065503137264	0.364799689746021	0.252515037946983	0.328351761204635	0.142223638733578	0.344185882742662	0.494059765221197	0.439237560021344	0.000179448093031074	0.0874631074730923	0.10067283425409	0.0978554362135578	0.125742045750341	0.103619789979461	0.134995572274695	-0.0344478396676524	0.330138004002402	0.104685505363159	-0.10515869340926	0.53323916533376	-0.0744416584334028	0.114296046401775	0.378291517057536	0.154644865499695	-0.216409010446546	-0.28130515710138	-0.323715215320409	-0.14276838169165	-0.293733412498735	-0.157682402504958	-0.143888934759135	-0.0386203437248467	-0.348898339944277	-0.379866402350892
TXNRD3	0.222405465366173	0.114406504209437	0.43770579893669	0.141697913087053	0.261125012211477	0.147637613358188	-0.130290396043423	0.28919075697949	1	0.321694359818001	0.319170589920009	0.214215887179734	0.282099766736285	0.279326598369295	0.140991274848459	0.369589564335249	0.209764677709344	0.00912257958670403	0.316223094768195	0.209892524122906	0.324521766946558	0.306312399733019	0.337250501220308	0.000108602991954037	-0.00489197043764909	0.168246200169135	0.123085810201707	-0.0726142666109936	0.0767265722137183	0.0467588719782824	0.0672313671666477	0.11509170294427	0.205053513107539	0.00475512959206628	0.371654001170215	-0.084345469171113	0.197194864622007	0.397234567154656	0.158090336375824	-0.225127011698709	-0.232981316912718	-0.150427292598893	-0.154353139563747	-0.251632238511327	-0.119738684582965	0.0161995656426611	-0.190186022960025	-0.340878396837378	0.00788246430933632
CP	0.0599955138790838	0.0607508223125944	0.489353910087996	0.0379700694994029	0.294382995680486	0.229699371136769	-0.0907227026470938	0.435351244761021	0.321694359818001	1	0.604656617310998	0.125509537732327	0.237510804963136	0.323907481529959	0.105715415837386	0.389992425335828	0.269943127994072	0.171896771646678	0.284492801037995	0.174376537724629	0.295547927716632	0.32626177343542	0.583540295967573	-0.00981812226604043	-0.00392180613620813	0.167158044363918	0.0259835675417983	0.010188910643796	0.0136847010561817	0.0191496543686774	0.0770208908651788	0.260212404162162	0.146453564727798	-0.0588600480936655	0.526405854571468	-0.0282607661125401	0.0686890566226701	0.467302183535726	0.124101701644539	-0.029710182943964	-0.366772566080165	-0.254228790114862	-0.124605493014208	-0.319683975040789	-0.340269067237055	-0.313514549676439	-0.0827791332412297	-0.343751656409686	-0.106551628663225
TP63	0.215608749932806	0.252929465517638	0.578182977571758	0.0758181083206871	0.555398320759514	0.302659181792398	0.0848861289911401	0.482408435489618	0.319170589920009	0.604656617310998	1	-0.0486841004528839	0.343241212690454	0.522261763480336	0.228624507859337	0.440822341507337	0.271723863383281	0.125390278655391	0.519305432478061	0.246069404555302	0.168462940340124	0.594517581704589	0.664694331972357	0.0128812190494979	0.0378968684545411	0.290161369473605	0.240181315365628	0.137692567317498	0.0710375156573231	0.163029472586619	0.0698106818075504	0.381372605392979	0.273495736012083	-0.168939786515019	0.661080421034316	-0.124726597946652	0.101772580279098	0.655501657038671	0.353653456718808	-0.281800015075042	-0.497023615643978	-0.424962592406792	-0.169545680631614	-0.365595845900687	-0.355598580454795	-0.335494750471286	-0.164095957992749	-0.486140113939754	-0.250263543285235
FGA	0.110939801817478	0.0180257122620318	0.0517466373269727	0.142725599375008	-0.128767599753596	0.0568002992270174	0.0692650639018875	0.0874294960372791	0.214215887179734	0.125509537732327	-0.0486841004528839	1	0.0194278978213254	-0.0186031883085714	0.143536727172532	0.145168901996564	-0.0793347343824359	0.0533347307764956	0.0452788206599004	0.0417513946458286	0.172869228221634	-0.0234021752878892	-0.0551780701186439	0.273174037326641	0.141097767276055	0.0316247120216886	0.0683675070041744	0.102801513218193	0.16684991685065	0.115037622380021	0.0787923012178419	0.159695443656582	0.064701109094134	0.283308437120279	-0.0487946953471391	0.35296614164268	0.176429358533705	-0.083273617287881	0.118853424244768	-0.0759428781765912	0.0636635646299377	0.0736306039137348	-0.129265790983589	0.110055531815264	-0.0132671887242641	0.0461072306594836	-0.0514645260647668	0.0619611973127702	-0.016630272127675
SORBS2	0.26460416448492	0.0465391008707483	0.365596833437671	0.033357053361452	0.370816745489928	0.170468446005561	-0.269211119363344	0.190302683857432	0.282099766736285	0.237510804963136	0.343241212690454	0.0194278978213254	1	0.205373529038961	0.00685809586638548	0.315627483989499	0.0897118993832847	0.019982257046743	0.245309187167468	0.213493809635164	0.166227353549596	0.246896177095746	0.40034141414659	-0.13686304887275	-0.0801042785874884	0.096978709280914	0.0697490821412238	-0.138070428209592	-0.138731885639154	-0.149383238443378	0.0437774510964233	-0.0234597145501457	0.120980739902844	-0.00308203035200012	0.332189993388156	0.0661571366718192	-0.0635263822317389	0.309270662387341	-0.000876205896403065	-0.100542660224723	-0.155889956367946	-0.17304860093243	-0.239704402619733	-0.205929070269388	-0.151687481886069	-0.0475262758976984	-0.110691297370138	-0.311769265541765	-0.134710595988947
FSTL4	0.288672004584155	0.104394965981227	0.399948713823993	0.300004857597839	0.376486435611463	0.183159571529105	0.0568113672419477	0.252800188891321	0.279326598369295	0.323907481529959	0.522261763480336	-0.0186031883085714	0.205373529038961	1	0.220268371830783	0.374289867084569	0.238433664609989	0.185453580528922	0.272103976507409	0.216510554426358	0.0636436398120052	0.484852512276491	0.431509679633609	0.135657494630687	0.14798882398184	0.177345393484766	0.249368593594767	0.0759672255410081	0.155250783688114	0.155986001324548	0.189632842274307	0.196104097738683	0.328802880544068	-0.0371048506118461	0.303611452583188	-0.0762441820975805	0.174720837505856	0.540473885461409	0.307802013941175	-0.189978914836359	-0.382013861212882	-0.304964044781657	-0.185502935787994	-0.238055985553525	-0.145014267783804	-0.0449861492698088	-0.152490258281615	-0.325737028064841	-0.0813949943662115
APBB3	0.0148338892105013	0.0716633245704523	0.196954850435239	0.304816526898667	0.230599849229582	0.213363237629885	0.187570634618268	0.214102709106462	0.140991274848459	0.105715415837386	0.228624507859337	0.143536727172532	0.00685809586638548	0.220268371830783	1	0.0736042449329811	0.176104703487497	0.0925169348329866	0.229325081106863	0.13136315925579	0.218947195132005	0.322953789466426	0.197886062026628	0.193727232853929	0.280477806745415	0.059918857720321	0.169983811476986	0.319951307387001	0.266226343698151	0.289772851122343	0.128267636375346	0.176085983281872	0.189285700623699	0.110394261664455	0.160532733976894	0.109946424934372	0.177021821283626	0.248583583236314	0.347082704276231	-0.103723963001946	-0.0585314911175369	-0.0824836610554628	-0.14093285761948	-0.126419158436381	-0.043435434052567	-0.0142730924703502	-0.0904207576037055	-0.101270468581174	-0.133076593719333
SERPINB1	0.200528203989081	0.131937712124345	0.424100500442721	0.0681904430920067	0.218615944662335	0.125421368759582	-0.0758087422089686	0.303065503137264	0.369589564335249	0.389992425335828	0.440822341507337	0.145168901996564	0.315627483989499	0.374289867084569	0.0736042449329811	1	0.173759498036164	-0.0118464238751595	0.290297461479046	0.189880289523754	0.172025469711248	0.261930528090664	0.410211517461229	-0.0983332920719037	0.0149406350840941	0.0611616579632073	0.225604011991151	-0.0717879327835578	-0.00399726134245575	-0.0262998303185966	0.15048251454148	0.050201750207385	0.152887420203059	0.0292944402903348	0.247571602651586	0.02053214651311	0.0653440975661432	0.3369705164461	0.251428599895092	-0.226376290654371	-0.347698938622345	-0.2310277593063	-0.0720227977468857	-0.108854126321374	-0.234382541821608	-0.061909196710663	-0.280311862538347	-0.352165906628924	-0.0800690433948625
TFEB	0.097344304284226	0.115672963217676	0.303487841861585	0.246697787880051	0.328324451962377	0.202734514876534	0.099229599275152	0.364799689746021	0.209764677709344	0.269943127994072	0.271723863383281	-0.0793347343824359	0.0897118993832847	0.238433664609989	0.176104703487497	0.173759498036164	1	0.140242662862465	0.239856370719238	0.132838446781193	0.0318571190233739	0.232340771271685	0.204093027051757	0.0183572523825817	0.192871464109946	0.123130215710341	0.206319472334412	0.138076783705332	0.134159706970659	0.284477562624142	0.015943234236471	0.164432359046993	0.108125677990045	0.0395533036288062	0.254047332789923	0.0942652157507488	0.174900194086222	0.33550333689829	0.236664241601377	-0.090376770706607	-0.198812037087493	-0.421634916624592	-0.115876776737059	-0.185169972395572	0.0358511733738314	-0.127726173871812	-0.0947808280554435	-0.233557679201127	-0.038579329105224
GTPBP2	0.200196942258628	0.176238558454543	0.0678394890501883	0.0836046545059526	0.0858223824821574	0.250684579027123	0.167771456960534	0.252515037946983	0.00912257958670403	0.171896771646678	0.125390278655391	0.0533347307764956	0.019982257046743	0.185453580528922	0.0925169348329866	-0.0118464238751595	0.140242662862465	1	0.0736422097193173	0.282457767343104	0.244188629689597	0.265617094024924	0.0711015194449142	0.211920253136219	0.138552007466068	0.197768043527747	0.104170640272128	0.128240941920202	0.164544290178273	0.133161369796981	0.0960561254783736	0.243393520709124	0.0703750431937888	0.120126808045589	0.162848909210022	0.0185757798374388	0.221748645418177	0.146497357674097	0.192264619772302	-0.0764708706865105	-0.25049336880088	-0.137597680529319	-0.0506563881323899	-0.194578781702114	-0.049867256337046	-0.0655233401030945	-0.123225441142322	-0.123150716789537	-0.166196964446134
TNFRSF21	-0.000577790400305082	0.172201836754925	0.45336449875584	0.0865037821661769	0.432280249897859	0.200981974274886	0.0181647103692075	0.328351761204635	0.316223094768195	0.284492801037995	0.519305432478061	0.0452788206599004	0.245309187167468	0.272103976507409	0.229325081106863	0.290297461479046	0.239856370719238	0.0736422097193173	1	0.214004467768353	0.194023339284542	0.247964164482244	0.486692698895099	0.105535649054483	0.0601163411180538	0.276862173224789	0.193967177464155	0.234876180456539	0.127357616482642	0.175313024722325	0.0340169894938868	0.250970362869317	0.1481150270549	-0.00827847260360291	0.427061812859668	-0.0052047311195851	0.122468625895856	0.473971938999356	0.292599396954302	-0.142974356401606	-0.234470918507856	-0.354546005852728	-0.174138098513178	-0.205895092374105	-0.219443380562042	-0.285886154311551	-0.0890083588368975	-0.293566124178437	-0.0896228301958572
DYNLT1	0.259870406751735	0.181400609349491	0.240802203648031	0.12793836377445	0.172700688825184	0.0530475630362862	0.0536758658741822	0.142223638733578	0.209892524122906	0.174376537724629	0.246069404555302	0.0417513946458286	0.213493809635164	0.216510554426358	0.13136315925579	0.189880289523754	0.132838446781193	0.282457767343104	0.214004467768353	1	0.140461839613016	0.243932047814727	0.2030186692314	0.0619711726291486	0.101862836816468	0.156403871819291	0.0420829041749438	0.0116007188262044	0.123754277578162	0.0812686251271018	0.0324006245407573	0.0939286915429166	0.175755390132036	0.043922997863578	0.139888583713094	-0.0193437691132916	0.0514018778499883	0.30490769170946	0.18780365442281	0.0154906920264662	-0.292445281709815	-0.117507800031231	-0.026945261877138	-0.208273528790686	-0.0430684163163986	-0.0152066499436707	-0.0608404842076471	-0.123136950634511	-0.0500852815274905
POLM	0.000306941382901842	0.0799138456748753	0.249790119035812	0.129682261517032	0.0685845461428135	0.34677410425571	-0.00404983207006105	0.344185882742662	0.324521766946558	0.295547927716632	0.168462940340124	0.172869228221634	0.166227353549596	0.0636436398120052	0.218947195132005	0.172025469711248	0.0318571190233739	0.244188629689597	0.194023339284542	0.140461839613016	1	0.109232894133286	0.253270013851747	0.139644641492861	0.15915955549137	0.142654684190091	0.13403873985423	0.250992193359815	0.0869470865259969	0.128436740873424	0.062485410482912	0.177780872916426	-0.0383943469578029	0.102129737801172	0.301690183510624	0.156875374149765	0.0534333429503762	0.116387010926182	0.00425289951346337	-0.057190216238641	-0.0985246113943317	0.00933230017652873	-0.0745707969189191	-0.163299947201378	-0.237128947813079	-0.171733011153686	-0.225000146790319	-0.19111050987212	-0.171505501658704
PDK4	0.24230292448286	0.247063598504194	0.335557901697938	0.11194248868739	0.451715688060592	0.26994940682989	0.269205142280062	0.494059765221197	0.306312399733019	0.32626177343542	0.594517581704589	-0.0234021752878892	0.246896177095746	0.484852512276491	0.322953789466426	0.261930528090664	0.232340771271685	0.265617094024924	0.247964164482244	0.243932047814727	0.109232894133286	1	0.342160596760759	0.0683250736913088	0.174861217021495	0.268472988237837	0.259366115039694	0.201616883699548	0.307332151045924	0.233003329000454	0.0538443705315701	0.382701027538792	0.333158528917931	-0.138969702119383	0.48071430745736	-0.116309782944825	0.151939853802372	0.419567295007223	0.415561114581828	-0.316969865991591	-0.312078698075843	-0.312018566146997	-0.12439271840048	-0.328422443875419	-0.190449319677393	-0.105129622216698	-0.180060300292997	-0.416849766735261	-0.341419487490529
CYP3A5	0.0984251277601774	0.162325152396005	0.612456468895546	0.0585625884327113	0.461113231648478	0.272869799804703	-0.196319374514758	0.439237560021344	0.337250501220308	0.583540295967573	0.664694331972357	-0.0551780701186439	0.40034141414659	0.431509679633609	0.197886062026628	0.410211517461229	0.204093027051757	0.0711015194449142	0.486692698895099	0.2030186692314	0.253270013851747	0.342160596760759	1	-0.0401269769687877	-0.010017632429058	0.263546076275227	0.114164052405764	0.0385725525850014	-0.0529224733513104	-0.0740164732596982	-0.0297443952592588	0.199212101804859	0.203058944310566	-0.183414779732716	0.658687962980559	-0.125250297470622	-0.0576846590817686	0.612784852905135	0.128537493389199	-0.111296237892565	-0.351285481839452	-0.375301447954689	-0.179000446662258	-0.247206971900571	-0.333293622406738	-0.278405368167913	-0.159608474331501	-0.392590698080441	-0.200613189389664
ARHGEF39	0.0711130679613864	0.028475045916869	-0.133884904788572	0.173649955687395	-0.0254665919088153	0.144359130778347	0.537877393760087	0.000179448093031074	0.000108602991954037	-0.00981812226604043	0.0128812190494979	0.273174037326641	-0.13686304887275	0.135657494630687	0.193727232853929	-0.0983332920719037	0.0183572523825817	0.211920253136219	0.105535649054483	0.0619711726291486	0.139644641492861	0.0683250736913088	-0.0401269769687877	1	0.332515967998479	0.193403094142906	0.230621714949013	0.38370524409232	0.343816617337634	0.493011672392439	0.333146744095253	0.249291332633162	0.235858661444542	0.385330912689764	-0.0887565458247066	0.43728253809069	0.146765136249246	0.0858407764176671	0.338326231307503	0.0532978743999545	-0.204813519458658	-0.00781722740508716	-0.0855011507027356	-0.0353669072479444	-0.0219283103375014	-0.0467223167883675	0.0207926232287083	0.030564179836275	-0.106009270897631
OGN	0.112281638967603	0.134905880635875	0.04211547340176	0.284449746501484	0.130142026632264	0.192145348831164	0.398489905032354	0.0874631074730923	-0.00489197043764909	-0.00392180613620813	0.0378968684545411	0.141097767276055	-0.0801042785874884	0.14798882398184	0.280477806745415	0.0149406350840941	0.192871464109946	0.138552007466068	0.0601163411180538	0.101862836816468	0.15915955549137	0.174861217021495	-0.010017632429058	0.332515967998479	1	0.247809282512836	0.264097140671764	0.481022693329452	0.359771690673059	0.460859462802202	0.148549803455837	0.24544615457615	0.154819468610258	0.290915025967752	-0.0265766305745704	0.352979260911666	0.11359360156238	0.0142329173324484	0.303465597310567	0.0148319022427962	-0.0569815365239943	-0.107115871595396	-0.13158404236183	-0.0383305356519074	0.0445322097281988	0.0191800209934818	0.00831338242004838	0.080490986623405	-0.109024029360246
FIBCD1	0.0433695832890253	0.268569487325081	0.188167352611143	0.0360162733785086	0.249036264482684	0.151156227129503	0.258442004189825	0.10067283425409	0.168246200169135	0.167158044363918	0.290161369473605	0.0316247120216886	0.096978709280914	0.177345393484766	0.059918857720321	0.0611616579632073	0.123130215710341	0.197768043527747	0.276862173224789	0.156403871819291	0.142654684190091	0.268472988237837	0.263546076275227	0.193403094142906	0.247809282512836	1	0.348001965581524	0.296615957009431	0.23306645803155	0.243012805771456	0.0274890754550751	0.398620340504708	0.133845482415997	0.0857008071149517	0.324854223935361	0.00535094241254764	-0.0277509489209885	0.181563282320056	0.365441024733062	-0.203434830241437	-0.249719694936624	-0.230639896589513	-0.0736539794791617	-0.20700896839224	-0.232706523713289	-0.188894663782643	-0.115576579902754	-0.0702652005288569	-0.27286745020922
NSMCE4A	0.193160046790648	0.202166465489587	0.150259094208527	0.233074193220618	0.337572253039859	0.17637043934359	0.333097696770879	0.0978554362135578	0.123085810201707	0.0259835675417983	0.240181315365628	0.0683675070041744	0.0697490821412238	0.249368593594767	0.169983811476986	0.225604011991151	0.206319472334412	0.104170640272128	0.193967177464155	0.0420829041749438	0.13403873985423	0.259366115039694	0.114164052405764	0.230621714949013	0.264097140671764	0.348001965581524	1	0.296312151647857	0.374411449302732	0.333287296149405	0.0654816410723687	0.315981659491722	0.168596822893946	0.0809314193660201	0.208851367811855	0.0684369474055715	0.231476675078506	0.149871482384087	0.449382869197209	-0.226452483750979	-0.143660206372635	-0.26306410014899	-0.0551055728021116	-0.0937077158278065	-0.199497323991341	0.0303199468118477	-0.354899801167803	-0.207377531796002	-0.180433726788274
RACGAP1	-0.0140797075073102	0.204239902380194	-0.00453593687774393	0.183712092941005	-0.000288771494255282	0.327459553865471	0.62117717300317	0.125742045750341	-0.0726142666109936	0.010188910643796	0.137692567317498	0.102801513218193	-0.138070428209592	0.0759672255410081	0.319951307387001	-0.0717879327835578	0.138076783705332	0.128240941920202	0.234876180456539	0.0116007188262044	0.250992193359815	0.201616883699548	0.0385725525850014	0.38370524409232	0.481022693329452	0.296615957009431	0.296312151647857	1	0.45993955771395	0.675689053415915	0.262121211439459	0.288308972080953	0.134244398371483	0.293656559750974	0.0630292235749849	0.425105536032877	0.0444951047217624	0.032269260773601	0.362658522207576	0.0181290320570609	-0.10618709807753	-0.251954535920965	-0.0588824109040507	-0.129340388528047	-0.0362037091637082	-0.185247636609041	-0.0404248139823706	0.108944125918163	-0.123567451603547
PTGES3	0.0480958404412171	0.312433240362992	-0.00967650491645076	0.229477483289652	0.0798393082215714	0.153736298969304	0.519179348407402	0.103619789979461	0.0767265722137183	0.0136847010561817	0.0710375156573231	0.16684991685065	-0.138731885639154	0.155250783688114	0.266226343698151	-0.00399726134245575	0.134159706970659	0.164544290178273	0.127357616482642	0.123754277578162	0.0869470865259969	0.307332151045924	-0.0529224733513104	0.343816617337634	0.359771690673059	0.23306645803155	0.374411449302732	0.45993955771395	1	0.569920367843127	0.151938811629924	0.291201927089515	0.122304881410842	0.251284071532441	0.0922403385249224	0.179367579896395	0.290881387521015	0.12818446631145	0.435274492331628	-0.0929271276454392	-0.0319787619054855	-0.242482453641098	-0.0041615258138789	0.0196194470346928	0.00129195597768761	0.0718071850624104	-0.154008951466708	0.00747633987442642	-0.119773319225338
CEP152	0.0408368148667217	0.263647190149385	0.0253695566821334	0.275047909281773	0.113683210190801	0.340735521912793	0.749223492595152	0.134995572274695	0.0467588719782824	0.0191496543686774	0.163029472586619	0.115037622380021	-0.149383238443378	0.155986001324548	0.289772851122343	-0.0262998303185966	0.284477562624142	0.133161369796981	0.175313024722325	0.0812686251271018	0.128436740873424	0.233003329000454	-0.0740164732596982	0.493011672392439	0.460859462802202	0.243012805771456	0.333287296149405	0.675689053415915	0.569920367843127	1	0.28724099053162	0.388654610553152	0.113824299994832	0.335391258579883	0.038369988257996	0.380686783003391	0.310534829828384	0.16620046345647	0.462658812392453	-0.0734534496225363	-0.136757342018598	-0.23701518549207	-0.258057521980489	-0.113556272120313	0.0173522241445259	-0.0532167225441945	-0.0279736017884208	0.0146664986278033	-0.115063061315202
RP11.715J22.4	0.198960813184861	0.0194688044071383	-0.0248326866775518	0.137628250269759	-0.0349244188243954	0.0888278571491016	0.205515958074586	-0.0344478396676524	0.0672313671666477	0.0770208908651788	0.0698106818075504	0.0787923012178419	0.0437774510964233	0.189632842274307	0.128267636375346	0.15048251454148	0.015943234236471	0.0960561254783736	0.0340169894938868	0.0324006245407573	0.062485410482912	0.0538443705315701	-0.0297443952592588	0.333146744095253	0.148549803455837	0.0274890754550751	0.0654816410723687	0.262121211439459	0.151938811629924	0.28724099053162	1	-0.0166397282239987	0.0893491604397457	0.297381026362604	-0.159994304412159	0.370306160213264	0.0906814907451733	0.122119028925319	0.217964191210206	0.0967533597884735	-0.153892921903336	-0.0491878723464665	-0.117323262228703	-0.106948218012492	0.0890639772949738	0.00604297348650793	0.0120822074865713	-0.0603818187730551	-0.0124281901115098
BCL2	0.0417885941105955	0.138100890629669	0.278627200301309	0.101040907986703	0.195746904231607	0.30558048918913	0.35027656463468	0.330138004002402	0.11509170294427	0.260212404162162	0.381372605392979	0.159695443656582	-0.0234597145501457	0.196104097738683	0.176085983281872	0.050201750207385	0.164432359046993	0.243393520709124	0.250970362869317	0.0939286915429166	0.177780872916426	0.382701027538792	0.199212101804859	0.249291332633162	0.24544615457615	0.398620340504708	0.315981659491722	0.288308972080953	0.291201927089515	0.388654610553152	-0.0166397282239987	1	0.0815526131487541	0.0409808850859394	0.315802579730235	0.0229229645023725	0.191915185258247	0.219017755408718	0.232497981163922	-0.0855231514327459	-0.158537060230616	-0.239484051673219	-0.112761224673686	-0.120762492657505	-0.187634001316526	-0.118734221271829	-0.0801546404342827	-0.213218457762949	-0.242344602541435
FBXL12	0.30698859672238	0.167361217698201	0.133115085187353	0.133817671749181	0.227164969489816	0.129499648040027	0.163287636782995	0.104685505363159	0.205053513107539	0.146453564727798	0.273495736012083	0.064701109094134	0.120980739902844	0.328802880544068	0.189285700623699	0.152887420203059	0.108125677990045	0.0703750431937888	0.1481150270549	0.175755390132036	-0.0383943469578029	0.333158528917931	0.203058944310566	0.235858661444542	0.154819468610258	0.133845482415997	0.168596822893946	0.134244398371483	0.122304881410842	0.113824299994832	0.0893491604397457	0.0815526131487541	1	-0.000151390850690045	0.13101685820676	0.0564536233509273	0.19310826656266	0.302565693257538	0.326829830074972	-0.0615578077037605	-0.266709279020343	-0.124473331141233	-0.133167575969249	-0.197129118602218	-0.131218744532553	-0.0785306592441549	-0.0150109948327988	-0.267457545509339	-0.100657249954514
ILVBL	0.0107311540282952	0.0184283895940185	-0.197772321730631	0.122158153682018	-0.117979643211057	0.115494109520948	0.291118825198728	-0.10515869340926	0.00475512959206628	-0.0588600480936655	-0.168939786515019	0.283308437120279	-0.00308203035200012	-0.0371048506118461	0.110394261664455	0.0292944402903348	0.0395533036288062	0.120126808045589	-0.00827847260360291	0.043922997863578	0.102129737801172	-0.138969702119383	-0.183414779732716	0.385330912689764	0.290915025967752	0.0857008071149517	0.0809314193660201	0.293656559750974	0.251284071532441	0.335391258579883	0.297381026362604	0.0409808850859394	-0.000151390850690045	1	-0.247913190675579	0.539275119464395	0.0822417274586306	-0.130343556299324	0.144206509681951	0.087677849054869	-0.0325372889283434	0.0565807710455908	-0.115666256010817	-0.0424812382340048	0.0361937210102713	-0.0533724222569508	0.0861949707549137	0.179578265716392	0.153025839572794
GPCPD1	0.125208204663749	0.207116989013845	0.560621953791565	-0.00432008410833079	0.522545819267141	0.243100943414874	-0.014750824777087	0.53323916533376	0.371654001170215	0.526405854571468	0.661080421034316	-0.0487946953471391	0.332189993388156	0.303611452583188	0.160532733976894	0.247571602651586	0.254047332789923	0.162848909210022	0.427061812859668	0.139888583713094	0.301690183510624	0.48071430745736	0.658687962980559	-0.0887565458247066	-0.0265766305745704	0.324854223935361	0.208851367811855	0.0630292235749849	0.0922403385249224	0.038369988257996	-0.159994304412159	0.315802579730235	0.13101685820676	-0.247913190675579	1	-0.24362232172903	0.145160484643163	0.483101486154802	0.190669700259064	-0.236937641204211	-0.259757278473433	-0.426494470368482	-0.154151329610846	-0.369055326805704	-0.368340758233044	-0.29822413424508	-0.262219457611627	-0.435237256855659	-0.372988351119587
SUN2	0.114506897666905	-0.0217219457289449	-0.119134973585146	0.170899223059863	-0.225737569709426	0.147976441899001	0.362478739423848	-0.0744416584334028	-0.084345469171113	-0.0282607661125401	-0.124726597946652	0.35296614164268	0.0661571366718192	-0.0762441820975805	0.109946424934372	0.02053214651311	0.0942652157507488	0.0185757798374388	-0.0052047311195851	-0.0193437691132916	0.156875374149765	-0.116309782944825	-0.125250297470622	0.43728253809069	0.352979260911666	0.00535094241254764	0.0684369474055715	0.425105536032877	0.179367579896395	0.380686783003391	0.370306160213264	0.0229229645023725	0.0564536233509273	0.539275119464395	-0.24362232172903	1	0.0412043027757897	-0.153148147793169	0.0659181668672202	0.111942758062848	-0.0655570460352398	-0.0314751505218456	-0.0682702503727387	-0.0122161372497009	-0.00746323650169104	-0.102865680243409	0.0600002983156084	0.143745131929503	0.0787844902355831
KLHL15	0.157866996398282	0.201373149611517	0.0483053422212953	0.121482671706148	0.294002733041055	0.16994707985563	0.195417182286545	0.114296046401775	0.197194864622007	0.0686890566226701	0.101772580279098	0.176429358533705	-0.0635263822317389	0.174720837505856	0.177021821283626	0.0653440975661432	0.174900194086222	0.221748645418177	0.122468625895856	0.0514018778499883	0.0534333429503762	0.151939853802372	-0.0576846590817686	0.146765136249246	0.11359360156238	-0.0277509489209885	0.231476675078506	0.0444951047217624	0.290881387521015	0.310534829828384	0.0906814907451733	0.191915185258247	0.19310826656266	0.0822417274586306	0.145160484643163	0.0412043027757897	1	0.103656729970521	0.230505230913382	-0.199230049530714	0.053056644774876	-0.0690488178198612	-0.000454150684841014	-0.0573633179104699	0.0322804842436592	0.0646766794182508	-0.128922260467486	-0.143548964678412	-0.139010806899887
MORC4	0.218466108952858	0.208753409916609	0.506785433667468	0.279999403013512	0.449991884714266	0.257135614777955	0.0170603139189517	0.378291517057536	0.397234567154656	0.467302183535726	0.655501657038671	-0.083273617287881	0.309270662387341	0.540473885461409	0.248583583236314	0.3369705164461	0.33550333689829	0.146497357674097	0.473971938999356	0.30490769170946	0.116387010926182	0.419567295007223	0.612784852905135	0.0858407764176671	0.0142329173324484	0.181563282320056	0.149871482384087	0.032269260773601	0.12818446631145	0.16620046345647	0.122119028925319	0.219017755408718	0.302565693257538	-0.130343556299324	0.483101486154802	-0.153148147793169	0.103656729970521	1	0.386752708691976	-0.204082042133258	-0.493902280597764	-0.394071184124689	-0.250056213801308	-0.227614433895044	-0.268488527020525	-0.149275271043146	-0.130563993897889	-0.458162210408168	-0.167816550048234
FAM122B	0.152319242231965	0.271469056181916	0.120475417977399	0.210242352378614	0.346185574170983	0.168407570769781	0.444034078476199	0.154644865499695	0.158090336375824	0.124101701644539	0.353653456718808	0.118853424244768	-0.000876205896403065	0.307802013941175	0.347082704276231	0.251428599895092	0.236664241601377	0.192264619772302	0.292599396954302	0.18780365442281	0.00425289951346337	0.415561114581828	0.128537493389199	0.338326231307503	0.303465597310567	0.365441024733062	0.449382869197209	0.362658522207576	0.435274492331628	0.462658812392453	0.217964191210206	0.232497981163922	0.326829830074972	0.144206509681951	0.190669700259064	0.0659181668672202	0.230505230913382	0.386752708691976	1	-0.27454999617676	-0.313138634035017	-0.297813670733495	-0.0803678864287973	-0.15538123385242	-0.0735841010134787	-0.0732585302668219	-0.257708144274212	-0.181184624455023	-0.237586047585486
LRRC47	-0.0307969724725534	-0.0453279275914569	-0.161515833492812	-0.0722702896337886	-0.33299639696714	-0.195886717295765	-0.0798704666265643	-0.216409010446546	-0.225127011698709	-0.029710182943964	-0.281800015075042	-0.0759428781765912	-0.100542660224723	-0.189978914836359	-0.103723963001946	-0.226376290654371	-0.090376770706607	-0.0764708706865105	-0.142974356401606	0.0154906920264662	-0.057190216238641	-0.316969865991591	-0.111296237892565	0.0532978743999545	0.0148319022427962	-0.203434830241437	-0.226452483750979	0.0181290320570609	-0.0929271276454392	-0.0734534496225363	0.0967533597884735	-0.0855231514327459	-0.0615578077037605	0.087677849054869	-0.236937641204211	0.111942758062848	-0.199230049530714	-0.204082042133258	-0.27454999617676	1	0.15587746412147	0.234875332434333	-0.00368298143869944	0.106052701816417	0.262073226231798	0.0556816755635432	0.250960615517384	0.246509468559076	0.266287168944181
COL11A1	-0.256020643469178	-0.141147017892487	-0.216960730424808	-0.106806033844242	-0.0973333956409753	-0.173288289776924	-0.187816106285155	-0.28130515710138	-0.232981316912718	-0.366772566080165	-0.497023615643978	0.0636635646299377	-0.155889956367946	-0.382013861212882	-0.0585314911175369	-0.347698938622345	-0.198812037087493	-0.25049336880088	-0.234470918507856	-0.292445281709815	-0.0985246113943317	-0.312078698075843	-0.351285481839452	-0.204813519458658	-0.0569815365239943	-0.249719694936624	-0.143660206372635	-0.10618709807753	-0.0319787619054855	-0.136757342018598	-0.153892921903336	-0.158537060230616	-0.266709279020343	-0.0325372889283434	-0.259757278473433	-0.0655570460352398	0.053056644774876	-0.493902280597764	-0.313138634035017	0.15587746412147	1	0.286556615018977	0.103192439259225	0.314553737235435	0.250053487566556	0.310002990805044	0.0455222380671174	0.318125145724517	0.155001763536841
LAPTM4A	-0.104920030498409	-0.193598128110209	-0.429286184922794	-0.10474064213232	-0.389651938585327	-0.237493155328298	-0.163090690588576	-0.323715215320409	-0.150427292598893	-0.254228790114862	-0.424962592406792	0.0736306039137348	-0.17304860093243	-0.304964044781657	-0.0824836610554628	-0.2310277593063	-0.421634916624592	-0.137597680529319	-0.354546005852728	-0.117507800031231	0.00933230017652873	-0.312018566146997	-0.375301447954689	-0.00781722740508716	-0.107115871595396	-0.230639896589513	-0.26306410014899	-0.251954535920965	-0.242482453641098	-0.23701518549207	-0.0491878723464665	-0.239484051673219	-0.124473331141233	0.0565807710455908	-0.426494470368482	-0.0314751505218456	-0.0690488178198612	-0.394071184124689	-0.297813670733495	0.234875332434333	0.286556615018977	1	0.145291629016616	0.160009507103123	0.1312225574478	0.133501461589453	0.198379448691542	0.299228871484653	0.229199306487529
RAB11FIP5	-0.129191777433641	-0.0198174041678898	-0.257785483488819	-0.10934592636888	-0.189273998127283	-0.218325713972898	-0.0594590996028146	-0.14276838169165	-0.154353139563747	-0.124605493014208	-0.169545680631614	-0.129265790983589	-0.239704402619733	-0.185502935787994	-0.14093285761948	-0.0720227977468857	-0.115876776737059	-0.0506563881323899	-0.174138098513178	-0.026945261877138	-0.0745707969189191	-0.12439271840048	-0.179000446662258	-0.0855011507027356	-0.13158404236183	-0.0736539794791617	-0.0551055728021116	-0.0588824109040507	-0.0041615258138789	-0.258057521980489	-0.117323262228703	-0.112761224673686	-0.133167575969249	-0.115666256010817	-0.154151329610846	-0.0682702503727387	-0.000454150684841014	-0.250056213801308	-0.0803678864287973	-0.00368298143869944	0.103192439259225	0.145291629016616	1	0.185477358303908	0.00605714458814718	0.0770489221583256	0.024228467066407	0.184504481580219	0.0597917050013386
ACTR1B	-0.192589166144798	-0.0701702601312503	-0.250482034715064	-0.0852864655833179	-0.268870923847632	-0.11381905382125	-0.0587229557212167	-0.293733412498735	-0.251632238511327	-0.319683975040789	-0.365595845900687	0.110055531815264	-0.205929070269388	-0.238055985553525	-0.126419158436381	-0.108854126321374	-0.185169972395572	-0.194578781702114	-0.205895092374105	-0.208273528790686	-0.163299947201378	-0.328422443875419	-0.247206971900571	-0.0353669072479444	-0.0383305356519074	-0.20700896839224	-0.0937077158278065	-0.129340388528047	0.0196194470346928	-0.113556272120313	-0.106948218012492	-0.120762492657505	-0.197129118602218	-0.0424812382340048	-0.369055326805704	-0.0122161372497009	-0.0573633179104699	-0.227614433895044	-0.15538123385242	0.106052701816417	0.314553737235435	0.160009507103123	0.185477358303908	1	0.203892662580301	0.371778815498619	0.0499456123684174	0.252443330051201	0.179671009259578
TMEM185B	-0.00630128481595675	-0.104045327397669	-0.282103449797909	0.00364426201022428	-0.204689579290153	-0.224359341704754	-0.0411215354001661	-0.157682402504958	-0.119738684582965	-0.340269067237055	-0.355598580454795	-0.0132671887242641	-0.151687481886069	-0.145014267783804	-0.043435434052567	-0.234382541821608	0.0358511733738314	-0.049867256337046	-0.219443380562042	-0.0430684163163986	-0.237128947813079	-0.190449319677393	-0.333293622406738	-0.0219283103375014	0.0445322097281988	-0.232706523713289	-0.199497323991341	-0.0362037091637082	0.00129195597768761	0.0173522241445259	0.0890639772949738	-0.187634001316526	-0.131218744532553	0.0361937210102713	-0.368340758233044	-0.00746323650169104	0.0322804842436592	-0.268488527020525	-0.0735841010134787	0.262073226231798	0.250053487566556	0.1312225574478	0.00605714458814718	0.203892662580301	1	0.17566428073326	0.309260099472204	0.261587250370854	0.132701445835683
HEG1	0.166909518299633	-0.068691547546331	-0.0837979032605356	0.0762303876443472	-0.0831116311533024	-0.152721346599225	-0.0752306274313593	-0.143888934759135	0.0161995656426611	-0.313514549676439	-0.335494750471286	0.0461072306594836	-0.0475262758976984	-0.0449861492698088	-0.0142730924703502	-0.061909196710663	-0.127726173871812	-0.0655233401030945	-0.285886154311551	-0.0152066499436707	-0.171733011153686	-0.105129622216698	-0.278405368167913	-0.0467223167883675	0.0191800209934818	-0.188894663782643	0.0303199468118477	-0.185247636609041	0.0718071850624104	-0.0532167225441945	0.00604297348650793	-0.118734221271829	-0.0785306592441549	-0.0533724222569508	-0.29822413424508	-0.102865680243409	0.0646766794182508	-0.149275271043146	-0.0732585302668219	0.0556816755635432	0.310002990805044	0.133501461589453	0.0770489221583256	0.371778815498619	0.17566428073326	1	0.0222879257858457	0.156392757417761	0.0343529674998007
TPRA1	-0.0769558166701023	-0.22865831764547	-0.232700497772505	-0.109172682796077	-0.242181718604659	-0.206368864817655	-0.0790819025972486	-0.0386203437248467	-0.190186022960025	-0.0827791332412297	-0.164095957992749	-0.0514645260647668	-0.110691297370138	-0.152490258281615	-0.0904207576037055	-0.280311862538347	-0.0947808280554435	-0.123225441142322	-0.0890083588368975	-0.0608404842076471	-0.225000146790319	-0.180060300292997	-0.159608474331501	0.0207926232287083	0.00831338242004838	-0.115576579902754	-0.354899801167803	-0.0404248139823706	-0.154008951466708	-0.0279736017884208	0.0120822074865713	-0.0801546404342827	-0.0150109948327988	0.0861949707549137	-0.262219457611627	0.0600002983156084	-0.128922260467486	-0.130563993897889	-0.257708144274212	0.250960615517384	0.0455222380671174	0.198379448691542	0.024228467066407	0.0499456123684174	0.309260099472204	0.0222879257858457	1	0.318492368649104	0.151960978896284
CLPTM1L	-0.175057009018509	-0.193623663554208	-0.368628623473412	-0.0800758824358351	-0.418639102974023	-0.171084944066233	0.0329074061659379	-0.348898339944277	-0.340878396837378	-0.343751656409686	-0.486140113939754	0.0619611973127702	-0.311769265541765	-0.325737028064841	-0.101270468581174	-0.352165906628924	-0.233557679201127	-0.123150716789537	-0.293566124178437	-0.123136950634511	-0.19111050987212	-0.416849766735261	-0.392590698080441	0.030564179836275	0.080490986623405	-0.0702652005288569	-0.207377531796002	0.108944125918163	0.00747633987442642	0.0146664986278033	-0.0603818187730551	-0.213218457762949	-0.267457545509339	0.179578265716392	-0.435237256855659	0.143745131929503	-0.143548964678412	-0.458162210408168	-0.181184624455023	0.246509468559076	0.318125145724517	0.299228871484653	0.184504481580219	0.252443330051201	0.261587250370854	0.156392757417761	0.318492368649104	1	0.20493761728127
TMED7	-0.110883483120578	-0.184965396648931	-0.166805205380532	-0.117748728994396	-0.221694177698341	-0.177516418773095	-0.201779645766358	-0.379866402350892	0.00788246430933632	-0.106551628663225	-0.250263543285235	-0.016630272127675	-0.134710595988947	-0.0813949943662115	-0.133076593719333	-0.0800690433948625	-0.038579329105224	-0.166196964446134	-0.0896228301958572	-0.0500852815274905	-0.171505501658704	-0.341419487490529	-0.200613189389664	-0.106009270897631	-0.109024029360246	-0.27286745020922	-0.180433726788274	-0.123567451603547	-0.119773319225338	-0.115063061315202	-0.0124281901115098	-0.242344602541435	-0.100657249954514	0.153025839572794	-0.372988351119587	0.0787844902355831	-0.139010806899887	-0.167816550048234	-0.237586047585486	0.266287168944181	0.155001763536841	0.229199306487529	0.0597917050013386	0.179671009259578	0.132701445835683	0.0343529674998007	0.151960978896284	0.20493761728127	1
GEMIN5	-0.0775062620711557	-0.0609334353048901	-0.336431031802837	0.0162180583324887	-0.318135240205575	-0.156383703102847	0.0620485894485846	-0.258357871783191	-0.0899282691436773	-0.377012662608283	-0.41037975179828	-0.0165393467165993	-0.156638506479192	-0.27962989545248	0.0405081415564123	-0.219441590807241	-0.181510920596888	-0.30939344130789	-0.263039027845009	-0.203000062460742	-0.162398774825401	-0.273513262367045	-0.311156924116373	0.0149641660894917	0.0161898703331686	-0.117524939977119	-0.19599273764245	0.00249026307919705	0.200359548489145	0.0672498225040925	0.0226374483646764	-0.173231610475358	-0.216775735437075	0.131485138530688	-0.320031433096378	0.110211341412668	-0.037405519843652	-0.262367187248	-0.101299974409904	0.170802722029315	0.267362934630989	0.334237644124427	0.218776443152789	0.379114887955776	0.282060042348307	0.31831189631346	0.189342775447639	0.314193748457766	0.15125176145436
LMAN2	-0.143011971836886	-0.112128674826653	-0.297339234895562	-0.110722930025821	-0.328890543671827	-0.190898532700014	-0.20618639512958	-0.228225786812701	-0.275044963062413	-0.275908004521825	-0.440807897284095	0.00247771090049377	-0.157426277322555	-0.243614736420013	-0.199449815551161	-0.213863818662143	-0.273305625550869	-0.0356081366033108	-0.388321190482434	-0.159641000349798	-0.0778514062423834	-0.325069981745176	-0.265434862889722	-0.0874996392568258	0.00407612753534866	-0.206743568588711	-0.291359097422994	-0.196229315184033	-0.202403042871839	-0.245379274765961	-0.15693101037848	-0.204476139737762	-0.201253578704245	0.0108678633310628	-0.422008356059359	0.0539398985080617	-0.106945114490464	-0.429568647414305	-0.458895484906099	0.164431955214124	0.327838226604421	0.396828770227841	0.267773420573376	0.347890975641153	0.163259334834948	0.296586739638625	0.283248544781063	0.429343385474355	0.240202691334942
WDR46	0.0361788740999648	-0.194092990637546	-0.223251441891408	0.0766030671850015	-0.127442719425114	-0.144789692821635	-0.14722309929054	-0.2496463465237	-0.032982890434029	-0.36994996312848	-0.255194550641303	-0.0237427258868647	-0.037350600998814	-0.083270586251484	0.0763431651381445	-0.114544933625047	-0.209536975409052	-0.150482519853642	-0.160923241577375	-0.0822861076555454	-0.0993524287628016	-0.22467275411587	-0.182631590330787	0.034514123029616	-0.0580488245507531	-0.348977410487125	-0.119345882286354	-0.133401790646428	-0.233434502860609	-0.15170115718277	0.0323578663204177	-0.251972371622424	-0.0650267341013839	0.107505328954784	-0.292536060802625	-0.000703699514582374	0.0767441958619615	-0.1352673296072	-0.202709122150134	0.112445822797747	0.213483545177943	0.445131354286363	0.055156932880817	0.194216601942981	0.169781029165952	0.241424974569489	0.163237069809529	0.169556034741422	0.229614392461354
SLC35B2	-0.0136618972395927	-0.113455331585066	-0.218390673591977	-0.0428545007341192	-0.222861278215455	-0.273956452223001	-0.106772487863724	-0.232668144524383	-0.0742968290796682	-0.245526596216059	-0.372338885119702	0.0665228231548237	-0.116825086549922	-0.245001835279833	-0.168513251522052	-0.036158997099418	-0.119007300006577	-0.0848729547175395	-0.39109519268862	-0.0565217703319151	-0.0881768275332225	-0.371584982320563	-0.267230701327082	-0.0553341590409386	-0.0733027592125193	-0.17775581956907	-0.168161860133808	-0.266137836888759	-0.147945249665812	-0.181485967800711	-0.0447173440635391	-0.215808569218175	-0.158923758269708	0.072158771395334	-0.310580428529585	-0.0310990296069723	-0.0988950016644836	-0.330959154116544	-0.296076072810845	0.217909221160683	0.233387571420356	0.324529654549112	0.161085788649182	0.195895703819617	0.259234755288184	0.337065608905134	0.143228657132017	0.216911350262286	0.0107222751941638
COX7A2	-0.064426753949001	-0.173883887378835	-0.239867202875469	-0.120553493212313	-0.310262375720612	-0.182158458422265	-0.118637843929035	-0.182443767411884	-0.198447365261289	-0.105322144071288	-0.27021023231546	-0.00751059308631045	-0.157082881356202	-0.124178054316645	-0.13781278677391	-0.2049836974018	-0.171018294827374	-0.207807431743322	-0.212637524012448	-0.0294496318251858	-0.0640059709909103	-0.273312179033868	-0.118185011892888	-0.0548530400479183	-0.11824776219921	-0.28048860563216	-0.303248304274447	-0.137277156797665	-0.143220035696614	-0.223788078721431	-0.10846706735173	-0.204036986536822	-0.0722343497302648	-0.00387099428201973	-0.156120703931573	0.0786224117638555	-0.0700208619050419	-0.226894078588566	-0.352017581412693	0.289959326162039	0.0842366732006868	0.225648533345231	0.225445656452752	0.187438141162251	0.017811248021659	-0.0209093661366245	0.338562397314859	0.276575678671465	0.238855212891757
CYCS	-0.260315134608948	-0.0792413467146002	-0.193910148623793	-0.0565580939964508	-0.221698292559218	-0.164227342599685	-0.0620170088787202	-0.196672325571557	-0.218763349247682	-0.174595371248439	-0.230574372389482	-0.00773519130555776	-0.153859024126164	-0.178210306138324	-0.257200917727143	-0.110275824017454	-0.103657988550984	-0.127855261408284	-0.308748274858206	-0.223564293021625	-0.245325520308709	-0.290319052902552	-0.223773774847018	-0.00907373741398559	-0.0146833750343158	-0.158455581039446	-0.111808947226044	-0.13274348027918	-0.179068320021664	-0.137010423619221	-0.079786552161443	-0.0943062875304317	-0.209882380903301	-0.0131284071113686	-0.295727851203137	-0.0179636415150126	-0.21706010398468	-0.185614146448633	-0.19659574702513	0.0535611766231713	0.17833171923673	0.189323675797752	0.159608531775729	0.176941496143404	0.123645692491095	0.0735947495266246	0.0989529943349326	0.235191157573521	0.197183618259478
PRKAG2	-0.0496605630934658	-0.282638825719844	-0.127886995407226	0.116970390178123	0.00580153547099406	-0.18034043323515	-0.0378220330953503	-0.270378385774788	-0.206347077245549	-0.256331209395684	-0.350633293120842	-0.0857838138531654	-0.0986372746981485	-0.00852879349289306	-0.0645567597425002	-0.215353946362588	-0.00918052165381994	-0.113464097470731	-0.140953486137579	-0.0889604352946481	-0.181480682603357	-0.19514216486041	-0.22630594132687	0.0513897060191522	0.0935209057996661	-0.137124087380022	-0.0841268480935135	-0.00209982887774052	0.0964301648337863	-0.0838286663858606	-0.0474254721828076	-0.145590386239909	-0.0493959940723481	-0.0321565799510369	-0.295032998268922	0.0536503525165169	-0.0160353461193314	-0.129727494127579	-0.0919535518303051	0.187094447871989	0.220433116118148	0.0271824846172941	0.239667645244035	0.236071856063868	0.230415434113004	0.226669983494201	0.120516201496538	0.2448040736639	0.144461084671672
RALGDS	0.0448354048640616	-0.126668902084651	0.0664213745052533	-0.110988283456939	-0.155499268984689	-0.167573602344591	-0.320649140149713	-0.0886704983952474	0.00392334818301406	0.0366950167478421	-0.0518890170640807	-0.0265795346942762	0.025417173704562	-0.0226997751663195	-0.0574051997419132	0.0339817391786378	-0.0929485949483009	-0.189694220729559	-0.091875177138481	-0.0115950091614092	-0.076560484060326	-0.0830467100001395	0.0579650969259889	-0.275062036860766	-0.314824428525135	-0.227002804731224	-0.234564521627815	-0.237482537839334	-0.180723870107627	-0.33691195975014	-0.0354440349482709	-0.169175750407191	-0.175568364754942	-0.261849514463233	0.0108138901936323	-0.213086894059632	-0.210155939106401	-0.00539498111182039	-0.211444225695928	0.179765717519749	0.0747586900303686	-0.00268754706001687	0.124774679190393	0.223885577325082	0.182797097485008	0.163443140247173	0.00444162761572461	-0.0257292233475951	0.172420217800303
EDF1	0.0313610951748018	-0.180853189454306	-0.275788716610436	-0.155107485635124	-0.25121144241404	-0.236535014334828	-0.0839150068217563	-0.311518428202799	-0.331906305116432	-0.102808218607755	-0.186655020140472	-0.0229838774377933	-0.076318961973558	-0.0552388406658836	-0.242772671401505	-0.0720222448326983	-0.203881313341784	-0.00933949397632706	-0.433904714894604	-0.0621856205256538	-0.22292390940873	-0.291624548892936	-0.246472074837603	0.0535281937205922	-0.0301415263500133	-0.0967384306849569	-0.125958280528561	-0.264319949820188	-0.203584967038134	-0.224568979515195	0.00220345994763942	-0.0776049548728265	-0.120605410388952	0.132572263937776	-0.313881982662416	-0.00202552053462989	-0.237048224604978	-0.288485298141738	-0.200166039642288	0.348800261295286	0.0345069117975193	0.339714863830445	0.0814903710353114	0.129803662622023	0.222968497040483	0.053832123178999	0.233267079881341	0.288788860082399	0.283064522123434
CASC10	-0.185780078461092	-0.0991241286161158	-0.208531472901114	-0.218799614400564	-0.323407783985529	-0.165066306623491	-0.298636929641223	-0.0263202340697928	-0.231449340205783	-0.130151409476823	-0.338397454917189	-0.0175999921858185	-0.150890297798421	-0.295499801223251	-0.101296452270064	-0.260780701839015	-0.184930607740805	0.00928664113640836	-0.0804631682406709	-0.100648077490358	-0.11768007177496	-0.166825767570743	-0.127898970071311	-0.190060852093611	-0.206539563432267	-0.185295893608423	-0.287311414968912	-0.0552997670379228	-0.0958953864607693	-0.290314519259742	-0.121411532010325	-0.176973404699367	-0.170950103518032	-0.145524347278322	-0.0254799919427755	-0.168820120384193	-0.120934493365828	-0.231127237792213	-0.195012133216869	0.286239555645507	0.234806223107667	0.0882810425586581	0.144441879181	0.136432283177403	0.260103146671004	-0.0221696157914881	0.211255431701751	0.26718035228316	-0.0062078887185848
TYSND1	-0.024983806769285	-0.0182077928117356	-0.159258542001625	-0.133616431722791	-0.179608627870658	-0.148995218861295	-0.259196314171994	-0.079416222438808	-0.0269970559843402	-0.0196433536045129	-0.155037765860896	-0.00103424548394478	-0.108711570370426	-0.133890939746024	-0.0624501463610602	0.0419864096514843	-0.159786113552027	-0.022567441883322	-0.252334304482868	-0.00391544627596494	-0.0297394118453335	-0.112259184484455	-0.0798056475749905	-0.172361120449547	-0.25250628220686	-0.249656645542305	-0.190727262190903	-0.170239753870401	-0.188092651731899	-0.219750852034267	-0.0425122867985328	-0.192305528194484	-0.051508271643794	-0.0699516471431554	-0.128649594096257	-0.1102052030038	0.0629398646382294	-0.167119552744281	-0.263229591801688	0.171054814775227	0.0705338921601309	0.154225375262324	0.247106649145745	-0.027982701849223	0.0792340971039846	0.100188821674446	0.102729017580485	0.094984125299273	0.0823263654622166
SLC25A22	0.0156474104340309	-0.116089047050752	-0.242168509940008	0.00281856121390171	-0.342045842511082	-0.110576056254853	0.0157750533642468	-0.304983265194297	-0.163767346785883	-0.297973827881244	-0.330749283901801	0.00429695927712827	-0.203362464261748	-0.260435355660485	-0.111893095434798	-0.30221340815036	-0.196377893931858	-0.140013509390513	-0.16398579895546	-0.213298531589202	-0.220720596232053	-0.367555254218135	-0.338544616339442	0.0778964691107669	-0.0860973411951305	-0.0181941057973388	-0.133558726932028	0.00416688241626917	-0.0954489682875114	-0.0340240400420079	0.110413401554245	-0.0814164319525113	-0.0830192288396284	-0.00233042017657479	-0.367364335864789	0.0549806596673525	-0.193568195863674	-0.154145969827452	-0.131429674215268	0.307605551009451	0.0630636436627834	0.140184440987513	0.00797339686368403	0.131716198535558	0.146377216050575	0.141301445815248	0.220528003593479	0.215843594030375	0.0697324657148059
AHNAK	-0.0433150453541522	-0.285436919875987	-0.412776094461453	-0.155171895572095	-0.207681735614336	-0.326303095583402	-0.108131009686129	-0.355907820242679	-0.213807965935131	-0.336044381277895	-0.419552239751536	-0.139037104730518	-0.122029011521007	-0.0873661691520329	-0.125353368322006	-0.208773814622071	-0.155410791760532	-0.279656494793334	-0.108770373698286	-0.190437622240904	-0.349664538947426	-0.181920041419168	-0.329909316443261	-0.0542641998853599	-0.0582809196176443	-0.179044476135129	-0.277012688483276	-0.0313043356320099	-0.0784350698034161	-0.213052753283881	0.0280368733062312	-0.401807515336053	-0.0608063005827847	0.0922096371991951	-0.36500171604884	0.0476419976523012	-0.226837548515079	-0.291019694706439	-0.102274446887598	0.162489324195619	0.230135706980644	0.158160354589843	0.236665163398199	0.117732525548779	0.254607563479475	0.13773205908469	0.159976200780245	0.352957282249485	0.308958278166396
UNC93B1	-0.105961632731245	-0.0602957532451925	-0.327800036267771	-0.100622320858244	-0.148957511646274	-0.0442235057810286	0.0808347098779886	-0.189522368375391	-0.228768886289706	-0.292640148920133	-0.281262906912652	-0.0395935308863934	-0.137144265859273	-0.221146965138113	-0.0174912930041695	-0.316592851682803	-0.159358506751774	0.0564583758269091	-0.271097516249502	-0.0777974140364823	-0.129713438587563	-0.113490377870343	-0.313001995159659	0.0210834276091398	-0.0224289861053007	-0.000326146667970521	0.0138556498169814	0.0878653984313051	0.0659414146174085	0.0878300518811992	-0.0953156456811916	-0.0160440852143632	-0.213368281231022	-0.0183541593076499	-0.169099714445625	-0.0470505848427806	0.137691743316358	-0.309505883503535	-0.105175015802	0.112212223442414	0.288913632709965	0.211978187372721	0.172877119579078	0.19266115907858	0.221644627312126	0.269340295569542	0.163805269120078	0.398373850237706	0.0779181194956362
LAMTOR1	-0.22233907597386	-0.0252020616205519	0.0813379185667514	-0.115018328939349	0.0191416893739577	-0.02939837369077	-0.195617648295313	0.0490188251870594	0.0565470588352285	0.120457067836238	-0.0156810524137707	-0.145152468748889	-0.0529394873456693	-0.107350080355446	-0.0440448187657463	-0.122824616939141	0.0776909436780027	-0.0358231082642078	-0.0165265745346222	-0.0229468935859943	0.0337942146964218	-0.0907085556627055	0.0826080083684523	-0.23117490250953	-0.158088607970629	-0.1119108041494	-0.148777229876689	-0.0973416726155309	-0.0662853805637425	-0.105582993126192	-0.11837937305842	-0.00546751190679207	-0.203041223958723	-0.174771636668781	0.0924099135046086	-0.120107327271055	-0.00627726708669024	-0.112055070141981	-0.253160499548421	0.138788248964998	0.126050446196713	-0.0633295487589108	0.084080621438084	0.0277741911836237	0.0441515108321703	-0.0418967564714126	0.0278652440782311	0.143827610910069	0.193016551486752
COA4	-0.190947763495066	-0.05513710783597	-0.135696917251478	-0.123076438625181	-0.0987886960390053	-0.137016933520652	-0.102798002080878	-0.166574541776223	-0.0523193573892336	-0.143818432893317	-0.202573831242631	-0.129550686842845	-0.0485549655240993	-0.13640076676597	-0.0847371181747799	-0.178869301237037	-0.204991780466187	0.0261961727498893	-0.215192085705595	0.0213036049147891	-0.114771475491407	-0.166818939286803	-0.180925340239432	-0.139693267832336	-0.0580367031541314	-0.234987265866372	-0.0831271579161681	-0.146745195702078	-0.149379082479483	-0.124429429085505	-0.0669921650689472	-0.177456484336885	-0.148375153260942	0.0742772949734682	-0.241185617559192	-0.137948808104415	0.0125055802329758	-0.157997631897823	-0.300320387600587	0.0567305397730127	0.113897252113354	0.325766207240204	0.00900570414410201	-0.0686096939080895	0.104917451813008	0.148548671479952	0.127466673958368	0.217233021168893	0.176269522647835
UCP2	-0.0791432137403424	-0.0594759011022689	-0.241677385889885	-0.0920984943329591	-0.27393608256825	-0.239787069105956	-0.0871918192049253	-0.217158154500401	-0.208994185895693	-0.283617739406454	-0.232158250437055	-0.0442122157139331	-0.168118088079745	-0.0694260418804049	-0.0569227497484535	-0.107224753925217	-0.217751199115147	-0.137636960164907	-0.196823801215401	-0.0899409976468831	-0.218629121082385	-0.139535732904463	-0.204550104046513	-0.0293114665296961	-0.0365106958565773	-0.16511136841997	-0.145589205532231	-0.0489157825618774	-0.0405111025876454	-0.0792418940060447	-0.0671484018275527	-0.213176272979962	-0.0883201453107285	-0.0282418855088873	-0.27742090085877	-0.0968251213065341	-0.166113204051944	-0.226815928359152	-0.00841221298874204	0.182538884738836	0.126560340258154	0.176329023959135	0.204099200237575	0.19213244659748	0.243015375532371	0.21513502768162	0.185110939253725	0.325433194012336	0.232236576327708
HYOU1	-0.169733185360644	-0.131418601915489	0.106647197152831	-0.0991150448070702	0.0113353148489376	-0.0428400112838142	-0.334824402444633	0.0159334845583936	0.00827938402621686	-0.00794934508095198	-0.0408141794679934	-0.161788731893694	0.0783363450011752	-0.0893133176586772	-0.139405059555808	-0.0474955146429698	-0.0602126763655067	-0.255034741020497	-0.0822353591665845	-0.195317019500189	-0.0315300667107226	-0.230183978581853	0.0822800984912975	-0.276664900563744	-0.21132775166868	-0.122308414779745	-0.157620216545713	-0.275540760789601	-0.251479739257702	-0.26885471348532	-0.117145711902317	-0.119612517096999	-0.169659014121241	-0.196736156548935	-0.031828286516919	-0.255824016260019	-0.179649210894595	-0.0783623602555328	-0.389581914426417	0.0695133858547123	0.22573003483514	0.280884213911056	-0.0539439117127799	0.0984305143485848	-0.0060428911068791	-0.00327333372059097	0.00451174169954518	-0.00174499558993397	0.131779240300539
DPAGT1	-0.10631851033726	-0.0630587359508592	-0.0766873371804585	-0.192792853458726	-0.101114540241844	-0.214370585145286	-0.207980819707451	-0.213663392084823	-0.0865151686624704	0.0683800392342531	-0.148031693368001	0.0762867456368181	-0.0293006508323511	-0.169766523167751	-0.107703192847203	0.0253670246088841	-0.123852042157902	-0.192550405701072	-0.126173647355905	-0.141163668869131	-0.153902228099032	-0.2618756800201	-0.0991909135299769	-0.122330321873901	-0.113388385021187	-0.17887677150223	-0.135693854761277	-0.193162206761873	-0.182929367155894	-0.262930542914056	0.0228371988686891	-0.201447877411861	-0.0523393993475707	-0.0301492074354418	-0.179381578702227	-0.0380560727054887	-0.132061859399737	-0.190863529429575	-0.0915147083882848	0.143300399550456	0.124244519119306	0.130526829285419	0.222792900770027	0.167211244721748	0.0184942882197656	0.15399524479397	-0.00765559788031775	0.0870711561713928	0.322459525604566
CORO1C	-0.0412660836979301	-0.0464542526063462	-0.110156958429436	-0.00498307319212234	-0.0595216856254607	0.105984222405144	0.0921960438783199	-0.199974650761682	-0.18584690316672	-0.283174359383046	-0.174891853488133	-0.274753552177685	-0.0581910996480092	-0.0969298590669813	-0.00233391106818197	-0.25872713987361	-0.0800519433920674	-0.194795275365785	-0.101917979238261	-0.213289525194127	-0.108831477666304	0.00182005406504233	-0.152033645846657	-0.0781383049425665	0.0178621940979207	0.0311537177604878	-0.0259653233639771	0.22443678290103	0.0851259935059626	0.0196355511736013	0.0121433127946762	0.00300277508988838	-0.0947008525769245	-0.0410533601195626	-0.114468448395096	0.00758691903699821	-0.222727397464647	-0.0859441888779052	-0.044926175476376	0.0643847032042713	0.241569641508976	0.000187555772771958	0.173240067808136	0.124555146295991	-0.00217487419935899	0.163642364983653	-0.0239679391179206	0.186059787376493	-0.00255579780563508
RHOF	-0.0500213624133106	-0.0430165784498775	-0.260089328387553	-0.13655468426504	-0.133471911636385	-0.25163738109667	-0.101454178704545	-0.350127084080214	-0.193631640551647	-0.401277894187449	-0.299019023938961	-0.110954558084268	-0.0272488392079501	-0.297220798601197	-0.320877634816752	-0.046566221064446	-0.209373351858746	-0.388367642604141	-0.317493037032196	-0.126205769442069	-0.312232310897637	-0.270030304595105	-0.288316695178604	-0.273433810191765	-0.244881918240253	-0.204118001602267	-0.114701630124547	-0.215197721229455	-0.253325470437004	-0.22607730539223	-0.175577654863598	-0.251801381947599	-0.194400798370901	-0.0606964861408153	-0.275055972105476	-0.103983128166493	-0.147385839315128	-0.328533126819893	-0.207084070956467	0.0937785558241521	0.300736719993246	0.190997402589311	0.255525771016266	0.199544651086931	0.0907635628889495	0.194051139025925	-0.0773529430334659	0.174044196256109	0.189637463320707
MBIP	-0.0598092780287086	-0.129896490186573	0.02362555422051	-0.139325132951196	0.0481979697743655	-0.0718331973310932	-0.0794804887861935	0.0594852005205566	0.0848960628509671	-0.00362244892824675	0.127526246766284	-0.0712721129808679	0.000582948163921143	-0.0344651399353731	-0.0291402636788852	-0.0623912709270498	-0.124164733469202	-0.0938133846861688	-0.0663143087201575	-0.139666730760067	-0.119608684123001	0.160466268185011	0.0350628766166231	-0.126691931190574	-0.193854026871526	0.0828789299966404	-0.0109153895939469	-0.0496247499025603	0.0297423358531137	-0.156901297092417	-0.117733277218357	-0.0358190783549339	0.00405767448762906	-0.204571348182585	0.246821346026844	-0.294873411159463	-0.0767000812329046	-0.00985998704919051	0.0234196392620893	-0.116545678370798	-0.0412701517380491	-0.0304088331343533	0.0987477035482043	0.00253888371503519	-0.027924807618294	0.128005608007151	0.0278231898589728	-0.0389780129133565	-0.00279025748818546
CINP	-0.234896303567799	-0.0717060212843756	0.0266100148217193	-0.0800565111183572	-0.113612517464603	-0.0344280226039579	-0.247132995287025	-0.0844725474419244	-0.0520319708450524	0.113382177314105	-0.00692188891702781	-0.0742206574896487	-0.113605373829385	-0.0994682887212802	-0.0727191313808945	0.0282703705887723	-0.0495014535200422	-0.146401313830118	-0.0633093210342086	-0.0849696017093173	-0.118266654050539	-0.184950362047061	0.0586035179628361	-0.151682721132567	-0.129218792811191	-0.131718187873172	-0.165231718116163	-0.157904909650858	-0.203062378261074	-0.302004339038725	-0.10287003020897	-0.13978116180685	-0.0532812007436043	-0.252846679067437	-0.00435078896094048	-0.223147335563946	-0.161771067561007	0.0385971760071942	-0.0842428200535095	0.0947403375833368	0.0258862901781496	0.0047753844132203	0.206210996589441	0.201961429316199	0.0232737540741348	-0.0330039030367158	0.078194086914704	0.0506254924429093	0.137517685641872
COTL1	-0.090624615601709	-0.295271425588536	-0.226202382950029	0.0295631364352239	-0.358247598890492	-0.153862580385234	-0.0683421662382304	-0.292020988661488	-0.109951746286112	-0.288900678917639	-0.376596349076995	0.00464619686462596	-0.180931352664306	-0.0204729046247465	-0.129454334810079	-0.0519650460684682	-0.0581927006397427	-0.180722441058652	-0.288829948647335	-0.1736972576914	-0.256625006418239	-0.33801524668979	-0.302754938210153	0.0150232753052152	-0.0953980233173588	-0.410987632661812	-0.269863846683439	-0.0697078496536577	-0.0290710861688783	-0.0877033731928206	0.13983869560923	-0.30276365263205	-0.144795022682704	0.167977231422994	-0.461389172058711	0.160125970163176	0.00592925230943689	-0.189133728142959	-0.162405109733384	0.191137354258561	0.137327015724577	0.0489656548283002	0.192942783591767	0.259841990809422	0.308710885491427	0.232469774611479	0.214724713873184	0.414053110110894	0.388728323550806
FAM101B	-0.14195940556578	-0.230481391292264	-0.200898128378216	0.0349326482289796	-0.178565074188486	-0.260722790194253	-0.12838256119132	-0.291218930174591	-0.10164606544702	-0.336673789936075	-0.426847369348572	0.0632324479760906	-0.172920938578908	-0.203660907258373	-0.161228108616621	-0.0767438123235309	-0.112254865612631	-0.217768464094159	-0.22534762403786	-0.129975750639572	-0.187173517283437	-0.377633446225231	-0.320325527958371	0.017768140799207	0.0411516119107988	-0.22685877991449	-0.117457273121045	-0.152437151160967	-0.0919683600202611	-0.0884271168054874	-0.0064928482263656	-0.187664440299313	-0.258733666834392	0.12273764914519	-0.460320652842761	0.110530928608391	-0.0282068881824344	-0.325684568014901	-0.233928526933023	0.176978713717437	0.302079962503202	0.206931595594539	0.142911520877761	0.322202760757233	0.286876330797855	0.372751319089637	0.120188260004767	0.379300126775795	0.27472503343088
CLUH	-0.232350490871486	-0.192689257475541	-0.407998181686003	-0.00972818469991038	-0.312861404209798	-0.234712736188747	0.0684309359766093	-0.248616869778795	-0.207352140149736	-0.355377669156254	-0.466059479800089	0.199480425248229	-0.357203761686496	-0.248412413166975	-0.0308506083192013	-0.291057802585295	-0.149618965663175	-0.171224477466082	-0.353810154214333	-0.130242167174863	-0.120329550125326	-0.432197350105298	-0.440459673851096	0.0361261718810748	0.0569960336688516	-0.305174381748952	-0.186962277114776	0.066127894383667	-0.0056371036455462	0.122349244036993	0.0152637349577958	-0.225593498245179	-0.263324832709194	0.248638851911257	-0.473952047378213	0.251732548413574	0.00340403357518532	-0.432131658252715	-0.168809875037939	0.221909769052111	0.32983843876095	0.272064344644951	0.133850078709631	0.294855929827544	0.256106179732372	0.295608131846514	0.18802776653575	0.465638508429268	0.335812428887649
COA3	-0.0690142364988298	-0.192781293642687	-0.150045398645164	-0.0663510602383805	-0.130880165567673	-0.151772082901957	-0.159530445308121	-0.16110766766422	-0.0806231044608702	-0.0534923556866048	-0.173081984434489	-0.0647166686374256	-0.0835049771218891	-0.0171017449502894	-0.0815207562833828	-0.0196828483385766	-0.174908673594265	-0.0742707105351499	-0.176122170039592	-0.105044916392658	-0.118612316885453	-0.13125671545522	-0.0823006983822761	-0.0638655241458241	-0.0491253521520879	-0.180493845094558	-0.0437638830146785	-0.164663526182933	-0.162399325671459	-0.177742361892434	0.00643688457518529	-0.120175664445981	-0.0802831951699572	0.107071273064983	-0.219278382176041	-0.0877030400104036	0.003561780970025	-0.135342370722406	-0.172122867531298	0.208255202773354	0.1158613222753	0.300524368043224	0.152128630672075	0.0901080948169969	0.155452164556241	0.124810171635877	0.2360324865893	0.196812143967814	0.252065326466097
MAP3K14	-0.246663789608178	-0.172996447532411	-0.25635166830741	-0.0690350457023165	-0.169140810711437	-0.118606756528939	-0.0260211723500833	-0.337761078470632	-0.165586076725113	-0.378769995378263	-0.33730100839108	-0.163242341321271	-0.11850392308077	-0.209748633623666	-0.123533864584498	-0.130162345946604	-0.0977171501463618	-0.189629552786485	-0.180163864562603	-0.178730744446806	-0.189563359271345	-0.16965300539768	-0.337221482395505	-0.164691552122757	-0.0497670360022555	-0.0433537068618303	-0.0634231384939287	0.00747441866184566	0.0191894234389759	-0.0435614669194182	-0.155771209948355	-0.190102268839473	-0.162204971842009	0.043461239394984	-0.246490522245555	-0.0207796723533605	-0.0889255051910221	-0.283553256845528	-0.119870633503311	-0.0219406397420878	0.28864425048543	0.029565638115485	0.255422176033318	0.208615770141372	0.130375635945416	0.230747147318617	0.0473613740037549	0.193031575274713	0.178673787486361
LRRC59	-0.231146886891131	-0.0529212719513277	-0.338615157544938	-0.167770177591069	-0.371971730145472	-0.241326034375954	-0.0326216148178316	-0.331886089392492	-0.313066913616763	-0.244544565422357	-0.395813077598756	-0.0793411240969147	-0.282844399536096	-0.251917789025627	-0.238694207811531	-0.208733679501093	-0.151519418027164	-0.157562833595521	-0.282962823762473	-0.110613600633307	-0.221904035165824	-0.418410552255158	-0.318017321939243	0.0571171592898351	0.0763404561895689	-0.190222987399759	-0.200570048537269	-0.0351774357846556	-0.118652419341314	-0.0615784094144546	0.0799582400145661	-0.250062300406309	-0.238697262872197	0.274596148590838	-0.502386578087246	0.107151568488539	-0.246171996117117	-0.274869877053035	-0.259344944566172	0.372945175771022	0.142862125678015	0.218555042484872	0.0725921212436552	0.200197808068171	0.302695574671672	0.0919992894210411	0.36049263521978	0.499651955311905	0.25930758976314
TIMP2	0.0136552350198675	-0.150716008640046	-0.384739503995292	-0.0552794637399178	-0.293795046527852	-0.26857432327919	-0.182129068539919	-0.380216325541929	-0.132089019686596	-0.263780229613599	-0.270477905502387	-0.120519906611754	-0.0548025052531749	-0.0464358255853567	-0.137115166367229	-0.103716888870041	-0.210235451740099	-0.118093387593257	-0.294309411748049	-0.0759565082254517	-0.242797323681991	-0.187207893186716	-0.285719160163097	-0.137602263763689	-0.180941547611662	-0.203475724866286	-0.186330096318031	-0.28565512526187	-0.249241743141872	-0.266124608160218	-0.0646386167682786	-0.258782278094293	-0.0526461436830612	0.0884014608325544	-0.41704269295292	-0.000992624825428571	-0.0881241797941678	-0.191197364572134	-0.300138333979866	0.152705674279747	0.123323861973476	0.480690774809348	0.186863133991593	0.169651381128567	0.0955905407698307	0.215519318062665	0.196463311746519	0.295029271299685	0.381286355838892
FASN	-0.247696572389662	-0.215760033415315	-0.472344352403044	-0.101018275527415	-0.415438807298715	-0.221547304041713	-0.153061912492391	-0.346342978563311	-0.29054222257593	-0.354840203862277	-0.573114306284985	0.0827829621295001	-0.326184106666768	-0.492629333052098	-0.124728344642542	-0.365157558702904	-0.237805957068713	-0.205975984265222	-0.433470787329326	-0.32324924545807	-0.224378527445288	-0.480401171111762	-0.486176264497815	-0.133372126102884	-0.155505859074514	-0.343700734929723	-0.246516725476995	-0.101505829268323	-0.139585080419348	-0.165646209665298	-0.0933607194034944	-0.299952692239039	-0.307751427028027	0.0681072089760353	-0.449351846423201	0.069694808766215	-0.0400525323705467	-0.525785694462458	-0.340892867324349	0.187266860610925	0.405373174864683	0.343077266126266	0.232908560840321	0.229809953453101	0.232952565266047	0.203118929648229	0.253110666413947	0.454767286641082	0.296313706894761
CCBE1	-0.102176847223739	-0.1591673287352	-0.0492304486272066	-0.061626864738748	-0.183775074560454	-0.155411115110545	-0.0954308375750909	-0.157478434232197	-0.105674065119569	-0.229363876458355	-0.194880372867189	-0.0222418795764537	-0.135292124487373	-0.0805233141519036	-0.146838182180256	0.0151980695400942	-0.0180958572867601	-0.144099495404549	-0.0546598499590327	-0.123093169781673	-0.241856605834725	-0.25703490474567	-0.142274148305737	-0.0358502953051343	-0.0719087674568524	-0.119592518623965	-0.0992712336766819	-0.113229653678732	-0.080961843130717	-0.105829430488706	-0.0575633621491709	-0.148747111584251	-0.118885387631306	0.00712911350674913	-0.252679541960934	0.0192222373101657	-0.105653096650844	-0.150404756620341	-0.118909464274523	0.0962546049740641	0.100728359848015	0.0220858300674383	0.25715783906117	0.254857118448563	0.134621946262548	0.188515888242734	0.0779415318719632	0.248716211453028	0.348549550187002
POLR2E	-0.0767164003392178	-0.310618485202447	-0.112563140689727	0.0254270111733688	-0.289897185887693	-0.189216021784804	-0.234816801197105	-0.145059408594289	-0.114943688748107	-0.0748207441972758	-0.334526460152903	0.0238523115205676	0.00523928721343831	-0.161628304581707	-0.223631745785416	-0.0716641744488211	-0.0739406620405599	-0.306215982032455	-0.274042010064606	-0.174177519577671	-0.0893380648496563	-0.393804895355384	-0.14621210577269	-0.078233609551164	-0.067558871328202	-0.287866103078695	-0.240694133457129	-0.163607435846554	-0.186696515554033	-0.20286869069102	0.00528115878041631	-0.264754026712224	-0.193392980498402	0.078741465535938	-0.284705689886687	0.0604679807025776	-0.276218323869579	-0.204443298539461	-0.376444346627251	0.425870592306419	0.150904083945071	0.246747663177405	0.121245687626517	0.197586924702271	0.267258421040779	0.112107529961363	0.296325589608884	0.355222475633676	0.280838871611553
DAPK3	-0.0824736660035938	-0.225593139702046	-0.158970208200811	-0.0694857057050309	-0.216827063823574	-0.0965116691731887	-0.192713696245874	-0.106008384361519	-0.224098586312688	-0.0799350235610111	-0.311965619242406	0.0272889286278053	-0.152960514565226	-0.270512752284469	-0.119128385524487	-0.149172267116929	0.000679789676681488	-0.0557038142178691	-0.271212111281323	-0.171912249401117	-0.137011613236798	-0.309165040464231	-0.269320333160879	-0.154389631186735	-0.0449412612515146	-0.228214103254325	-0.156437151124642	-0.0907617738915469	-0.155847615364174	-0.14292109437659	0.0759140809055914	-0.160981063406765	-0.214624407087936	0.0619803640660719	-0.297051715461785	0.00899335790165175	-0.0244588097815005	-0.296088154163304	-0.239384998426436	0.11019542750441	0.32697878851351	0.142058103725657	0.147653768725246	0.0671070629997613	0.250550905028695	-0.00280857091390509	0.105982994282678	0.237396107080285	0.256941674163812
LONP1	-0.0947615553262666	-0.214835985208247	-0.116600659855914	0.0419663753328704	-0.121033207175392	-0.109305167085255	0.0285491802183569	-0.303018107131341	-0.116409486296761	-0.252743889864618	-0.27135059088463	-0.0933281670948935	-0.11638507707032	-0.0530701126196234	-0.0718896142336956	-0.162358029236524	-0.15406190422613	-0.150965848573849	-0.182496955499448	-0.0832422398023607	0.0086868470315973	-0.268339208796298	-0.181400083389863	0.0226470256696142	0.0236098947566389	-0.0842189767809154	-0.04228838567062	0.0384137825206985	-0.285380582674418	-0.0161075836480717	0.0542652230300214	-0.135957574311319	-0.230581246483541	-0.0406652085176552	-0.271291720178057	0.0661296045326822	-0.200569217937094	-0.242881391834415	-0.17302973540423	0.330112731291316	0.162272753577462	0.343609847303042	0.070368418282934	0.0762458403076827	0.148801419895572	0.153611254086549	-0.0031622242291937	0.238194212911062	0.242001086289922
CD320	-0.120539810535729	-0.0807011415735497	-0.366830174952785	-0.153657976613552	-0.426833532822722	-0.303765043534083	-0.138328542078495	-0.494070521264438	-0.183645816235806	-0.316210925604313	-0.373826604071593	0.0104408770198952	-0.171681251567474	-0.303624146177401	-0.196347355228087	-0.127147089079393	-0.421412894463791	-0.197583366702559	-0.346484299613788	-0.0921153816299122	-0.150976182622115	-0.413211747796318	-0.344039682835667	-0.0582772409184981	-0.178978284133391	-0.149400168393488	-0.274949876350466	-0.147577249122005	-0.166516353441525	-0.26376959949337	0.11243220593774	-0.3325048619841	-0.219780980539801	0.0415690524965698	-0.459955743520557	-0.0180354595886354	-0.260911792538157	-0.392011261701669	-0.216605797122403	0.260781001565405	0.154499097105253	0.38039164940334	0.174858858509201	0.248418673006061	0.324300710428484	0.119439898576488	0.192332488677532	0.37399524695003	0.216418071302046
MIR24.2	0.082358494516482	-0.190209251129285	-0.282971345375616	-0.025831540092321	-0.254580792283667	-0.187667348536326	-0.175512496298526	-0.357947856891335	-0.180330629355708	-0.169095937933543	-0.255861072618594	-0.0957579442104332	-0.140825680087704	-0.142046196799892	-0.149263008092513	-0.0444706498481128	-0.199921180383589	-0.0675453075723154	-0.291150749909066	-0.116460717046422	-0.0593190949236047	-0.352758421289726	-0.309563257123349	-0.0929017725548202	-0.157070633354208	-0.275633048714244	-0.100473471195549	-0.213352269507157	-0.325239760341215	-0.256323445736581	0.0981510515790606	-0.26321729002966	0.00162703904306023	-0.0918343721398004	-0.413619333171487	-0.0335826750981883	-0.057711234185106	-0.224969562799103	-0.145599419732941	0.212556266416403	0.102813902677007	0.328405296055082	0.160538529261067	0.158867089049205	0.156271086518524	0.110265893142292	0.17910994283431	0.0998290790691923	0.205521440009578
AD000090.2	-0.0408268617985162	0.000614132274920595	-0.210150388894665	-0.0801253979260125	-0.170277502584957	-0.120857944659574	-0.0847539153477583	0.0853908102835697	-0.209284937476917	-0.0465563836078869	-0.105010351339742	-0.0728694975719688	-0.0344737773242675	-0.227861530925039	-0.0453723231484129	0.0447976678642714	-0.152596173049272	-0.110589747229655	-0.183843951852104	-0.153509216184712	-0.137751486591427	-0.17937154710965	-0.10425639988788	-0.210594743716654	-0.221748109297603	-0.308510940736369	-0.0870528114403493	-0.128457896274252	-0.118552601928948	-0.228261566997476	-0.05676563244412	-0.236250475106481	-0.0472087911678879	-0.0667197805204275	-0.029784871052677	-0.168104478501318	-0.068569040815941	-0.0748986720970234	-0.0550175967991902	0.138533760678293	0.0659707146555181	0.0771968838014657	0.149022046346925	0.0529987632186214	0.102120903389658	0.088729447570803	0.15093025553068	0.03183862916764	-0.124558740793042
RABAC1	-0.00882640923308115	-0.0482376702397291	-0.239445644059927	-0.0695540611789155	-0.465029764115298	-0.190973538227073	-0.114211352960802	-0.365500334342663	-0.242535393182812	-0.116388835180908	-0.328492437192545	0.00960972581008627	-0.13539009201371	-0.156753984160905	-0.274400745503659	0.00172874143529648	-0.190341365800211	0.0163514143837188	-0.278292141300622	-0.0575585492436152	-0.183271066216484	-0.376783285631018	-0.166173295861674	-0.0148895486359679	-0.0888039315848369	-0.0656803234091031	-0.221223372893846	-0.128976068749676	-0.188415803182686	-0.201918782448299	0.0896334616933078	-0.23995926982812	-0.0846720859632733	0.146631107455877	-0.3689077964017	0.173321524237057	-0.220475294587701	-0.312560569073772	-0.227051886916121	0.261730740616707	-0.0186329212450186	0.185048944665394	0.176078658767499	0.1486955103912	0.220624569208936	-0.0115199357399217	0.181331067549385	0.348657929554303	0.255012725104276
HSPBP1	-0.039710961863644	-0.204081437497792	-0.310942203261155	0.0637301827114202	-0.263312463004745	-0.0884655693540636	-0.010602588962486	-0.0729852887042039	-0.254459635548562	-0.359696970738625	-0.432531221340918	0.0500383036401278	-0.235854845117112	-0.18839560574993	-0.0668693826643505	-0.293588379739792	-0.119748083412956	-0.0558226383734714	-0.398400023630557	-0.125342706334421	-0.0396717310015628	-0.243785926248514	-0.296672678315931	0.0563437238405034	-0.0538448094162343	-0.196120700763918	-0.186128101081868	-0.0903563544412209	-0.0219215865080678	-0.0574015977878095	-0.101946304041286	-0.00691565001002329	-0.183808070502381	0.114331700624686	-0.329528534829789	-0.00512558028941382	-0.102154715384025	-0.316271085255054	-0.329567804034016	0.173748899497093	0.265652802330623	0.328980185509077	0.0809894935318263	0.230068159193596	0.285691541046253	0.18904529215442	0.160827544035576	0.285697801821861	0.0901568661411523
FKBP1A	0.0675828730349628	-0.186201920794972	0.0507617896681662	0.0100901667106108	-0.195848667676836	-0.213299463670425	-0.314197679294899	-0.117898054087658	0.0314830416139171	-0.025798658756738	-0.109323031095811	-0.166388378914915	-0.056408419506906	0.139637625195677	-0.0934525112870509	0.137617027332015	-0.0319010160939576	-0.131458225328569	-0.0907528010807501	-0.0488552093873677	-0.190185307854829	-0.223946420625023	0.0346335348495524	-0.106406748558169	-0.107606185282815	-0.287024210473848	-0.265863226314103	-0.229015981217449	-0.151596524633443	-0.252423406934134	0.21994619577318	-0.312932174745874	-0.0510546544027305	-0.0211534161635146	-0.272955314511253	0.0275582949154868	-0.137388176468273	0.0669985978569218	-0.183873212071603	0.204122878862562	-0.00140370320071449	0.0523491470889894	0.0910250446250327	0.0429564286000806	0.158403427021241	0.155161711647837	0.191512564422715	0.141248725176347	0.482603159606092
SNRPB	-0.091691213612771	-0.138992557676604	-0.527490441624791	-0.119857088130457	-0.449313168820606	-0.226451968244758	0.0282517797187688	-0.44538306395609	-0.281373887188659	-0.496462936870636	-0.611655013979136	0.094102735693682	-0.274470578199425	-0.375858958194682	-0.145686683649803	-0.176423195112406	-0.277800600341149	-0.0227137578940845	-0.3705271259524	-0.20158855307605	-0.158694712827514	-0.447631503231941	-0.574435946578842	0.0924103762031101	0.0907129323945765	-0.215881173303748	-0.0619944823110417	0.0325176463968876	-0.0854515774614609	-0.0825996629555407	0.126966165510878	-0.286824979042541	-0.138439346165913	0.291648390715184	-0.676645241396505	0.297874699344096	-0.0818265741573415	-0.563254939829358	-0.10817580493658	0.255286651404075	0.306578685519349	0.384930227342204	0.157105367412269	0.288241844614939	0.283969120403828	0.25330862965822	0.126578945714214	0.461239824032124	0.323870918515408
EDEM2	-0.153817289832372	-0.0805779552705357	-0.385296965717706	-0.186504472901171	-0.257981010237874	-0.166636635922966	-0.128074692555333	-0.245811368073904	-0.173804606920418	-0.35691075630319	-0.429385132788523	0.0528114695237924	-0.199722804579699	-0.314146009733753	-0.138564473583702	-0.173988892105487	-0.232146231872752	-0.169257124871715	-0.32192074817931	-0.282305265100074	-0.26173255708418	-0.238284234141609	-0.471298425483495	-0.205367361296646	-0.123223422786467	-0.182768682565772	-0.134824575038205	-0.200845706832424	-0.084078572128422	-0.217802133813832	-0.115446604048537	-0.221600982644217	-0.155381063500207	0.0263161275183149	-0.3791769077324	-0.0813550630806776	0.0099489799916173	-0.429349820184015	-0.244558343814461	-0.0116587515359774	0.326547523488836	0.348312745209888	0.244180188891207	0.292757425499022	0.0822275031211897	0.299513363610883	0.190708326664485	0.254953084275255	0.188688340688943
OSER1	0.0953641684259949	-0.0843528807390059	-0.058698035777976	-0.0127104463399553	-0.147436432776434	-0.13141014694031	-0.0352282212714068	-0.259880731746697	-0.0773382932132259	-0.320232549157626	-0.268276754844977	-0.0832876730091866	-0.040612829432699	-0.177432384674318	-0.0284958242675477	-0.0977730973030363	-0.158051812343942	-0.0646195500639881	-0.207659247640375	-0.0376802572734595	-0.0653601707183823	-0.219197297163031	-0.16239194663348	-0.115053565587396	0.0046883371955168	-0.0223712510418431	0.0291732449323381	-0.0185000713947396	-0.0764713605108632	-0.0820043200606511	-0.0369082748960509	-0.179274943559064	-0.140121098070944	0.039192562069087	-0.112904963012963	-0.041949459757654	-0.146163195031493	-0.231654848706841	-0.11793241994945	0.189187413298352	0.23402151978265	0.219432331356973	0.219484681815707	0.103156695916313	0.10445095136058	0.276402801139738	0.0172846262725783	0.248093854986828	0.153037069466791
SDC4	0.0925571499893237	-0.108175472928526	-0.303280051952606	-0.0716209112399577	-0.173269721464594	-0.289094075437455	0.045013809315586	-0.354498948851831	-0.194256459299978	-0.23589655968563	-0.333345745216518	-0.0278646463249651	-0.253900447987671	-0.127520130215181	-0.156126472037747	-0.233459484927595	-0.20748836315824	-0.0388659488872863	-0.323812861278042	-0.0823918715634088	-0.130818272716107	-0.206062800437222	-0.303875694679112	0.094170814889284	0.08784035422315	-0.0962184929875869	0.00975537802199193	-0.0109167478853077	-0.0284098132882392	-0.0458466040281846	0.0158996919650276	-0.116184131089458	-0.1064953695828	0.159521727139323	-0.291248223999062	0.0389161670663512	-0.00293729602251236	-0.401389515307351	-0.134200248211407	0.299804150254499	0.182125166987724	0.223055531273086	0.22355948957597	0.130076928019885	0.239543665189473	0.239735763237886	0.231582827600064	0.33209826597653	0.197927446015902
YTHDF1	0.038008330220438	-0.223200359576484	-0.170144131947045	-0.119481842254019	-0.140565958622587	-0.177393933318267	-0.263988468047038	-0.117446839912084	-0.0467339530412037	-0.159536161802395	-0.267745847877176	0.0053170708205747	-0.0187806541098184	-0.0521018607682701	-0.054435231352135	-0.14119502028181	-0.0861709404111099	-0.0699512401899723	-0.267342468519258	-0.164985263755249	-0.177009736581141	-0.121559788521941	-0.112939837849106	-0.163564561967017	-0.136833538298557	-0.343905697087576	-0.172263029300615	-0.270991601344555	-0.226053841878763	-0.393458854300674	-0.00317460289500663	-0.220089361304685	-0.104614519878518	0.0167641949899182	-0.20763028342302	-0.0118077774415343	-0.053707953071858	-0.206238311156746	-0.227038835545885	0.112522317094673	0.307572874231748	0.174231689972394	0.246518532485225	0.0572335581855186	0.153492438446229	0.239355525647964	0.128194522052534	0.187201254648426	0.134142161891186
CBX6	0.00506664585137549	0.0118019798446661	-0.105111245689698	0.0617656676780838	-0.0786522517059564	-0.0495274716527443	0.0648474261724194	-0.273832037376529	-0.160029513629784	-0.247472470165184	-0.0903213606483598	-0.114804541317055	-0.203682351680347	-0.0186049195182854	-0.048311392845383	-0.139465048397443	-0.112191840509611	0.0384851386148001	-0.0986185927168882	-0.0430752296387123	-0.156541086154737	-0.129837703494815	-0.154431917298199	0.0472325295352344	0.0307512439039893	-0.0319405445990104	-0.00353242943812848	0.0487553209087075	0.0191192138134913	0.0904663982290146	0.0159237231098364	-0.0364744600460054	-0.0724851942429567	0.0924165918089825	-0.229655047051298	-0.0637936717557475	-0.0582777979015929	-0.0622159342876757	0.0364549406421388	0.125536044670911	0.0156498143056328	0.0934164881889349	-0.0601744165765719	0.0507899460413512	0.105533647437573	0.10751781915224	0.00599578084257509	0.212195409570606	0.273872036883747
SNX12	-0.17448716220184	-0.106558346192445	-0.117944372321742	-0.140892277965594	-0.101629274365529	-0.12679809759933	0.117651795312043	-0.135399214582096	-0.099757645379906	-0.106516473238085	-0.194867806865435	-0.176809836907152	-0.127890109033757	-0.224316730789057	-0.158880125161102	-0.290406297018604	-0.054056806094858	-0.00614515546184153	-0.0870545271498392	-0.150998330366407	-0.0796245403553068	-0.126407559547651	-0.173121149404618	0.0148918352776584	-0.0312796983308578	-0.0391033696288466	-0.153065136207464	0.056216801646885	-0.0948387475363337	0.082216925633795	-0.0458115522630719	-0.0672022663945659	-0.0891361794349896	-0.0453382059848432	-0.0948604857288694	-0.037220273815035	-0.057691777375904	-0.214562902928345	-0.168554813197139	0.31106919904312	0.174875742052158	0.0380632639148204	-0.015672010021124	0.0312711899075632	0.254686281327992	-0.00855264417500327	0.329663043076831	0.270054326473841	0.0755413881509345
HCFC1	-0.042412048763405	-0.0807728810458192	-0.351240828221762	-0.015925455088137	-0.300970863047746	-0.0702333842191523	0.033021701950992	-0.278715129417083	-0.383569299558461	-0.442420862260317	-0.4404221836344	0.00394804047767989	-0.275899088259072	-0.169769365056712	-0.0924926555900279	-0.27543709063022	-0.147862034249072	0.0406502561287856	-0.202686248951028	-0.19070298393412	-0.191369263130244	-0.312625387244685	-0.374435025249597	0.0286860173173727	-0.00950171976016847	-0.325211730692846	-0.100773058417223	0.0547631970891589	0.0283035302961204	-0.0445605587384884	0.0051313529194733	-0.188746766933162	-0.0488561725908916	0.146717641909025	-0.404353033074145	0.0953168625886868	-0.00213906300137844	-0.244015611980472	-0.140815593733159	0.283499579097834	0.211053329261055	0.161549628735826	0.191467580104725	0.331594974371996	0.129535774349992	0.166498888380237	0.0797240745133628	0.246544502323324	0.296437503856458
EPHA2	0.160448551780598	-0.0964537463692875	-0.0746706073143629	0.0149317524205707	0.00374969795416143	-0.333578997529294	-0.0924769701813631	-0.191891204265144	-0.0261769340916983	-0.196612835146281	-0.144754006262668	-0.0928592751985833	0.0635932338549312	0.0413392076138619	-0.00186024340980408	-0.0144586388289304	-0.0565097750461976	-0.22184233000435	-0.0839638698836699	0.0604602412535332	-0.171292871055604	-0.0613494039656695	-0.159497905167938	-0.0514703549011074	0.00521822621839189	-0.143295861653387	-0.0566702700544894	-0.0583155530853191	-0.0874526643339131	-0.124952488625347	0.121921959900746	-0.144189615304504	0.0384064246154418	0.00904075310848937	-0.259676161568429	0.0165455244372918	-0.103977457739021	-0.152534901455891	-0.0552354666170427	0.302327019192291	0.111174506185347	0.112079140040144	0.0280579261120601	0.0555496437021185	0.342210331055869	0.173208275340874	0.173726628975397	0.00148356296505428	0.211234402701053
IFFO2	0.0563231800900206	-0.0221796301163934	0.0397860151913867	-0.0132040232073927	0.12198560325653	-0.0841276961060313	-0.206281825885852	0.0414514304864202	0.169562195552134	0.148980501310736	0.182191443762909	-0.20896383263421	0.229940544625926	0.213120027632314	0.00736401860728993	0.250515404132305	0.119573122755034	-0.0419207105924181	0.0622155201192679	0.0684853550423799	-0.126379619224974	0.185333358101691	0.163735561934901	-0.136821399006236	-0.0409631970195539	-0.0940991711144087	-0.0631712109830196	-0.147818252647643	-0.0707200164570447	-0.189043944172294	0.110807214445625	-0.175502700687596	0.0649558784195055	0.105658146829238	0.0168456469320846	-0.0281442771310483	-0.0283545219791751	0.256919029578331	-0.0149103430204153	0.0158498472741645	-0.0948349239593491	-0.0413084167767628	0.0462915978711307	-0.0302396126115632	0.00876774772711593	0.0280245071205117	0.159913093013363	-0.136644439176155	0.0690501166223012
HSPG2	0.0603012664720638	-0.245644854818591	0.0634984400720013	-0.00301816390457207	0.107888793763966	-0.159382857834271	-0.255658735945828	-0.0438377632897709	0.13796270075783	-0.0123209403075844	-0.0155432796318848	-0.158745422270806	0.109001390024734	0.145730294763248	-0.0346796988106111	0.117796051682561	0.0322363428317105	-0.249704085846605	0.0377308806145763	0.0651268590252569	-0.183926877780145	-0.0438150421916978	0.0301715920241826	-0.241048075327587	-0.12967575442925	-0.158494825173139	-0.22474054417907	-0.231253887160386	-0.192911302488191	-0.145380315349788	0.0112263045353574	-0.198884372117127	0.0672997686205741	-0.0861573907139556	-0.11149023380069	-0.163779808245343	-0.00949721094397392	0.0967243137174233	-0.0613912485761795	0.0612419793981438	-0.00395400503755163	-0.0717683483871834	0.028277131001961	0.0775337960080004	0.131679494480027	0.182705606330654	0.252501416977327	0.112637874386744	0.191700204888247
PSMB2	-0.0963439249328792	-0.0689720239674729	-0.186043053048527	-0.109489638718638	-0.0849309733114891	-0.0910119013093854	0.0359986331899685	-0.142043702056957	-0.15745688675756	-0.217513019792805	-0.165883227090142	-0.191208798454595	-0.00613925227889131	0.00337986564642541	-0.11146010318019	-0.148249815310562	-0.062800843133111	-0.053660745895157	-0.102547910243055	-0.199124243586757	-0.19020935787217	-0.0562517404949376	-0.101323111204728	0.125606115245201	-0.036691580184525	-0.214095986758415	-0.129572632301258	0.0541753566190345	-0.0563654396261707	-0.0796977510751943	0.0735833215342498	-0.202482941004437	0.0457875317224885	0.0541677010122928	-0.212308348922913	0.0951374010494237	-0.148366698061118	-0.0787741444245051	-0.0667364632534267	0.139231424258836	0.142393559655981	0.0112036949842429	0.10060389306673	0.104408079315406	0.152526387243699	0.0431952717642642	0.106838108029152	0.0592278783836861	0.281062221640193
PPP1R15B	0.0520547539872868	-0.0945955339997365	0.0124249683924203	-0.0618355570871883	-0.0249764925853526	-0.0121789222414833	-0.170471543122369	-0.0228841716020556	-0.0895789444505146	-0.0055904537970951	-0.0323342869512099	-0.155900459337711	4.28529958353554e-05	0.155905035913037	0.0178406717663676	0.131078968575626	-0.00747500785532879	-0.0461774988511698	-0.151555222281664	-0.193480228876852	-0.0678857061503429	0.0210758930993603	-0.0922966877920395	-0.130943971608037	-0.0433062610346597	-0.160323878641434	-0.133451158886401	-0.124826202523419	-0.159005184962491	-0.166594199829958	0.0989551092504627	-0.134959866461149	-0.0271128778506433	-0.0389605141219627	-0.054236197808093	-0.108281473911857	-0.0959742178985117	-0.126836321223063	-0.0510833352782493	0.0345633250983675	0.0989479328398755	0.078572439582353	0.0484655416635025	-0.0671657934431149	0.100480603870754	0.0891648173961822	-0.0513357288249024	-0.068325985515028	0.0369116283812127
NUAK2	-0.0160285794059634	-0.172897198838548	-0.238567255300867	0.0713250934018681	-0.171748542211071	-0.204667203351563	0.006499213073105	-0.357218131603371	-0.0635869766062565	-0.45948336147006	-0.465647254905711	-0.00586134468426257	-0.0738827365809325	-0.052647549556109	-0.074125740033425	-0.0422895942568476	-0.0253152909659765	-0.0867355596389839	-0.288603997513995	-0.0400211096371982	-0.15676285668714	-0.206677826418791	-0.420066352943774	0.0371246361416563	0.150719003928294	-0.185551395353567	-0.0234798914492379	-0.0240174375008866	0.0846786230535192	-0.0242822330305927	0.0714410900243273	-0.27476572938016	-0.0284435572700811	0.170214455572409	-0.433395910084477	0.184011298542167	0.00931153108439528	-0.304692978558125	-0.0566343900983333	0.0435066515954973	0.222272182777628	0.0546930047394444	0.123342329362767	0.180117561853051	0.339606185190978	0.335329116106026	0.0709123540496897	0.26862538186615	0.153249516979133
PXDN	-0.12613093128251	-0.153387869502643	0.0117700682320487	-0.0634531955736942	0.0196504561533958	-0.0619423926316137	-0.116051545503241	-0.0770385247413653	0.0431761480939471	0.0422169059991974	5.15179585921509e-05	-0.0740832514325433	0.150982355495412	0.0145742005570022	0.0213644282530862	0.0869482313290438	-0.060295430169638	-0.0604827842773379	0.0151776051535663	-0.0882342889190555	-0.00186826376584363	-0.0973444161987684	0.00395922362839506	0.0197873474045783	-0.0751068701909531	-0.119264512506454	-0.1738253791894	-0.193502890001331	-0.249975295395105	-0.159815639096425	0.114818332597934	-0.233378355959354	0.0109125883828488	-0.0687384348504524	-0.101492871233609	-0.0203406231308977	-0.0751610853790725	0.062612350841591	0.0102562650184088	0.00643461776115986	-0.0686395853388059	0.18189164419523	-0.0182301490578224	0.00277861691787237	-0.0267221540127861	0.0214861423225214	0.0107511529932417	-0.0268953723543413	0.0726696087693957
RND3	0.133826420393729	0.164940796205156	0.282374808253806	0.0742389984242877	-0.0202847527975363	-0.0100716962288169	-0.180391923924804	0.0605781233716236	0.168181380418951	0.11236326164217	0.23822106732133	-0.104540177462089	0.181699928518505	0.129086018435949	0.0459114565280393	0.264968731621393	0.072875220015774	-0.133106646596684	0.141733603119963	0.0554651625807692	-0.0902478401208758	0.10069753580057	0.201650821512144	-0.209016560724623	-0.102183128976609	0.00355889309345533	-0.0125504220081215	0.00420741308261591	0.0269500715985809	-0.100221637966664	0.10719828600457	-0.143968368402011	0.0683540500058654	-0.16515690928013	0.143535634224039	-0.138938624239897	-0.117058125477692	0.278498542135563	0.0884012313426457	0.0439345185494113	-0.122847301611548	-0.259885505646479	-0.0698847564769827	0.00342856036749731	0.0833161221449305	0.0278684129150498	-0.0602248193104629	-0.150813859853588	0.0765884154597102
NKIRAS1	0.0262038984778819	-0.103816829896486	-0.0854231255627891	0.154231709349663	-0.0718467577113458	-0.0863019121576147	-0.279685084344678	-0.0672526786546205	0.029189170237577	-0.148694425975071	-0.245048758625737	0.0944190784845747	0.0265471510021701	0.000420556182676956	0.0428122854216821	-0.0412866410599749	0.0397887903661228	-0.0952378184189898	-0.215924668236381	-0.0832360718523192	-0.0230877423968403	-0.140419362286881	-0.105566114100739	-0.0937218318346515	0.0211288039223578	-0.20060195624479	-0.132490074663288	-0.203985503759881	-0.00333575507937017	-0.0649132653950902	0.112119091628184	-0.104214905547537	-0.0642835827902197	0.111173138096027	-0.270873150766935	0.0513854324315546	0.18358776342066	-0.0737286897225739	-0.106141449754274	0.0908383363211577	0.307266022615478	0.101481865580021	-0.00130300864085608	0.30379848960677	0.328672818459286	0.33334516457911	0.0372884757631865	0.064290170666949	0.092450981948661
UQCRC1	0.138179842766428	-0.113163089388123	-0.269349304302641	-0.0644587681839748	-0.336744337790256	-0.153900470950551	0.0660346981875263	-0.196257980324778	-0.112039856891647	-0.328885623646651	-0.345467218429924	0.0521827223120674	-0.125195389121832	-0.0799947232259631	-0.037527210877659	-0.031788703541828	-0.232017214224934	-0.0237781745495289	-0.350619770812034	-0.0707217161915314	-0.108558538812829	-0.125185765058455	-0.313452406081774	0.0533813456474058	-0.00876088838626264	-0.163340070551541	-0.198173607511405	-0.00651981119288132	-0.101606687256128	-0.00914618736182119	0.100208268401988	-0.205867395830495	-0.0570676810853237	0.0687893450424887	-0.338714126196907	0.148527266078833	-0.108485693417894	-0.277121289437876	-0.00633447199006481	0.000299929301200435	0.0204375955423709	0.265026800610225	0.00393476149035625	0.150580810924313	0.252218601502404	0.192945663360697	0.0782104057141141	0.185454247990568	0.0951958311649857
DHFRL1	0.0281948974398614	-0.0399468662423364	0.0444016757421959	-0.131284584470065	0.0506995438859625	-0.144275575162292	-0.238924364185714	0.112117566168051	0.0900875221209332	0.00325142955196432	0.0687260736178681	-0.0884748960589377	0.129708807286389	-0.065037048405863	-0.083724737342165	-0.0163719973489485	-0.101563931737751	-0.178658959223836	0.0142428669084629	0.0118908004497584	-0.0654532222265614	0.00536337307738735	0.0810920194005224	-0.118072044187982	-0.0610678633392281	-0.123662261664177	-0.183461426766811	-0.169561896302942	-0.210084889981772	-0.272511739687205	-0.0559789545798382	-0.078983292088362	0.00673004656331699	-0.211714568201027	0.0692959416249709	-0.169899799988781	-0.0725012835048923	0.060758210178096	-0.165408555468557	0.0955464786542576	-0.00447183041558817	0.0222199988549133	0.141628965270949	0.0737923196635717	0.124106175937764	0.0947901846092961	0.228905653924013	0.0152455535416619	0.00164278178859252
CLDN1	-0.0662004313795281	0.00431847633075353	-0.119675159020605	-0.170747209256347	-0.0861376907787949	-0.183563732372654	-0.29051773958893	-0.137596322918493	-0.138955535998768	-0.0752254918016415	-0.168184238759237	-0.0174916556690608	-0.10707128511441	-0.171706221232568	-0.0957383288591761	-0.047435457026549	0.0205523875872239	-0.0700461669561586	-0.116988723586666	0.0218289338764051	-0.239898209726082	-0.145442372167078	-0.176147300492151	-0.323093651057432	-0.167095246729588	-0.175204803512691	-0.198104844879245	-0.0768472535900994	-0.0319377191034021	-0.200449520245821	-0.0489211684551413	-0.191220459871842	-0.145643072058959	-0.0517228288443975	-0.129166585690571	-0.166500423437984	0.0403614023399649	-0.224514198822022	-0.0753674643894571	0.173943287872571	0.229384267453643	-0.0510855758419056	0.292387051774455	0.153648828748459	0.342983483569491	0.14842368802771	0.180924863833836	0.213605704586709	0.252998006327065
IQCG	-0.0485190605798169	0.24468449976967	0.125430976410275	-0.0471026178148535	0.16335363970249	-0.0422023083063245	-0.198846884993734	0.0336871208150214	0.0802654659171309	0.0623013427933227	0.223654648825567	-0.296896961957805	0.0531334243554207	-0.00239433119862447	0.010539377812739	-0.0356367315304329	0.0948030928181254	-0.0395894523932534	-0.0100736548039637	0.0535585007299664	0.00487788515397	0.0771593646194889	0.187226684312983	-0.232212304415723	-0.146212115649994	-0.0758721067275115	-0.0941644480012661	-0.117674289961374	-0.144684797548127	-0.101579548458159	-0.0646405662667728	-0.179127444444233	-0.0483338956144535	-0.260877837548007	0.208173174918544	-0.21888973775172	0.0346541048740195	0.0696993035725239	-0.0726643557666881	-0.0276735139898952	-0.03585675696955	-0.1306198749189	0.0960546425987029	-0.135835903154521	0.0064097822739331	-0.000659486370215149	-0.122124630391464	-0.224713498996402	0.023540330055505
AFAP1	0.123830488088554	-0.0458508641574485	0.00188312853466465	0.111649960235138	0.00216476582046379	-0.10164738010382	-0.0432751607543385	-0.0636068150961057	0.110191256853872	-0.305324644774973	-0.152013595084952	-0.0615327482409212	-0.0193183113025425	0.0957257869152408	0.0170684694134043	0.0217359398628245	0.0656255596229456	-0.216395171327083	-0.10276710199467	-0.166197394802708	-0.199244960732453	-0.00544384214942856	-0.178921976665737	-0.0832788784774635	-0.139975423980945	-0.187531287447074	0.0547291633522525	-0.0902124669984376	0.109487357598195	-0.0330130761654391	0.145788891765923	-0.094863791858356	0.0390006423139061	-0.134083818633904	-0.146281350023542	-0.124809600910304	0.126332968654805	0.104783540266942	0.0984243658237462	-0.0768676692551632	0.183904159098244	-0.0607973130603244	0.193404072165752	0.195638008338209	0.199253348663012	0.411057198920131	-0.00696621671243635	0.0272402085870403	0.0523332582564712
QDPR	-0.0138762308270726	-0.0643203885542241	-0.13516641419228	-0.0798975317317809	-0.150720380850916	-0.0777262747166051	-0.00326882872443735	-0.0247919388361345	0.0760559727613263	0.092656770285968	0.0403086642598798	-0.04600061612308	-0.155423709266279	0.0759122199835328	-0.0137580214820795	0.0241685740699107	-0.0941255489252469	-0.138271999895574	-0.00476659977862355	-0.0333088819622416	-0.100437215452127	-0.0150859213348148	-0.03987884895657	0.00219496141837515	-0.0950618194511408	-0.0942303439909986	-0.172261080349877	-0.0708335861271727	0.0623717564485858	0.0354703781560667	0.0768949957703318	-0.0988715202002789	0.0763010169297351	-0.0144530270418643	-0.0494407434285579	-0.11309896822966	0.0752747410413214	0.0308203253608274	-0.0205628493526787	0.0455972103771112	-0.0831839905234258	0.0626702715219572	0.104457418516955	0.0821981460235248	0.08286072131149	0.119257310530828	0.290369163416336	0.0532682015775589	0.0855710676755229
CXCL5	0.025614441407869	-0.0678259489579749	0.0516249398412633	0.10925944088794	-0.0872441827147041	-0.168291128677566	-0.235480849286863	0.032190215962776	0.0907688547014486	-0.0738978740875547	-0.123656302164202	-0.0245621657195809	0.0622174093951589	0.152094576408048	-0.068986028878038	0.161627116324673	0.0269728498081043	-0.0262693805771461	-0.0466962878286265	0.0235121946754825	-0.122123048198755	-0.157971317829406	0.0901994499534402	-0.00796775016565239	-0.139661417321633	-0.127503291748192	-0.231427171585951	-0.291067345373173	-0.0970677831628119	-0.199547889564236	0.0997288040766246	-0.182649249896487	-0.0305605058152311	-0.0670598835181208	-0.166588231320479	-0.148476825379441	-0.119649664016727	0.232075671037221	-0.0360832935545839	0.103694347603235	0.0270327308655986	0.00682854754036889	0.098185980408134	0.223946617320743	0.196151045101977	0.282080426697932	0.0596941733338488	0.0907051951388349	0.0657605480455389
PGRMC2	0.0937942138498888	-0.112769943692045	-0.247394833109477	-0.10275513428049	-0.278316670454129	-0.272350936784367	-0.317544785241538	-0.305700082418237	-0.243769347657563	-0.196617271065239	-0.332681592347794	-0.0310288055081483	-0.10011581858082	-0.123148900620026	-0.266191478852932	-0.127952243391607	-0.15054130148681	-0.0528324399026285	-0.416556777223737	-0.00122542381475708	-0.243306891158307	-0.358295568262407	-0.256016200671431	-0.0380097209566716	-0.181971054442852	-0.282677992957068	-0.396301081363485	-0.364072093378297	-0.254927927976288	-0.318419707544863	0.0241116866810523	-0.326716460532612	-0.0167722598557522	0.00648107818261909	-0.41946306778437	-0.00607257561090472	-0.0758653931652465	-0.274221528193142	-0.305814666831553	0.276560519395434	0.204974954487257	0.308966616328699	0.130398916911557	0.214047269511105	0.355133656991364	0.283880044351684	0.264138512266678	0.298971872678382	0.272473816075291
TRIML2	0.12617079330137	0.0507001641624922	0.0142519088347704	-0.00221061112483461	0.043815083528359	0.0119458366532591	0.0560833290655067	0.0400244876051607	0.0623075964998379	-0.132859712692991	0.00843228454716167	0.0678896188319624	0.074364002583029	-0.058827389888496	-0.0576617368280895	0.0866486298163009	0.101079899617286	-0.242253946832638	0.0546133648033091	-0.0550056117531631	-0.169414072967422	-0.00675892218739331	0.00993417166833123	-0.056299019565674	-0.0622600582845841	0.0334413682934741	-0.0663548434393211	-0.0223842136239783	-0.026713283506246	-0.0432842215200021	-0.0371336010049415	-0.0728367257985907	0.148407146615675	0.0690070518386	0.052940876746739	0.0757791979563894	-0.0288079664006584	-0.0163696583899522	0.103633276005173	-0.00524457504178093	0.0730513924471139	-0.121387312690022	-0.168867205341176	0.0593708473374797	0.142566124151873	0.0459360491571778	-0.022899655912613	-0.0615265634135944	0.0352909688319615
PLK2	0.057823864602773	-0.221447782546697	0.0907756216540011	-0.0562440506472409	0.00204318137490181	-0.030676941289234	-0.219409822154703	-0.0710815951136615	-0.103339531826298	-0.0310921273031607	-0.00496747144913278	-0.118685713376151	0.0662291243281852	0.106618130111855	-0.0642132204238009	-0.0496079295871153	-0.0503119383823347	-0.0984203679764981	0.058340138056163	-0.0166794398442248	-0.0782879469258834	-0.113086440054636	0.121882714146296	-0.103532282029787	-0.0922222154892854	-0.0188084711257873	-0.217202922266345	-0.0799777648346142	-0.30758876316209	-0.28152288400849	0.0236677195072482	-0.103112015969584	-0.0557038408778208	-0.117886450886182	-0.059539742550516	-0.0810212450774063	-0.248997960736622	-0.0219073002270488	-0.136945390450026	0.164423000435986	0.0705801529528832	0.0380818651906024	-0.114526680528802	0.0351533627683054	0.148885461260824	-0.102758556311966	0.136530195624165	0.104775203933776	0.0953103385212739
ZBED3	0.0214639460853546	0.0208864062849446	0.306800781980393	0.0955125146285453	0.156093479488699	-0.0125495535685277	-0.261909343850573	0.224430537874134	0.306873624939665	0.233980298086202	0.234254031279585	-0.0836309448825895	0.203155923977177	0.185103913775434	-0.0187328027973363	0.259651919570398	0.269370768343414	-0.136497739743677	0.0909571358957797	0.0283496831280708	0.0601197603924883	0.0799487750987489	0.207936977037363	-0.191823013064312	-0.0988281937118967	-0.0700253508793317	-0.0877938196117555	-0.13891052774521	-0.0658901710477292	-0.0810541536866616	-0.0431751346689702	-0.098562705448925	0.0156451370002843	-0.110181875793838	0.189941553330065	-0.106246032637822	-0.0866563970596666	0.262719373467204	-0.0533709014015559	-0.122679991076724	-0.144477471500466	-0.255118250559938	-0.104904332448175	-0.0708199881083138	-0.0172073419486133	0.0451097180753837	-0.0970482644296725	-0.206700381385039	-0.0203835005202333
FBN2	0.223343449477667	0.0896289877446504	0.368149705312024	0.180620279278249	0.267926929163004	-0.055283963588624	-0.238451036037604	0.0604825735927529	0.240464566080867	0.10202239515082	0.331761439067216	-0.103193178034773	0.275321044844006	0.506731333424719	0.209285856587958	0.379942492501343	0.186716950032352	-0.0420887604819477	0.153450729699913	0.253871247978432	-0.151690648270823	0.247851870996744	0.323502961613082	-0.153710523010517	-0.0893148861286427	-0.101210460026875	0.0226921657033706	-0.195042957238839	-0.02387842984407	-0.169714164304545	0.0479911023010898	-0.140394518404896	0.247778383392347	-0.168598985041576	0.177243791392219	-0.175505384404406	0.0480454746266311	0.487833941545919	0.107755024349314	0.00056000498945931	-0.202291852616721	-0.248918565744644	-0.0517523510289905	-0.107183395222865	-0.0517746427767199	0.0617006374205816	-0.132281306641263	-0.290133626474132	0.132720886612532
SLIT3	0.0880861651424382	-0.0376688889284761	0.366015339344772	0.0902113133304803	0.30644771615564	-0.06377942531406	-0.196587580957313	0.260133730337557	0.286014611688317	0.270666669428503	0.37789704227764	-0.189534209469578	0.109682251617351	0.40721997781074	0.0909225426441151	0.17918183599174	0.131919082145334	0.00927702326608112	0.151013220167411	0.121876196153978	-0.0680228974239847	0.344048889012415	0.368059853950326	-0.22841634440085	-0.108227135191736	0.0441532640114774	-0.043100114311452	-0.0974710966459088	-0.0326653392144661	-0.0754282265432518	-0.0443413326293432	0.0609368707185782	0.137150251566579	-0.388855687609718	0.320345536071809	-0.339031193064916	0.122018982364414	0.382381182400478	0.114757139688953	-0.0733310921467448	-0.150235826465463	-0.218722709109125	0.0838341478714866	-0.116578112662129	0.0556531326100976	0.0760975397241534	-0.0377217751683231	-0.152174589281141	-0.0843517299790348
GFPT2	0.0886603641209219	0.0929483984669533	0.0869904090430813	0.0681319743955194	0.0857881712835962	-0.0705714792040724	-0.0137194198331618	0.0545213362103772	0.115793794708701	-0.0101835033234291	0.122755946567729	-0.1099765365258	0.122391619307153	0.294596282725107	0.0948142552667972	0.180735479582016	0.087501073230561	0.103974782000381	-0.000346506237030304	0.161949357471566	-0.0469536005248343	0.272757518016999	0.0142494214658862	-0.0487725070794177	-0.0649489759087844	0.0584112715840328	0.141025474438479	-0.115730864490203	0.140007670613327	0.031979967650021	0.0506662053126009	0.105745344297906	0.137650974195575	-0.132394803287857	0.0691648892728948	-0.270305199626207	0.0265675294371336	0.212108477385903	0.246865099714297	0.000964717118650482	-0.0234851078158592	-0.0419109476327853	-0.00133269630937339	0.052920140085936	0.0859231773387489	0.188704144011783	-0.0364985384530115	-0.131437011260381	-0.0363546525944294
GFOD1	-0.0616388801455473	-0.144252907081075	0.348440283301339	0.0359798427661626	0.176245737682984	-0.01867733942293	-0.408751402991908	0.081418494187868	0.153259772562907	0.252117489711798	0.29500502244988	-0.238509784555917	0.303406439712178	0.142750328349367	0.000205123836103496	0.270906341548818	0.103558414572991	-0.075584830879291	0.161722942559447	0.104832539682178	-0.0852096850152477	0.0650811512627204	0.372090368799515	-0.295513473904287	-0.287672109320123	-0.170814373252094	-0.158209607875798	-0.253061432739051	-0.252278818247443	-0.313310458673584	-0.0110367933280591	-0.130515140763675	0.0146955010499271	-0.275334161691963	0.19584250391228	-0.276234179072899	-0.0883258987388651	0.452776704439929	-0.0126158638707653	0.02491034187544	-0.132884016280236	-0.127046979637042	0.0617289642496942	-0.0892530952204618	-0.0854156495712277	-0.122777396840317	-0.0539014130803865	-0.224435321010858	0.101928676242356
SYNE1	0.16549057541309	0.126148014806341	0.0614922254530239	0.0209306963766379	0.0420154416563606	-0.0437094852801341	0.105777076473891	0.0176964828392986	0.0847630263605505	0.0361454282897641	0.215134035623686	-0.0759400995888908	0.114961341706286	0.298364705740609	0.165597157157516	0.180880104189031	0.0512822581261459	-0.0596892619907713	0.127566183197931	0.0741266039140938	-0.208850975830643	0.326790544629762	0.165842328926185	-0.0266549730460445	-0.0794369648012426	0.109545343943425	0.066341646893368	0.079026388062156	0.128867221563817	0.000794832627720623	0.0202056000656592	-0.0417111521072887	0.238264908419389	-0.146242057057311	0.182064615187616	-0.0725360945708032	0.022738059411479	0.226100708541921	0.286322051060136	-0.0591440094426487	-0.203484846140248	-0.194461590622004	0.0110161130908001	-0.0487304335739159	0.014648383257861	0.00936698867957132	-0.121130831233877	-0.132085014884291	-0.074281188951226
DAGLB	-0.067473438771251	-0.137484923762968	-0.232185482907964	-0.0592908658815916	-0.16962122715447	-0.0973617440612159	0.0729389217328493	0.0530959687691997	-0.139013973012733	-0.125484829794444	-0.210596541069088	0.0178519550125243	-0.0668356697488303	-0.128970096763595	-0.0185819091663633	-0.0339836814847659	-0.0623453585509489	-0.113791150270435	-0.0659402708950661	-0.0412255611170655	-0.173822044951771	-0.0552817872383014	-0.179749609437547	0.0752229644403031	0.136327158139215	-0.188388055125197	-0.180088756704959	0.0599468872315101	-0.0118400992409126	0.0726217114318359	0.142337394096881	-0.122019112084986	-0.138850238220969	0.107548469341404	-0.33423105234667	0.176193251623879	-0.0434174954009066	-0.156139648055424	-0.10257813201008	0.154320947918981	0.0914617123597126	0.124398531155523	-0.00375428767229229	0.100929218086608	0.277397144515626	0.0856352963162354	0.195541824757973	0.322039569805966	0.067085225493346
PDE1C	0.158819992807278	-0.0617713126274933	0.346827914000101	0.0563652905207999	0.135520756675347	0.0317562728411246	-0.285800117836141	0.103835750639268	0.264905703568049	0.187267044395955	0.156983934059112	-0.15884487349164	0.348641062298749	0.253499075088203	0.057299827869951	0.207224497357606	0.175456792630761	-0.0586299819252566	0.286073019620075	0.172998355586862	0.00738767724563035	0.092690459419593	0.326150949810486	-0.123454888499369	-0.133519625555293	-0.117498508912879	-0.144995941780705	-0.107175752002079	-0.0683787770094723	-0.115010585049563	0.084113145266512	-0.0496723100248415	0.0457023051864541	-0.175400497807208	0.143522525778276	-0.0826889370033315	-0.0625316267211016	0.425041464234877	-0.0433001372507902	0.240558293778232	-0.120389986337785	-0.226139086418903	-0.0781878447450627	-0.0607059017291504	0.0889647776234848	0.0603738658137205	-0.0125109318931626	-0.125079038159065	0.123168587583762
AKR1B1	0.208367506071991	-0.0860409328532386	0.0174378485264153	0.0878870751921448	-0.0510416650661815	-0.117264804066643	-0.204802707294489	0.00507391186674982	-0.101545253692096	0.0633559649961449	0.0934724869945481	-0.202823617825971	0.0761491221998259	0.310160636697142	-0.130224811704471	0.278871872268316	0.0725779363496272	0.198236645784848	-0.059847451492627	0.186234960798831	-0.204508826609442	-0.0477714501604848	0.0928505645798342	-0.0517347982061979	-0.110783323825518	-0.14262588371758	-0.121264494743587	-0.280106814714525	-0.281643336774166	-0.249862217188152	0.158895762567735	-0.248750475463791	0.0983297476426435	-0.0730662712459364	-0.152192365338186	-0.0641401433308794	-0.148485067356637	0.258042748212143	0.0324793017144823	0.0567788811409123	-0.385429489506043	-0.00958682836700474	0.024181874859966	-0.046218500726827	0.0426548119197504	-0.0748870573324573	0.146363703791826	0.0290949581046414	0.018572948546856
SGK223	0.101638217716657	0.0463442718803709	0.236838641937921	-0.00916423488259837	0.289670198287897	-0.0816786125248826	-0.0367697408747116	0.173509119136739	0.146752947881399	0.109069966958818	0.272173517382281	-0.255466888705269	0.0763768301800851	0.31128998322488	0.156003572410624	0.173549214164409	0.24338684912313	-0.0525832580388031	0.228689446268562	-0.0118616621980821	-0.174977888362674	0.23088808630353	0.304956752275912	-0.0930542307231442	-0.00376433053651249	0.0180433364841263	-0.0500082080234323	-0.00343614384388831	0.0958581369409509	-0.00763656469400031	0.00754395313949603	-0.0295252499996536	0.182888925034425	-0.253948367361253	0.340411913201022	-0.23904084165591	0.156612104322551	0.325600975509864	0.200995094634954	0.00122954957936908	-0.0564870759469351	-0.315149871394876	-0.0500429948047217	-0.144770465067333	0.134898419906475	0.00847467136840709	0.0690426886889515	-0.170630012644791	-0.094097593600066
LOXL2	0.194747045947835	-0.12146807137538	-0.115939689255326	-0.0466863268167485	-0.140788954807208	-0.251247495470114	-0.0754722190873588	-0.302413961447499	-0.0800633400858149	-0.139755280183437	-0.0894116813166363	-0.19375642395969	-0.0752357425676106	0.19813205437391	-0.0926978206547446	0.0508944550421586	-0.0795278179807032	0.0520338246512722	-0.186858077012095	0.123798953505686	-0.164357627901864	0.0130419338665715	-0.228614246280434	-0.0568036764379169	0.0501867751963211	-0.0814860360708435	-0.0536942052683235	-0.0937019888892415	-0.124543820926673	-0.157037913213002	0.0845797626534064	-0.233926087522892	0.0778389284858086	-0.0181655331697703	-0.247319525984903	-0.0142873396187807	-0.139587867218503	-0.140720390802488	0.036770800851036	0.182974488591798	-0.103410346685573	0.104028784191707	0.0286069017741978	-0.0622698579838926	0.263019064719266	0.0493748502416237	0.0631600107432904	0.135150040020097	0.264029780497049
NRG1	0.221178226992449	0.0887432896073313	0.359957807554527	0.0760920953663573	0.250454510689357	-0.0437397369666385	-0.257090097433107	0.147813893806263	0.31533302438224	0.12974272646074	0.370993961201677	-0.163813925526304	0.238781432593693	0.368171196774094	0.0778397531595737	0.308290689547403	0.196096322759332	-0.0282618358036853	0.255225596366462	0.11973819626748	-0.129878704894154	0.294465594344682	0.243516480957133	-0.237868420922354	-0.0968450723348114	0.0612409029146044	-0.0117329540444498	-0.118674619553227	-0.000604417886220856	-0.144717077821883	0.0247093495900697	-0.0978434343288477	0.119613364994313	-0.296334015313306	0.303406081837787	-0.294580038506851	0.0286896363562279	0.445531043344834	0.178019184760048	-0.198612834647276	-0.191786655152316	-0.352855235845542	-0.0147487706523611	-0.123893301967263	-0.0129183476877879	0.110210768849075	-0.132300113493034	-0.26495085472137	-0.0325919806047047
RAB11FIP1	0.0180359747938886	0.0118005272755055	0.139402172003304	0.0158240476770362	0.118864304325592	-0.010804337491364	-0.104194533632491	0.233029469237885	0.0528225749875827	0.00980374826087992	0.129677578367818	-0.0720070225753251	-0.0142096980017066	0.179810160920425	0.0285042899458764	0.105635934296889	0.238164100900089	-0.0839268007543739	0.0229592980863523	-0.0121729037431405	-0.124296491603429	0.164250232167085	0.0566890394830654	-0.182059867658569	0.0482793420705296	-0.0440201434830456	-0.0376905900160075	-0.0255365967725997	0.110420962948237	-0.0380217242343795	-0.101328267526936	0.0233683068120642	-0.0310125374304384	-0.0891873738451755	0.138266049467885	-0.171222946645091	0.00438973815041715	0.0957368945331137	0.0606985530654501	-0.0358402009247774	-0.0124889053137418	-0.347239517046862	0.104812115516881	0.142691282161661	0.0711970078707987	0.131640989821234	-0.10505863990651	-0.00642453849402947	0.0803727215719597
NRBP2	-0.128322566412401	0.0387264293308512	-0.0458668952981786	-0.1221958243196	-0.0665181376428785	-0.134648919056471	-0.118657889667632	-0.176184741780938	-0.296530648776689	-0.024594137418236	0.0358531149015076	-0.320613939345391	-0.0106911726831767	0.0111195406999444	-0.145631102588058	0.0738609346356068	0.0205299131483938	0.00262967748830532	-0.119506992009984	0.00848369911687375	-0.312646133803279	-0.0982462157734826	-0.0735041638095295	-0.284730540216117	-0.145468016592684	-0.0465462260354737	-0.0742001154628393	-0.0898259964734011	-0.162938407384068	-0.194747295868341	-0.0168442074114634	-0.186351646093388	0.0231554069489729	-0.129162899361626	-0.10944905236101	-0.0839202004509604	-0.145240382785792	-0.05004510398405	-0.0528364561059043	0.0521278005016251	-0.039858615793633	-0.0797551169892053	0.306611387703464	0.0173627153108613	0.0173549542276791	-0.0434107782119137	0.138606506764825	0.0942665358763655	0.152384750240413
FRMD3	0.0238325126031642	0.197456409136356	0.397067480020909	-0.0651710342718338	0.423575634236738	0.0892196465753985	-0.061772701519688	0.376740398667963	0.284989182655739	0.413391022272748	0.648677672275172	-0.142837033580591	0.228425993000423	0.297866491133691	0.176456892190599	0.295618524315548	0.232263233477069	-0.0158847267256938	0.296116522063863	0.109486345406532	-0.0880912358329334	0.522714190786104	0.445756290425743	-0.2437028107833	-0.0617612576079185	0.239639496172482	0.115171240191757	0.00828417595317871	0.0361524894698857	0.0115022177486731	-0.0708479748829995	0.192084314386637	0.186113701773447	-0.298569711851549	0.531985352061996	-0.3468386729035	0.0431383676406502	0.5073562225305	0.255429474660827	-0.235953276527289	-0.295253753948593	-0.329564223008977	-0.0157275983054303	-0.271739953528593	-0.301002509672346	-0.173439444581736	-0.159147224351986	-0.410536559411182	-0.0823290340428005
PTRH1	0.0782195368615119	0.00940516552432634	-0.0641852355069278	-0.0482825770678251	-0.0533508899877489	-0.080698907647446	-0.0892576395728451	-0.101928603848217	0.0225787727617141	-0.0404802519798112	-0.0131722487008647	-0.235853228336241	0.0688362738537047	-0.0217924672384013	-0.129406243023222	0.0850482706790029	0.0145183189957959	-0.147179766319774	-0.136290392848261	-0.0794417167726778	-0.0881185313670095	-0.0439050434416763	0.0213109844993891	-0.0615559530941982	-0.0572439911795376	-0.0669711747529065	-0.0405355769857084	-0.0488204382006027	-0.159457048606068	-0.0284704992021764	0.13538405336251	-0.174957920847018	-0.00932520420172751	-0.0391790189746873	-0.0383992289413792	-0.0011178657072937	-0.10963405542027	-0.0162862333869368	-0.051263736674677	0.0736692463633434	-0.113159681431418	0.134321696344907	0.0152503408143552	0.122619037491335	0.149314727553733	0.132527232497944	0.136720772947161	-0.0370414739659436	-0.00701699198298863
AK1	0.0909801109229681	0.175504088455451	0.0700451100933391	-0.175144008480977	-0.0361585711169221	-0.106533117215974	-0.169970668149461	-0.0941635250869573	0.0174698100786233	-0.0605217329330816	0.11987661576839	-0.0877426669734879	0.103912023138034	-0.0346341879757908	-0.146220607394008	0.15378855090951	-0.0645415601492144	-0.107612753112648	0.0425039446363157	0.00795205854677546	-0.210483082359509	0.0160621565583417	0.100938528090692	-0.186612526752846	-0.236750737595619	-0.108776375089765	-0.0379745274116334	-0.195808735562489	-0.16505841144944	-0.23646924264229	-0.0305700653111512	-0.10857204868303	0.0670634405638944	-0.154073497644623	-0.00570144596315055	-0.0832250160772298	-0.118706073204283	0.0111196138707353	-0.0251735653002315	0.081813703421466	-0.0381988706726136	-0.00606534109014289	0.111699395326037	-0.0138273934871453	-0.00257791128659295	0.0272753426894742	-0.0486160052648793	-0.173155838164569	0.120075100791381
UBAC1	-0.188769959135695	-0.055572956356117	-0.0902712435150267	-0.0208855754012946	-0.0422617245203161	-0.178926472638983	-0.0596198357559894	-0.188142098167592	-0.115535771422445	-0.0752455938658466	-0.126991429147578	-0.175905214552981	-0.174003573319839	-0.0459775851443882	-0.0629523103307229	-0.144507235006064	-0.0377653965994474	0.0201300889460071	0.0337183273713002	-0.0842706630778656	-0.108244051317735	-0.179274430074972	-0.105968165071887	-0.100099586977642	-0.0267196540696239	-0.119213877027948	-0.183081404066663	0.00524105224362085	0.042626388702536	-0.0603413589643864	0.0209285341725346	-0.130748592390865	-0.136191745339507	-0.0150730856497357	-0.172697136531396	-0.0983764089717637	-0.00474508579523266	-0.0140404068914559	-0.0874415924333347	0.102241192975663	0.122029369381912	0.0552123281736466	0.222948379810463	0.223134021310523	0.144536452358614	0.124713049475	0.0673243612056989	0.0465322772816904	0.219383426482114
SFMBT2	0.110235306263806	0.239546449636652	0.218728015121872	0.045844694355329	0.195109606865063	-0.0290799200834692	0.0687744984920177	0.122198327208346	0.12339314987127	0.085328759973246	0.442381560158507	-0.205509834252753	0.119953208257006	0.406139062888738	0.126003563696895	0.31088461388564	0.129850316685343	-0.0222914580015003	0.149928087058623	0.113233865882116	-0.178271937320327	0.481995957768613	0.188715679918444	-0.158458435206639	0.0698289686117097	0.239886877173217	0.0899923770369675	0.100027415384064	0.123831273951313	0.0832504697294238	0.0611097366293737	0.055772044988157	0.244559033250805	-0.170274832658321	0.262248304748913	-0.214555088560493	-0.0105598629536858	0.291727669545165	0.306296413434975	-0.145341657304065	-0.26500967543898	-0.26454017286821	0.00564349676838124	-0.13558105327066	-0.0531148078398399	-0.051671947958968	-0.124205705166778	-0.131109573351596	-0.0922362306363064
KCNMA1	0.107702284915586	-0.0971834696519646	-0.0318338805821191	0.0839031076171738	0.0874866203462768	-0.118317214616072	-0.109262786603453	-0.0926401719758293	-0.0572698379419991	-0.116083523455981	-0.0599919140385582	-0.285872708395716	-0.0683696979155535	0.225338480402775	-0.056272103650674	-0.110414582939154	0.212495615370506	0.0629002970049111	0.0302207537215088	0.0420355383477204	-0.197461774638852	-0.0120480497271974	-0.0303370761828784	-0.136799047313325	-0.0435044966231983	-0.0662685979431804	-0.0858261437088291	-0.1089491375852	-0.0813222015918803	-0.108237184433434	-0.0198817960551416	-0.135466552176226	0.0946241406750525	-0.221043241309178	-0.106552648062751	-0.186843034403005	0.0617452045755995	0.144149832076446	0.052888762026934	0.0281713352121766	-0.0383352658089978	-0.0894085704493592	0.0648259960867811	0.0326749153011427	0.311932756326636	0.10802281428519	0.134854441003152	0.0445685226564902	0.0651516568082573
ANKRD1	-0.00247098668996995	0.0636610901080413	-0.00515299655374162	0.0752611899810548	-0.104026660767574	-0.0702861347002761	0.0162620393706457	-0.141168478194201	-0.015455316609229	-0.216251382119145	-0.109022619371995	0.0932993718251998	0.0112257959221923	0.0491240101604827	0.104394285109174	0.197711735535202	0.0226323424505419	-0.0957924729132832	-0.140343404737034	-0.107522531571666	-0.234023975181083	-0.0294406200836025	-0.126612565657536	-0.0313195704054792	0.00923215513383831	-0.0442934532045642	0.0952909886372807	0.058032230861699	0.152856673606531	0.0753847467825753	0.104445879700475	-0.0115373775330378	-0.0815000321020602	0.156541425363742	-0.221005976723719	0.111284089337186	0.0858047951223871	-0.114982634885892	0.13527804424184	-0.0666286042556551	0.159637008499704	-0.0431493084163578	0.114418659055069	0.153763189301873	0.05779662310418	0.335367243959326	-0.160128452971343	0.141603490684451	0.0991808354301514
BLOC1S2	0.120777709725688	-0.0527664974578582	-0.197396663158469	0.163661932453144	-0.108193838361155	-0.126944794682688	0.0447079477601627	-0.0564407734957043	0.0264592809947501	-0.193435657474707	-0.210690479230018	0.138696556678566	-0.143791304413802	0.0406995370096638	0.100573570788787	-0.0420163658822288	0.134449951711234	-0.0625253538802804	-0.0907906052042746	0.0338904971657293	-0.190085913170662	0.00268512403429394	-0.282336695426806	0.0150603553631601	0.0284427597783781	-0.193340558712109	-0.0125651487669033	-0.00260082286217352	0.200173596418404	0.0798151361166302	0.0860820121106801	-0.112704236757638	0.0453778724657476	0.0684306960229027	-0.249215544477342	-0.0183264783023381	0.202930485672075	-0.0523471435149921	0.128145773211682	0.0552955107902526	0.112393926771472	-0.0623397326854408	0.121530226153328	0.228289872457081	0.427120165099017	0.203282457804795	0.12372229809602	0.217958484829226	0.129606459384364
FOSL1	-0.0207415413485086	-0.047964219888281	-0.123259062205736	0.116267789439605	-0.0828748030958534	-0.0966691839059073	0.0698490802481328	-0.243487982020207	-0.0922570280522667	-0.321646137187447	-0.223793653681001	-0.161618728248692	-0.0934717950252944	-0.0727884219201409	0.00973855348007602	-0.24967910117463	0.0948336625641846	-0.0561662021769905	-0.0164117214405604	-0.12948482779119	-0.254854635364274	-0.0603171741910718	-0.24826560087341	0.0268792784894443	-0.0259090793302794	-0.177361634349134	-0.0237499867999317	0.040370422306321	0.017957835228143	0.136240432081588	0.0310396641503598	-0.0530066703303278	-0.0523135367276053	0.00782029957006584	-0.290176176392613	0.114876734033345	0.10994665129333	-0.0761450503777885	-0.0373361943658287	0.0911522251621684	0.144001311796438	-0.0533983769249913	0.0818683982660176	0.192367095374786	0.265996959615303	0.294397446823426	0.117813191568163	0.0545063637825169	0.113043853068698
NALCN	0.238124130363953	0.0757609107872826	0.221888379414377	0.0313916045433812	0.221798173649505	-0.136999685076017	-0.110080067072989	0.147497077949151	0.331702203669522	-0.0171362091020325	0.206116581788298	-0.0491562657330328	0.254438022806625	0.321884033497069	0.0826443425063242	0.404874929448637	0.156465063774624	-0.0940392460595042	0.12673041488802	0.0783041658425707	-0.177393460726126	0.288797315122161	0.160773856026529	-0.119775397882643	-0.0998800620614126	0.00912178302463282	0.0570164795956276	-0.1834469835035	0.00938166231119613	-0.0818076180842414	0.0651290534483617	-0.101786178076134	0.184996917066366	-0.123199476723677	0.169744594314526	-0.101049436783914	0.14806606985964	0.239143825587725	0.221387067233372	-0.173765075741534	-0.145423974154582	-0.156673713820376	-0.035933407826142	-0.13467423871731	0.0820291748196586	0.170599769517477	-0.176969448831178	-0.245752866331872	0.0303700499273622
ZFP36L1	0.352974108622002	0.12411218342111	0.155354642527102	0.117764072443087	0.13097922687627	-0.0904569552009896	-0.0753269945299962	0.0846343390916034	0.203826630639774	0.175678652360717	0.319414923694605	0.0145197255640505	0.12244914583911	0.414975156633969	0.0487716144141047	0.215630494631295	0.153121672430085	0.205922700073473	0.185693143245433	0.392676838675373	-0.0825258443458852	0.274976839407641	0.201216555214415	0.0594709332856307	-0.0315770814934172	0.10529969170558	0.0469053844819285	-0.0427194588933281	0.0816746963135699	0.0372638363500379	0.101146800265834	-0.0366268541809676	0.257333181634696	-0.00757354354663234	0.118610864359384	-0.0396122390436763	0.101234426830101	0.250875630191194	0.220010252712995	0.0351712046465652	-0.332546362194086	-0.148967048855928	-0.0812699388913026	-0.199382763201685	0.116711051351173	0.0149604883949287	0.0599509978680321	-0.132085898065392	0.189844923219902
C15orf52	0.123854221382648	0.00590007195833074	0.200541688807334	0.0243114656161446	0.113981618751891	-0.106734435025382	-0.187005387235694	0.0175112204853195	0.154901746774119	-0.0166424078354794	0.137649820546565	-0.0519395643554027	0.266191363922776	0.314360401842471	-0.0328250420771893	0.360754355585281	-0.0386143146488027	-0.0345642048208715	0.0130652027678031	0.130643470114223	-0.0109780927895609	0.0895621042406247	0.226337245328736	-0.0525600303932303	-0.0645058239540333	-0.089081596208553	-0.0352467143445526	-0.203331931091222	-0.144336976996685	-0.177376139702471	0.159817281615269	-0.150495111864746	0.0909882672517806	-0.000785192210132914	-0.0125555503373307	-0.068033895372649	-0.0741146482320976	0.199474199262415	0.0407257987448613	0.0239354247202367	-0.111214985940311	-0.0465450013021294	-0.0251309794394518	0.0293903017858268	0.0521064435094549	0.15314168415365	-0.065427931987705	-0.133924485584933	0.067217094879353
CMTR2	0.00330014935171184	-0.0657665593113917	0.248850059698017	-0.000855616236960923	0.123046798909442	0.135203581146321	-0.108606463170207	0.150261558608549	0.203868153976608	0.236106492112863	0.218024326489888	-0.123919474900503	0.197404077990583	0.197116034025315	0.0217327489581952	0.0604589563061532	0.139519657699516	-0.0712509297319441	0.189612305961566	-0.022578943614955	-0.085647448156168	0.175666889980926	0.194076317395234	-0.0569550450845819	-0.133753548969034	0.00693389404312644	-0.188364738243173	-0.146448485174776	0.0585770398052683	-0.0308997913411367	0.0642290732591533	0.0836440488490583	0.0869421547420108	-0.194661438001747	0.161395090544309	-0.128271151020694	0.051625848696993	0.299458523325083	-0.029551294887983	0.0474486230720177	-0.0690278259110964	-0.245084550586292	-0.143393785245952	-0.0456412601809777	0.0524436455624357	-0.00302562498694477	0.0766598209325838	-0.112367619752373	0.0504079202438673
PKD1L2	0.039228698531739	-0.0384567262675779	0.282545996621127	0.012855919012613	0.262347324146454	-0.112575737907719	-0.244395963979123	0.104896266296438	0.123508386946568	0.0678112710026062	0.267112173138497	-0.225917251181797	0.222719579881986	0.133238988172277	0.00626102645761921	0.141207526523681	0.0693772200598776	-0.0744090743711074	0.119424103201718	0.0194222791446471	-0.0768433539997569	0.219148630157729	0.258804892595012	-0.154379883198494	-0.117054840867902	0.039021511487981	-0.00230358972735952	-0.165724304468608	-0.0796597337450303	-0.24139164800736	-0.0825050072011022	-0.0444585502398478	0.0245663769377888	-0.217298902568003	0.283072676450493	-0.229949524262252	-0.0764272114150524	0.203636122668233	0.0570456623157979	-0.149511827602407	-0.0612505413843467	-0.118498385945132	0.198599806925315	-0.077691448624287	0.0248349574787826	0.129879491132736	-0.120981424428974	-0.115805953117472	-0.0230835750786876
ALPK2	0.160448164457329	-0.0838359270470926	0.0997712038641891	0.0395816670431398	0.0938252105087141	-0.100333559482377	-0.0859127521407799	0.0461173009885095	0.0381940557404242	-0.0466896379038912	-0.0061359363825902	-0.101298517377731	0.0651536360327886	0.325962467067198	-0.0268780362616995	0.0615377820092366	0.154034638692793	0.078067864938493	0.004109994595921	0.0248516470898956	-0.217882983827502	0.0820570422121492	0.00562244351771259	0.0458600631456565	0.00313949297293042	-0.0712861224929922	-0.0711295176890848	-0.143722804726194	0.0575135811587785	-0.0747080824026178	0.126700864912787	-0.0549827143708749	0.122224526470164	-0.0734351128518153	-0.0476653303493827	-0.060068300773324	0.0345194631417604	0.114111073119532	0.0112669925507375	0.241283616189102	-0.00705772405682608	-0.203441920177799	-0.0896716160905446	0.117205337597488	0.235288099402615	0.217409111326141	0.102251898623119	0.0077258459569969	0.0733016446129086
STX10	-0.0271237969467549	0.0406038833242281	-0.126895589504072	-0.0410407397116281	-0.229934707320074	-0.00414634493055797	-0.0431344995633027	-0.0843910806034698	-0.0818253250575214	-0.0864886496399448	-0.0211515610762336	-0.00476854968103158	-0.113555845164823	0.0727059129803077	-0.0421789306556129	0.144812022785545	-0.071206512599931	-0.112148324590577	0.0241344100673348	0.0100319692916029	-0.107131236774526	-0.104026687941709	-0.0346482488051265	-0.0359863321171315	0.0155463891627084	-0.098787727251679	-0.167117081385436	0.0369829033044626	-0.071985304679919	-0.0442006608073784	0.120330478191959	-0.237630121027083	-0.089241895977768	0.115711750977424	-0.226727715489548	0.0673559927987669	-0.159836639358048	-0.0177222511862486	0.0135986620007801	-0.0235101769585813	-0.0876953826406131	0.0943954886473427	0.128870997224631	0.130792053913691	0.121905982751397	-0.0270772021752116	0.0768655485532596	0.199014562832632	0.275686258496757
GIPC1	0.108541748823297	-0.0909720398593285	0.0250299262814673	0.0624461832424789	0.142914862601486	-0.00607254836629069	-0.160142317623157	-0.00469908723073196	-0.1408598747929	0.0751844141993397	-0.0107285249828898	-0.16530441299762	0.0983887092095306	0.0555955591197701	-0.0796630760060217	0.129471569975746	0.114966571415317	0.0332692383421767	0.055830369785964	-0.182500499918576	-0.158549292119758	-0.13105604356161	0.0397701377762148	-0.0666746941917376	-0.0632123617791887	-0.108832295954781	0.051813185078957	-0.117844056758323	-0.0728522613329215	-0.109240743355903	0.122218428315517	-0.137382337487926	0.00609065555653168	0.0118881919195876	-0.0857629786204366	0.0751158361041213	0.0789233307054404	0.108135353385152	-0.0145621977355217	0.0193855091630754	0.0481601764052507	-0.127755455958216	0.090153782678601	-0.00600829536699799	-0.0259526083173749	0.125655345287337	0.104956020568389	0.0542782986223539	0.0870695733370924
AC006262.5	0.17738260618473	0.0903878248788264	0.463061026044658	0.0923545755082642	0.360816565033407	0.0848452786590182	-0.359869470907009	0.151697397083397	0.31081533191414	0.409516153974318	0.564085472288694	-0.165396524657493	0.36263446748795	0.578611729205474	0.149865443335503	0.429935044375346	0.210540236756854	-0.0518724182267853	0.366527653757293	0.181474250280688	-0.0379663225800426	0.326391102630311	0.614395788582837	-0.195617339987615	-0.100683380046043	0.043128889955923	-0.0303889642496708	-0.199835732193082	-0.243032230183365	-0.243671620946957	0.0136564592909821	-0.0614629409256894	0.301660107710177	-0.186752956133083	0.349781562841707	-0.226779390680925	-0.0532536911485009	0.552586249111781	0.104545804174774	-0.089868430019848	-0.305475436676438	-0.231137787042954	-0.150279403666341	-0.191426276039189	-0.184595402344288	-0.160035033373443	-0.111523440689143	-0.356951039729688	0.106489500773912
THBD	0.192314473792824	0.0794279064361732	0.200643313117499	0.0645245830856717	-0.0139697837621969	0.0281375511996628	-0.156753259835288	0.0978286312062446	0.100282544044557	0.159951873753443	0.326113142373881	-0.143630162835459	0.18361598063027	0.421495920430404	-0.0147270003687254	0.351067609143612	0.0678358557127669	0.0549178684338372	0.00501867039714576	0.205104888912382	-0.0657997935431334	0.238239158602473	0.184969998944293	-0.105343195307208	0.0244336365027084	0.0582146804896227	-0.00909106488881002	-0.00539195734174921	-0.118688608957029	-0.0791401227654874	0.213537162566963	-0.00752002738619426	0.0554114830009633	-0.0038994078042436	-0.0413210425627668	0.0753238406208925	-0.194759675736029	0.228327882294354	0.00221680475562836	-0.0226656279967762	-0.311021506379891	-0.117757245254291	0.0234555453874357	-0.0894526976808681	-0.0818051887531707	0.067718485844407	0.00472458541502258	-0.0175405140496319	0.115734671022746
ADA	0.0887255969762617	-0.0998353723681605	-0.141999572110934	-0.102893815851419	-0.0496505115411009	-0.162727553232354	-0.173273222210675	-0.127877561698727	-0.0945569119784228	-0.100914298423926	-0.0877655709774327	-0.107410084686533	0.0810132686090821	-0.106567049271458	-0.151992450520976	-0.0391019644199455	0.0200389501734597	-0.0923229742054949	-0.246739847347515	-0.0594281019835896	-0.356479064717566	-0.0627657605554191	-0.227899366651825	-0.2554034567466	-0.245594796563696	-0.202594811933248	-0.132763806684579	-0.367281291280608	-0.330407305565191	-0.263918999947373	-0.0164033084628506	-0.164198140027158	-0.0716555019875071	-0.0540132260234647	-0.24820023027351	-0.202468619142839	0.00149529677123346	-0.0548866395610951	-0.160848296376752	0.0768986720665107	0.0323719427088088	0.207098038459746	0.0427579881493704	0.0935484471520914	0.11714438202189	0.184205804630352	0.188659276520242	0.0373466969784804	0.106957733968624
SULF2	0.208941278790711	-0.165645738928664	0.152659133845629	0.0399387008827818	0.0506537278769823	-0.0961864659768401	-0.344264117929065	-0.0537380076787551	0.055598298513263	0.0139927094498083	0.0289719489056558	-0.188307870616354	0.177905719321063	0.148293265787697	0.0509213898503568	0.0982567941248707	-0.0474279743278972	0.0526201723307066	-0.00798645570558216	0.0416333232774388	-0.0673981116872455	-0.00473531166748065	0.0981635606515399	-0.180062274248229	-0.214869685668506	-0.310680315601761	-0.143792520824495	-0.251322720209881	-0.243282893139479	-0.331473671549524	0.0847906346936303	-0.29486032167234	0.0332234981782354	-0.222522085365106	-0.0890570816332754	-0.156157928300505	0.0674124920273175	0.105056913892122	-0.0963478351069238	0.105476671643838	-0.0120932907668223	0.0302098749866441	0.075142235933384	0.0240494902239247	0.2124800585304	0.147986944577458	0.116489846992004	-0.00236632242781752	0.119253787490539
SLC35A2	0.178753631201916	0.0757833892923586	-0.111207212007043	0.0478896331338603	-0.247181727713224	-0.151840990160067	-0.0942303518680574	-0.109837293576149	0.060137178912452	0.0235326571580979	-0.0736481400384058	-0.0171558003117737	0.0481369533586695	-0.102082108033056	-0.000960363196311255	0.135390332002209	0.0559474858132452	-0.0213270846006293	-0.0891451020421519	0.150972026440495	-0.087160790415176	-0.12075568707326	-0.0795523859229549	-0.018722366602994	0.0527225540940774	-0.0673398394222818	-0.06584781605566	0.0295199633308136	-0.0270480975961902	0.0141005802582576	0.214252323294136	-0.193959016905004	0.127131465115641	0.182101584003468	-0.188732102553962	0.166601778955456	-0.126579812338449	-0.0366511978099042	0.103797939419651	0.174681718565456	-0.156639529919586	0.0268137553609661	-0.0652913816411944	-0.0889746340935269	0.2044557338658	-0.0200731393627346	0.155635357105287	0.0173020596901351	0.14871189624221
RAP1GAP	-0.0170150886613147	0.0628034477662612	0.242028397519239	-0.054610309341515	0.0927055444000958	0.227884206750527	0.0536205740569738	0.324132910336743	0.101318204597701	0.243631832432489	0.23961225788302	0.132420326732575	0.0477503318293698	0.00780587606207054	0.0270720067116743	0.00434586176039459	-0.0440469536197917	0.0536609737665111	0.129122788118248	0.0378286088763083	0.186124736958319	0.0500711647041457	0.324397264487399	0.134836209453655	0.0540323884413696	0.0355153544318407	0.017903889301365	0.0157386980713044	-0.0624531435271335	0.134970145064773	-0.0590267899591969	0.169790614045882	0.0994403461330564	-0.113764497787084	0.209916213582423	0.0746021117350657	0.0197851731266207	0.206011129359546	-0.126791428237762	-0.0384566795464471	-0.151742388159	-0.0516734199413488	-0.312943169714752	-0.112463213090691	-0.185384995397262	-0.151233016209778	0.0516436241101098	-0.0795718687713653	-0.156041561231809
UBXN11	0.0464898086589081	0.0194254126082152	0.113120531669534	-0.0282477836137737	0.0536609474704338	0.205855573027902	0.33174679683869	0.0691893504885912	-0.0166026500836298	0.152070628794833	0.159884447028374	0.0141577785728448	-0.0552339502573561	0.118639300380631	0.0868321253894616	0.0857411946839148	0.0662638962567864	0.102597620510981	-0.0610778099987575	-0.151320664833368	0.128721885464018	0.128315275818777	0.1234132800597	0.279975133075652	0.296481410450168	0.194008546560506	0.250061943231534	0.241878511721092	0.201935433812408	0.294869176089287	0.0837015544415719	0.240070329075305	0.0908793720772169	0.102981563027026	0.109788073319049	0.217569108281537	-0.0573296177913495	0.00153254240498485	0.127040598954468	-0.0488945989466713	-0.0561343568416653	-0.0966859468037255	-0.219817673409633	-0.0645237896434716	-0.118464703942214	-0.0529529855547839	-0.144223919605509	-0.0174792818868429	-0.119376976174587
TDRD5	-0.132994415945467	0.01931361476636	0.208843947923128	-0.079597213505732	0.242032346010717	0.178724269301758	-0.0382203268699219	0.216979956900361	0.120500281010562	0.219063964345538	0.204110063987673	0.0355675650741555	0.0284646951961898	-0.00812268267111326	0.00715877924793602	0.0747969727817805	0.0564491713613278	0.0736407766205958	0.175972957306582	-0.0527997176916885	0.12960544761157	0.0643849626753469	0.208058360745037	0.0240558415295791	0.133987214393881	0.165059131561297	0.0420119315920265	0.0372056581996304	-0.0366118920105636	0.0932085810293125	-0.0597452995938518	0.171535277406644	0.016503129034558	-0.000234719768035024	0.189762288826181	0.0462186488032433	0.0832305403539854	0.0122272466704227	-0.0141927924000359	-0.0505123836515339	-0.0442598591755533	-0.0790739893787989	-0.227527559915933	-0.0404019803263119	-0.222756560434426	-0.160454327804849	-0.0132987765934806	-0.0844216961457251	-0.0912760719009126
HHIPL2	0.0661146300265853	-0.0753844357720365	0.02024888703246	-0.00453853322357704	0.0638120436767919	0.000796150559920117	-0.116556621420412	0.0259528583066734	0.0644323594026182	0.0559720219337339	0.0254658146671706	-0.00615670810050819	0.052795720508218	-0.0129158490655415	-0.0617760988863434	-0.0261805342856063	-0.00261202941770735	0.186772113578385	-0.031828323659887	0.0382431234454527	0.244087327956489	-0.0821921011737867	0.0442687047374303	0.0200654876393278	-0.110060394567883	-0.0351412883931412	0.125168169820822	-0.158161027336451	-0.0957775811417136	-0.106965586985992	-0.112546590086033	0.138498114460374	-0.0816367108255494	0.018086635612177	0.144582973492657	-0.0499240692237353	0.18384672835811	-0.0620150922321096	-0.160065759358659	0.0553132007114712	-0.0587876027905074	0.241184508377012	0.0578593114142255	-0.117013570019501	-0.0705892655984296	-0.083581295759724	-0.0371178714606788	-0.0597367315128583	-0.0360556454475871
JMJD4	0.00644043107645054	0.0609640252219379	-0.0589716609673858	-0.150979083617245	0.029592875892507	-0.0430643738617825	-0.243361345524735	-0.13481112313253	-0.0225984700457273	0.0765008492830613	-0.0750613100542462	0.0626590910715381	0.0284811514634734	-0.0905607653297468	-0.182077913078756	0.136234403104388	-0.153792815280603	0.0958821776188061	-0.0400771170624691	0.0398146336201133	0.0563629689143882	-0.147472163086756	0.0246986948863278	-0.123665213382208	-0.0591079849960036	-0.0304840144047328	0.0414220648846839	-0.213487203117003	-0.181283756746	-0.267719207601176	-0.0763333853216961	-0.0801277940163562	-0.121434592007698	0.0625732575738566	-0.0563343845356034	-0.0810973818471066	0.0699341244207507	-0.163084418307519	-0.196728798737342	0.0314030459981096	0.133599234926101	0.241180310723969	-0.0204397122076144	0.0260799749470929	-0.0920224409404156	0.000994671075557979	-0.0632229429555515	0.0796121154853908	0.0934470363321732
SF3B14	0.0744555922610409	-0.195774380366215	0.084944925197746	0.0295162200620471	-0.0061163990601863	0.0221939071945051	-0.0971162452083411	0.0315110574905952	0.040308962436878	0.0481246835173786	-0.0200444299258603	0.164618336446552	0.0107904720088511	0.0232290698322891	-0.0708914156098454	-0.0221398401917983	-0.175104850572897	0.125143001024464	-0.0503026685877285	0.0305552035196529	0.220469403679539	-0.0286486756198211	0.139097826561063	0.0921412696306163	0.0652769805698154	0.000925845443773494	0.0381430237630797	-0.0342055601630692	-0.152395036690802	-0.15724074039944	0.024939519753878	0.14860692770863	-0.0786269714336058	0.0552350523652496	0.10016838414105	0.0326133677638038	-0.0977893193840177	-0.00607069154329688	-0.087361031478186	0.0587293259883098	0.108039623630909	0.0495602734375665	-0.067057766841786	0.0106944788953884	-0.0236545719616841	0.0761164093069339	-0.013938896495016	-0.00651014038618231	-0.0945264839230434
PRKD3	-0.0118967221217963	0.0556351667927176	0.0910459377117955	0.0977216941801555	0.151212886311698	0.247611895271568	0.242353297920581	-0.00575061928632894	-0.0930446919065106	0.0191361113160696	0.1193815078949	0.0765199959833378	-0.0921524197027629	0.0190036735115958	0.166493369189079	-0.104034292173303	0.103683100409702	0.173683128791459	0.200349723832485	0.0548100278736785	0.0417724065315549	0.0046744572057047	0.0206896313852536	0.104239121565934	0.150810767716946	0.0840566120904925	0.170113301311021	0.27456983084203	0.272999946509018	0.300631561228912	-0.105467495839314	0.300089197990987	0.0770173109127576	-0.00080456005952875	0.0966006301905748	-0.0101355004556541	0.143178184263809	0.177937953949152	0.278675430257793	-0.0290220973414032	0.0469580359434454	-0.210068852198579	-0.047386173764442	0.109405100333381	-0.0754788777600665	-0.0306570159175831	-0.151575493154791	-0.00542748232516412	-0.0120620807366976
NEB	-0.0188434999959474	0.0260398630769969	0.196348809728503	0.0236986928339764	0.288548568558116	0.173740766764372	0.112701631121999	0.0754513260033895	0.156691135506419	0.224800711913024	0.25301734965646	-0.0935462563975398	-0.0402971181761413	0.101226976971157	0.130469434783771	0.182057084417415	0.129616043223488	0.118258780922696	0.251873079049055	-0.0144651348289485	0.190665529913625	0.149248130962732	0.187637212915218	0.0646584278420848	0.12157582084279	0.171339746534136	0.412231111844355	0.259545300628421	0.273489467190969	0.202453481060758	0.117761906166238	0.233654860392297	0.141667806025912	-0.0467219273845861	0.211794227953146	-0.0309271845690023	0.178836756149773	0.162173105453992	0.221514496376139	-0.112833601974289	-0.066868369917357	-0.189453831930928	-0.0437352300458907	-0.133734812519541	-0.0811343636697349	-0.185727244609562	-0.127475891547253	-0.286655056994901	0.0641157823584368
SPC25	-0.0946064507610238	0.118352126583077	-0.0549527813033771	0.136535735121544	0.0820581536073584	0.189003654208773	0.680712131428908	0.00762639767975215	-0.117247762372169	0.0537702878146549	0.129141117220239	0.0251895174715971	-0.193471378229445	0.0342027166669095	0.277819160952854	-0.206470109517763	0.182446450583403	0.122181650060847	0.137664170583703	-0.102132497009796	-0.0132140731495254	0.172379408513133	-0.0308785654234462	0.443054062387221	0.387098844529367	0.266280563959842	0.29798649501269	0.642907844997056	0.484185637863624	0.613837018520999	0.175027869206384	0.277380348645852	0.153034044552974	0.217950678926833	0.0482233865385349	0.326175288440888	0.110995180884231	0.0913646973449206	0.401357449951666	-0.00910834554027822	-0.120078817811803	-0.180641133452103	-0.0607242104170883	-0.0719561857111125	-0.116273530237215	-0.161415611118946	-0.00653425655233518	0.0823582549406716	-0.0432576548899199
MLK7.AS1	-0.0523025352049011	0.00790639059061424	-0.020301080990912	-0.0757455660326022	0.0871071018402434	0.100437618943984	-0.0150644760490914	-0.0468957424290367	-0.0746828842271651	0.129991099437274	0.113679472655484	-0.0039516424614942	-0.025391093244109	-0.0442467075288561	-0.079515771923066	-0.155366736564369	0.0749200290321403	0.0822250863478484	-0.0370271468990547	-0.14488503782033	0.111609420117271	-0.0338239948351743	0.0595529156297696	-0.00884787093501093	0.0472156343735217	-0.0120066944357457	0.0323474382451142	0.123148232958026	0.0361315340283427	0.0709663106191484	-0.120957166957865	0.181783356730677	-0.0894512924088037	0.0326106720264988	0.150571075512753	0.120612231228728	0.12094570663772	-0.0639837882428367	-0.0922220866729467	0.00936644654846853	0.162851939987043	-0.109304382837759	-0.0369820363761584	-0.0428334762499787	-0.0732811732081188	-0.14488434622254	-0.0139737893376041	-0.00571429642207858	-0.00365373164628228
C3orf62	0.12145647161758	-0.00417349671731241	0.13393610796903	0.059869834255591	0.125303582908843	0.00458574783388222	-0.00190393229348394	-0.0386415160189841	0.0832131447739465	-0.0389967701276715	0.0732124980957337	0.241981853116202	-0.0561882551633474	0.097645532815008	0.130202412073561	0.171777575304451	-0.00134071827655628	-0.00680321457405989	0.157991936306023	0.108202652058792	0.123975144663979	-0.0211261107230834	0.0371717644315579	0.0364311760762532	0.145529012481978	0.00968638778269399	0.175116814869836	0.0375853845340449	0.10969981861988	0.0936444927391318	-0.0399000382954434	0.0768574144949426	-0.00206604330354075	0.104584946067447	-0.00990946677087501	0.163650011569477	0.187430018285277	0.00848467347155606	0.0856911903102592	-0.106552314389047	0.00553704646354247	-0.0968341283703976	-0.0102733299053234	0.0998971755775427	-0.105159604202857	0.0204746486754218	-0.126904595130202	-0.0959207602614421	0.000648231430411202
BAP1	0.0189535728476657	0.125988707763109	-0.0757162037281014	0.0542675336054676	-0.0855326386498378	0.0457554698908746	0.271346180820864	-0.18887436953294	-0.0252208282801087	-0.180203593718453	-0.103038733416714	0.186231037280662	-0.0303799929907339	-0.0208175093025612	0.0187770250264308	0.172385060049534	-0.0972196503970077	0.0346991894656839	-0.0430631163907075	0.0844080718080691	-0.0253313280275655	-0.0692796270344876	-0.0957274732685378	0.271838024968017	0.165828457791735	-0.0314117905926053	0.305262682568511	0.076842402082675	0.123225116342163	0.130024126521005	0.0886236420611191	0.0247323418259347	0.0328837293945944	0.25508902552227	-0.245995134008943	0.3063129724407	0.00622522583323167	-0.116697420055872	0.0798570896916644	0.000489566358002486	-0.0595028738218029	0.112251137118622	-0.0737761997691048	0.139397927890654	-0.0426158559923016	0.0771830441156904	-0.211996692251201	0.0894062117503634	0.0707315806255792
CACNA1D	0.0475656285663767	0.130381847898647	0.63761054472045	0.0563479570942956	0.435215026440325	0.231185092258799	-0.143079251172766	0.553008222980968	0.395972258959318	0.609120637505491	0.558565389203578	0.118142745644204	0.187064826524751	0.237300739351373	0.136354910898289	0.295819086896411	0.280712052958966	0.116616361686136	0.343115027812912	0.135627655446499	0.248397854590539	0.355559846846564	0.645140719709264	-0.140987356201277	-0.093768728100743	0.258425375557907	0.074448985849956	-0.0673301462300468	0.0195214513552749	-0.0349076927875183	-0.15774802238566	0.348921443577999	0.0813089854981016	-0.248901092102142	0.70614173243798	-0.304199042664177	0.0527468076232614	0.503742624864148	0.131212108127476	-0.175764328212365	-0.234835827898401	-0.331811984380833	-0.105395786839727	-0.229220563379952	-0.278996837457962	-0.199181979839162	-0.217927495023493	-0.379591081484091	-0.222932972406648
ALG3	0.0448597954437986	-0.0253826184174544	-0.137683375652043	0.282128268246066	-0.0947316112079948	-0.138022318130428	0.110987094581429	-0.137590871434278	-0.115000178710012	-0.104303346059683	-0.196137992904955	0.203002892838536	-0.148544607719489	0.0963987122531621	-0.0549523500368171	-0.000161078222216833	-0.01500655206817	0.145593382033861	-0.18484277742469	0.0660379270170284	0.00851230862763357	-0.18382721341885	-0.192038215213535	0.24940877275921	0.0781561360473717	-0.0314973797716538	0.130941162891416	-0.048202651150486	0.00450779724556698	-0.0351799353118	0.110300222636427	0.0255565407193156	-0.00670210598073001	0.228200945760021	-0.226241653019056	0.13184877260003	-0.0258096814107811	-0.0994821289100293	0.0477658289388586	0.0233820591772816	-0.0992526915138662	0.0244417415894968	0.105834011914857	0.0335070446642301	0.0288302401858621	0.0523949340998366	-0.111216424355037	-0.0100233682034992	0.094041804818605
TLR1	-0.112554711634881	0.161613786765512	0.234360335783587	-0.0524553311052787	0.172135242514102	0.123224438231437	0.0690656860600485	0.224413987588636	0.0880809752774239	0.311025159963305	0.301864204056346	0.218859904000407	0.0549164145325833	-0.0832502607212646	0.0639791292943671	0.0345955922165158	0.111191450967569	0.0441596588375989	0.243396028691794	0.0601629797147037	0.164223899445695	0.157545973327355	0.239976607605074	-0.0470221673608978	-0.0655979981877824	0.138897938274477	0.19989018168582	0.128992736860743	0.161123075350467	0.0591469237848371	0.017345785090503	0.272327015155405	-0.015775785507091	-0.00414233929180979	0.324665565878382	-0.0172423392107835	0.105440591776494	0.159061660767269	0.0959234955426647	0.0466067418160604	0.0169107998672712	-0.21260131980803	0.010351800409869	-0.0693186523139108	-0.129893137688359	-0.173466427277379	-0.127504758771482	-0.126642247260499	-0.0673475259836709
INTS12	0.0549819603083261	0.144473530170181	0.0623484294147179	0.0543992268579986	0.174415473643362	0.0159558836963117	0.271927321208556	0.104797612980335	0.0216364755871945	0.0178623235568331	0.114272953091953	-0.00441262968139442	-0.0784351517138968	0.0115233853636396	0.0974972215313691	0.0492253974251794	0.190058389056848	0.116336174451758	0.181272785197965	0.127257180085333	-0.0818159366074533	0.241464435091694	0.0785321725324539	0.105042998680465	0.0453715474222471	0.345534910109052	0.358023633444837	0.214395115737535	0.282596846925238	0.20505335790629	-0.0435606499192281	0.213396402147046	0.131477582632906	-0.025450413319756	0.185574242864471	-0.112151149700011	0.0318142349005119	0.123092316378071	0.435880598671866	-0.0969281252365926	-0.0869242870720179	-0.194533453686696	0.0194206684728833	-0.0731214822143988	-0.0127621324574488	-0.139546558432599	-0.126985872249203	-0.0139373106628701	-0.0365488802324934
SEC24D	-0.098177424825204	0.118858831993321	0.265505655284045	-0.0894987824497955	0.209039768853802	0.0194860156493006	-0.134591822423224	0.224116320568345	0.0743338567032305	0.253616217427602	0.273948566181886	-0.0674700300665418	0.149293133256577	0.0754135767454293	-0.0358387573206483	0.062666219082464	0.0789301235187244	0.0126067179512522	0.172393449556022	0.00441940663376373	0.120339061714459	0.194631312043056	0.367013966956371	-0.179957596267268	-0.158988161655442	0.171441973650528	0.175966655680386	-0.0617361957090921	0.0493748804183493	-0.16771141404973	-0.202806841298927	0.2581323988318	-0.0605238894857675	-0.176973530087874	0.38504722282442	-0.218549571084614	-0.0889480703873251	0.121996635208284	-0.110675951885924	-0.0531620505964226	0.0850014742175616	-0.117109955850365	0.119754422304147	-0.0676176345344044	-0.295413020307715	-0.178471641662129	-0.175972441069461	-0.224358808622776	-0.0384612261423604
FGG	-0.125068414192159	0.217326810759938	-0.11419382908839	-0.0176388731885189	-0.0745268838990358	0.121053511870963	0.132060863965456	0.17496094312361	-0.0429838231869159	0.0873462376478398	0.0470979872440834	0.279099543780142	-0.178880045819011	-0.136814568086641	0.0211159794697028	-0.0814841684511793	-0.0559311481448031	0.182994448453972	0.0335783227530139	0.113555590055095	0.15451779193725	0.0948303055963357	-0.0245217248665556	0.0642621329890958	0.0509006516795584	0.0601199260068794	0.141313302786818	0.132340118665485	0.269832459034234	0.106832948249681	-0.164499841838367	0.283245455105155	-0.0674943107658179	0.111360530305277	0.133704783240145	-0.0181753262977018	0.228063250155153	-0.0643193937831846	0.00770520737943121	-0.0262492528693944	0.0516887001186849	0.0323826745484038	0.199696455828502	0.148554750957631	-0.0911608917438418	-0.0439187002982244	-0.0353274835521338	0.0497569709321582	-0.00655438640709392
EBF1	0.0102957404355746	0.146041656905312	0.469369841409941	-0.0132999418813541	0.434938495021311	0.258272462608996	-0.181338246483439	0.376002593322545	0.372848084905996	0.288406308349882	0.445223325408019	0.115491949715689	0.331261720825255	0.120885877979196	0.138435153321313	0.273180286352002	0.0634952053818562	0.063182173731039	0.393387025052092	0.0979518779709497	0.337206742374549	0.252182157347946	0.470192263470631	-0.199251374594104	-0.0302712785105443	0.227630051899917	0.115649179942338	0.0118292171730344	0.0821574683370561	-0.0591439639096042	-0.141129025381293	0.159535019422272	0.0337550353479616	-0.134476900202377	0.580706216976656	-0.213265602226716	0.0678809483831502	0.376998127676513	0.176112707202294	-0.28074204106461	-0.0511087881808114	-0.264355597405469	-0.11810360139505	-0.140204830219027	-0.320929191770489	-0.135448675641456	-0.257207160389229	-0.347731349392797	-0.175605585398195
NUDCD2	-0.0866258822483172	0.0913222600452399	0.0853864216384027	0.0171917808393431	0.122111892613448	0.0864814531235716	0.315670839615615	0.187985062378234	0.0593794144786637	0.0935746438603232	0.0691321553989005	0.112047727027792	-0.11210663761112	-0.0643428202424773	0.0864937028336763	-0.0873619022306205	0.152458777527733	-0.0712193805582799	0.0563531475220365	0.0198638109789346	0.10892184796581	0.12355438580212	0.013709158253817	0.167913548116196	0.154083009773851	0.110268844133232	0.0673286107837301	0.14483911142497	0.110917469955729	0.21536334264599	-0.12469790510764	0.370878096021887	-0.0141301344860971	0.108721547221175	0.158841959649371	0.0791577766313003	0.160903800310846	-0.0618269658078893	-0.00682220818251851	0.0606925884179985	0.0852084313576813	0.0600912135486485	0.0357059806216538	-0.0488410588491821	-0.122657135969275	-0.142800480819609	-0.0329561858068935	-0.007838150938537	-0.00991737591197123
ELOVL2	0.105759477384858	0.0704772201408608	-0.086204396693973	0.148883137997224	0.0488825586252379	0.204250993303093	0.461116551480431	0.00791040680726692	0.0614449191247176	-0.00955441764519412	-0.0366432684861087	0.168509953980469	-0.17454482218977	0.0201907214418753	0.13292269947629	-0.0663476511311498	0.346528957054478	0.0264954682173005	0.107734625710048	0.0813360422041499	0.100331027894525	0.0485868920107167	-0.150891282435751	0.378583604191901	0.331730954550621	0.210454219749111	0.274990112747801	0.378592196506152	0.280222161282353	0.488688330769594	0.0850085655927814	0.251485142927021	0.106903348273725	0.257162574324191	-0.000252072737400479	0.243684057884482	0.120786011807167	0.0762251653201374	0.323606766933257	-0.0781781936420128	-0.0623715451665437	-0.156290564617597	-0.0506075479472482	-0.0148988511810269	0.0206696040697116	-0.0436924701754815	0.0109499156357954	0.079318850435258	-0.0201223762386933
RAB23	-0.0744441505875518	0.137602508783705	-0.00743280686671856	0.147386110894376	0.170485196060034	0.185999119416057	0.220296331574809	0.0577228942375802	-0.0142838573449763	-0.169612127879566	-0.0448772692875387	0.127753638993656	-0.0158276191303077	0.00429150523717852	0.0683103489590678	0.0432688909650619	0.0646587337618251	0.103242575588566	0.111473716299927	-0.0960144199207095	0.150382204977457	-0.020237438440138	-0.113969214419726	0.0975528152149314	0.22355348413105	0.228461533512121	0.348461427453679	0.23520913695387	0.25634907156417	0.20956072180355	-0.0180331925073246	0.223732431034032	0.0219008925388319	0.179837398170862	-0.0152425763162299	0.124894108258969	0.216899592582368	-0.114090323464494	0.18987657481737	-0.246635325403378	0.10199031580375	-0.146415561183152	0.0422359884673059	0.0321168515255167	-0.202474127640329	0.0454752775739222	-0.208375941666187	-0.0265321517730866	-0.219483063792484
EEF1DP5	-0.00641679165093742	0.0586960299622477	-0.146871683081484	0.0640146872505414	-0.0452827607650745	0.0426119123463098	0.140902946124495	-0.0709077627307538	-0.132530774819171	0.0865513224953918	-0.0588963219733086	0.106268289440687	-0.155671364342573	-0.00714156098445986	-0.12181701818037	-0.103017231174941	-0.00231119676668082	0.14222409962903	-0.0674815578194866	0.0612840996492941	0.0220860214442348	-0.0869046385705933	-0.0691079634439591	0.221591739148768	0.169673397893324	0.014272360702087	0.0988892280933701	0.0846714861639923	-0.0133739233474166	0.0503989741418195	-0.0441213699319558	0.0194137893127043	0.131032456657706	0.0784551193597389	-0.190246251603656	0.129018782331817	0.0641193047643798	-0.0659771833274614	-0.0192986594904582	0.131113685762871	-0.035792596575428	0.080515720059862	0.0654599205505079	0.0210212210897778	0.0161515889388408	-0.00949506216266424	-0.0186518625977095	0.128487188622195	0.0431802727113568
BRAT1	-0.0884562385464658	0.0417788516821432	-0.295690679035783	-0.0804583242948364	-0.163494523913166	0.0751145724202884	0.00619569804027448	-0.132521210965318	-0.201473026485535	-0.0502087054136252	-0.110799078108205	0.0819244804368264	-0.078532890510655	-0.195421771284501	-0.200052858977825	-0.213281111789577	-0.0784386737436583	0.0170453133193454	-0.0459599770796125	-0.0824293270332545	0.0193393936107689	-0.138980025188182	-0.00933941935512824	0.0686683552528144	0.0458639256511608	0.0954573738854366	-0.0443811959568399	0.129875994914186	-0.0899068511697917	0.0113301774504214	-0.0205487413961661	0.0272127754965322	-0.184229141034432	0.104159590209436	-0.126602564965081	0.164261082698834	-0.127841840072088	-0.181573986462883	-0.121627453230691	0.0623643888951522	0.0311524238812335	0.0601640315247823	-0.0216617672941168	0.107002638524223	0.105784465851638	-0.261525793853582	0.155401205828126	0.172621709797914	0.0654251597168878
SFRP4	0.191288092422096	0.0660488516497582	0.167073779497235	0.236807382301656	0.182627395454362	-0.0140921635171813	0.108486665871554	0.12693907965053	0.0532848990647313	0.00329974189394274	0.0218674856844776	0.0287792788617741	0.0074835937835012	0.229225379496281	0.0184024916588536	0.0392639367316861	0.120277214945626	0.226878549942859	0.004559158541918	0.215568952473098	0.12039324276991	0.0509061607656689	0.11750889573045	0.187948819147305	0.112352289695568	0.129470716844353	0.221738020786318	-0.0089686094602996	0.116301907716315	0.0390678322660199	-0.0222607964783488	0.215926721918471	0.21929290530176	0.009024337514073	0.0309997187057466	0.0137388171573961	0.100558026079896	0.131770901618936	0.158222974811099	0.00189796836181974	-0.0892394369404753	-0.186118951022126	-0.0804932727396321	-0.0482589100654841	0.0758530284358686	0.0692402608408932	-0.100217015593985	-0.115341950820034	-0.125052047817891
PURB	0.0744684186936776	0.0499587520720088	0.0590088917514837	0.1484874747921	0.222952070755929	-0.0809944404631778	0.0738501764583102	-0.125006327993984	0.0301697079068134	-0.104496625952606	0.0498424861402505	0.0349671281879382	-0.0646787836108631	0.0849914112666528	-0.0745451503088418	-0.00579138374237502	0.0582326807306634	-0.0423626442716538	0.113585714407323	0.0233605354853145	-0.0334811768686571	-0.00402257049436636	0.0787309658926991	0.0598371370411423	0.101129978831879	0.125943081933756	0.18492375827672	-0.0548580187084586	-0.00589310495670563	-0.0525395151839311	-0.10439657926657	-0.0114667510514145	0.132096552519581	-0.0082574788876693	0.0452880337595693	-0.0340629728322952	-0.0588794229664086	0.157234049978281	0.209094665280644	-0.0967460647523333	-0.00284957438663983	-0.0201406608117751	-0.0670498392415654	-0.00723571306431042	-0.146265078213506	-0.0665708180510609	-0.155426166504443	-0.0692155736265689	0.115398093753434
ALKBH4	-0.0702724579762001	0.0271506288112648	-0.0321030359086551	-0.0690663926885807	0.131448740092981	-0.0236998035022356	0.265830315378299	0.027598812367399	0.052765010488775	0.0417729802472047	0.0848786464622177	0.140388703476875	0.0559682123495885	0.101247225942459	0.0454986912333616	0.125492627636688	-0.0505620287870021	-0.0234502253696949	0.128165554040077	0.0671006139042106	0.03997567768313	0.120936913536551	0.0725246044708603	0.219837970248481	0.169212219915797	0.154412251691387	0.128534721262003	0.157675221316505	0.206028456578351	0.191362206948175	0.0969281832039504	0.111197575324013	0.0222992490210075	0.346823633638448	0.066098142202263	0.157593904042493	0.0445266323688161	0.045709995001409	0.252285317836875	-0.102316804344742	-0.0762755799551412	-0.0766739970280685	0.0108901893033289	-0.0195991803309399	0.032382331577628	-0.000951151800936823	0.0607818602094749	0.0165179644890824	-0.137907363812278
FSBP	-0.00199711216906254	0.152168643291959	-0.00786640916733469	0.0192288328776241	0.175305933599533	0.291240245094277	0.339105510509485	0.182458069328475	-0.0710124595045658	-0.0200470079212506	0.0736581886500544	-0.0163346890116808	-0.00671824167201664	0.0287010174881819	0.0683034823952063	-0.126693181986357	0.265528003790445	0.243212800991568	0.127860274204772	0.0144775862367189	0.186518858926495	0.171726973797361	-0.0481690990975482	0.213043256261681	0.315576236868719	0.171433912239334	0.340950291548951	0.376254059423847	0.197080858673822	0.362542603554258	0.0732398865558353	0.29585587933986	0.0981049580854255	0.169577227479861	0.10185870876437	0.212720311073022	0.261652448492787	0.00927683773339936	0.201198428790233	0.112743103008505	0.0495497770415255	-0.144575144675899	-0.0583016136168029	-0.109992285243366	0.0983611454799244	-0.126472025076213	-0.0303717309992553	-0.0530078395663752	-0.0633081894435912
TSTA3	0.0640508080505681	0.0153179189693833	0.0978881389809296	0.0521199911720374	-0.0454989746235857	-0.00966207186563368	-0.0241749544471995	0.0367570097986544	0.0825063074823941	0.1692534171849	0.0719846413573718	0.244421720046037	-0.0137753123716914	0.0620087263204794	-0.151327310495865	0.119412515526854	-0.0935803671304971	0.236548499590443	0.0262435042163021	0.155514523551471	0.230943485964381	-0.139331127781769	0.109579914028875	0.133121537590262	-0.0195250501093687	0.0536161285094282	0.0604810864580372	-0.0569662484711788	0.018039993697202	-0.0923037510209977	0.0288562631524738	0.122995697667833	-0.134445167432007	0.0609289204537222	0.0833632759729583	0.0321342028547469	0.038686314525948	0.0567755952444929	-0.116992751646053	0.053039289531085	-0.0739278010085221	0.0804430806111561	0.0302284890357077	0.0459125535225864	-0.0638236990598675	-0.0946055814569796	-0.18692076965926	-0.0392205092092573	0.0622396599757137
STOML2	-0.0492438608359324	-0.0467201750564883	-0.0502134383947775	0.0840233498897468	-0.210063107831983	-0.0305514519913769	0.0196577088267495	-0.108567912888167	0.0651038103751022	-0.163018784438578	-0.330116610828191	0.293784379829437	-0.151081453673956	-0.238383392907902	0.0249878548388749	-0.0397329208487212	-0.152321636876974	0.0889499305626972	-0.0689188337507312	0.0259972785579364	0.16761374427991	-0.211973232223123	-0.217371869618992	0.127202206472069	0.0919844359863306	-0.0559056792082238	0.047592725409749	0.036469345331623	0.039195251221204	0.0140797002668467	0.0425203595113654	0.120658258739515	-0.0698574961359076	0.248283129191841	-0.243816777312806	0.164373888055358	0.0666905479892201	-0.226532833630547	0.0126916689266411	0.230588250345375	0.161779709948878	0.255489163939508	-0.0710371203702093	0.0986740683307812	0.0299725693442261	0.0484208038778306	-0.167534780946323	0.166983165081999	0.136107761051225
TRIM14	-0.163240207397798	0.118790446858794	0.271968031764144	0.0856861953400269	0.132462440799918	0.225121542067424	0.0591572870855636	0.183377428301663	0.117721774922414	0.0833002102103564	0.207090693614297	0.159668688362187	0.0672754828027224	0.027482152319461	0.0525772290037612	0.129032197620254	0.0117534820891051	0.124096597247955	0.23082385683613	0.0927775351761091	0.22331722115386	0.0383076789111706	0.211824739217715	0.0494960744473932	0.0656047434869212	0.17231191575774	0.157423628302775	0.110773399388435	0.0232776832926574	0.103297571630343	-0.051105174995895	0.348515535653071	-0.0108281748830628	0.0580257302754549	0.203273582779083	0.0405703258864444	0.114232852563498	0.122336587560987	0.032013244545806	-0.160548192929521	-0.0407554374873864	-0.083201453489357	0.0357650114259708	-0.0262672074612593	-0.275521813743338	-0.0830690595168421	-0.243817923604993	-0.155434460556496	-0.0725166436448851
PDCL	-0.00850910544850727	0.0511371052332689	0.0282888161374191	0.059904479349913	0.0966425092732874	0.123776984657835	0.189624863957215	0.0792063994189923	0.0275234977836215	0.0719633420407145	0.0882108429677494	0.18166241133766	0.0734462913445034	0.0464639947499966	0.0231087194302693	0.0070684739694162	0.199385641331573	0.231501427870794	0.153812501804797	0.132214681258371	0.16042573536365	0.000493848196218842	-0.0488594654574377	0.34048941524856	0.265632895861204	0.0348177458689054	0.166996666786157	0.233303925704331	0.143577128085078	0.267200365040393	0.1686379213941	0.168876431553618	-0.0414082026249837	0.302567569841258	0.0106148610438852	0.250480918010686	-0.0195799528396862	-0.0128372499212036	0.127294775448477	0.0400937268630298	0.0119895551340189	-0.119917307510493	-0.168691316361779	-0.042670174420745	0.0886244479986541	-0.0736287332944356	-0.0807624431272843	-0.0357765487041585	0.029942089055503
DOLK	-0.138128106759451	-0.0456831562838452	-0.178480072072348	-0.0719345703964919	-0.135020500325366	-0.0488717257066225	-0.193592876455675	-0.0802541598936025	-0.0336407170017483	0.0575953699274797	-0.172438924238032	0.167416122688369	-0.128102538916469	-0.231923245478895	-0.0382099476240775	-0.0860085548824416	-0.102666350432867	0.0523605895546579	-0.0646218583469375	-0.135795898004154	0.208611039492731	-0.336237272386616	-0.053514592627388	-0.0813508364763771	-0.0593748165454383	-0.11684063606524	-0.111410562510942	-0.142356274774218	-0.178280331641681	-0.132270021994485	-0.183945038953421	-0.0750806468738764	-0.210338392080565	0.130113648538792	-0.0319547381080855	0.0249662928691384	0.0681515569471148	-0.199940463611834	-0.229529240291965	0.0877540164548752	0.12633220232439	0.270267925953195	0.123318741211558	0.0916438829454827	-0.0412041964202427	-0.0962802438738751	0.166509983610699	0.103840170232724	0.129616177305819
TOR1A	0.0620033110944694	0.0267565414278159	-0.149684343098885	-0.0711764942826043	-0.0935799729917922	-0.189025739355344	-0.0468790401216767	-0.201479585020375	-0.0117980145728605	-0.0133991824135464	-0.112298437135738	0.229857494161969	0.0337801026945221	0.049729114095689	-0.0909379496244939	0.0396622115877567	-0.0540791776651705	-0.0033550048718443	0.000987585079678448	0.127041640008789	0.0284667631579426	-0.18860244891012	-0.0756295521362342	0.186122125747762	0.100748094741555	-0.0802094831889349	-0.0114149585797702	-0.0127687062252487	-0.0299819598928742	-0.0827542127226972	0.0291220419029015	-0.0551470252610583	0.000906931035942804	0.280408915797037	-0.147566914936749	0.23756680380991	-0.0367111138806217	-0.172143582074953	-0.216486464448525	0.289927769199323	0.076084765860801	0.141798079196126	0.0365709916674439	0.107444797058356	0.0969366669431741	-0.0291374286263471	0.0754464976160231	0.091311761641148	0.309160801194892
NPDC1	-0.0101886110034946	0.141864014535591	-0.124614739960102	0.0133138161343694	-0.119981517010289	0.00487634415726322	0.184316961634236	0.12890220543706	0.0746182766208932	0.11057331628174	-0.0624104646965752	0.191527536118816	-0.203311957832012	-0.0689649451632974	0.181133360775743	0.0242723422564613	0.0159812073918044	0.11269146409887	0.067173205890333	-0.0515090152267862	0.0805738756073304	-0.0307292324967684	0.0361828614476928	0.120299041051236	0.0678046036928806	0.15132323109277	0.255693963765683	0.141657509781845	0.357759949099438	0.134361950692688	-0.0155338522249675	0.146299309083205	0.0245685478444876	0.147290336037989	0.0868021764494345	0.0634100242119861	0.104628793317891	0.00108496603792532	0.121078959523715	0.00297647750048046	-0.113216137209849	0.0659273354844499	-0.0156609447134617	0.0328779097506344	-0.145968559916059	-0.101828176615833	0.00773691843892347	0.134141132577854	0.127552956791509
ENTPD2	-0.0372862502258717	0.00937681654529739	-0.199876775389172	0.0320001138180416	-0.125859727187626	0.0450394838016686	0.0307742803246255	0.0766228729912188	0.00331864313344385	0.0916656908469059	-0.00349975459520605	0.0240391189876697	-0.0848833360824962	-0.0634425734958843	0.0825603644861121	0.0364136722196631	-0.0474597793406257	0.0463997371893344	0.00663190877064032	-0.0233371741510564	0.140829544311918	-0.135542114344937	0.000678701674817056	0.0818052788518093	-0.0555336389284749	-0.0403596626730115	0.0729537809848433	0.0563727921422304	0.0398075842413088	0.0436914341997734	0.0745118202534301	-0.0403726228353006	-0.0191319223365193	0.141631575380782	-0.00938619607585367	0.00968766386234528	0.0110131732509294	0.082444474453363	0.0893488012274578	-0.0507915987706947	-0.208092893345568	0.175361339890978	0.0518404847265824	-0.0127238553082483	-0.05982721791809	-0.105156427603917	0.047606571389728	-0.0461531286916505	-0.0130970422013325
FAM204A	-0.101195018435281	0.0528039906900669	0.129969930603071	-0.130713336505278	0.337233704562508	0.0955125858188406	-0.0805891468656425	0.264768664617094	0.0124270885059914	0.123268661700108	0.179627044790348	0.00843149271081939	0.164934294932358	-0.0266567929084005	0.144860208589609	0.0782163300015483	0.104610540639805	-0.0686676123178019	0.248900671315827	-0.159144032101968	0.0886986931592029	0.0204197829055916	0.283688987736665	-0.132688144451819	0.0148061076744819	0.0395541251282584	0.100129557632105	0.0310275927539171	-0.0616957278096413	-0.0850964588745949	-0.0899235999156688	0.150479914592905	-0.0180500973034531	-0.015340447543767	0.334868670100095	-0.055300578721125	0.0487888061762417	0.132021695784553	0.0452491702640369	-0.0309207872063421	0.10492156189594	-0.224965968941375	-0.0567424419173199	-0.0610322444016004	-0.203462378494143	-0.0580324895409987	0.0490067272118879	-0.27091382495116	-0.261474823597197
RGS10	-0.000267096426486906	0.136668935930693	-0.0261733082061522	0.17785761141909	0.145461714196491	-0.00444057179688599	0.114486874503312	-0.0323964076452265	0.0944488424868655	-0.0752142636866959	0.00101647676689161	0.163409095974747	-0.0878922316731347	-0.00398338209866567	0.038854534460452	-0.0297000354507501	0.084713707042057	0.0487373761319348	-0.00618781520984102	0.114291447285184	0.0565918770057588	0.00692373916438799	-0.044926810364728	0.0130345170826961	0.130331075196291	0.107750158648102	0.236892268424988	0.00466740793048722	-0.00495098423979883	0.0837926618967515	-0.107101683545093	0.117217759254929	0.0557145920262133	-0.0145960211947817	0.00380315137501596	-0.0454790725700963	0.183575873353817	0.000568759312116386	0.0405684654963721	-0.068732694928825	0.041261150826719	-0.0149381179409296	-0.0124395478692659	-0.0245540658144176	-0.0365480839724627	0.0863122774571304	-0.0471546443363644	-0.121497352239907	-0.0356907420379437
NUMA1	-0.0314964445757272	0.0479567161187469	0.18563175482717	0.0719580515378717	0.178516159471311	0.234404451275002	0.202165445624395	0.383841030074723	0.0657833259201371	0.276501382366078	0.236239185293335	0.342210933144424	0.123810891287821	0.0258561718214476	0.0780756630351571	0.0516183807416216	0.0828651632242832	-0.0387087943512565	0.140126591251757	0.0447300914962383	0.157448172631764	0.129385079647566	0.215163516916269	0.202374117072723	0.217386496524097	0.0476187620714471	0.122684890097545	0.266813261784472	0.20861118240895	0.307439090310051	0.00266312603428249	0.260217945873256	0.0361083920870219	0.125862765018188	0.177133297343021	0.279712071468048	0.150420312798356	0.177119974143537	0.0936308671485535	-0.181645277601594	-0.058502148253943	-0.202417129680958	-0.118160595262225	-0.0683479987041015	-0.154863001120084	-0.126305800296499	0.0792093814788235	0.0265482661938988	-0.171782059185741
HNF1A.AS1	0.0879683281344391	0.189536237632387	0.34873923519438	0.106405696085304	0.279248196834456	0.231569912232485	0.0741720126396176	0.582091337873623	0.262405628712221	0.345502208203512	0.376827339245365	0.203164376740928	0.105793320747187	0.101430320120072	0.160517422286927	0.187779974543042	0.197486810401463	0.159356769413414	0.306172216098164	0.0798180703039409	0.213263035683456	0.248722255744517	0.41413013479295	0.0751125956548606	0.0308121443104664	0.228246133584683	0.228233253624317	0.061050146255625	0.23093504994025	0.07619751853303	-0.150808720037087	0.277054492240229	0.119674777339032	-0.178353395557948	0.541352353107771	-0.0826498983027078	0.149621662817226	0.337757009372965	0.179482650024178	-0.243384152547738	-0.16837686931155	-0.322084733371501	-0.117721472547594	-0.114167891829094	-0.269133382610295	-0.0453597609536382	-0.155758460255969	-0.326854615852828	-0.205473697391741
POLE	-0.156429414280324	0.101244236102262	-0.147100143125433	0.0503967440267505	-0.0231302110629262	0.109226984253638	0.455236550984757	-0.146053402218773	-0.0744051263966191	-0.180480801361054	-0.102378118709404	0.121572072822541	-0.284809569890071	-0.1460172064968	0.215559630251726	-0.206492162735833	0.0199688578026452	-0.0884115123182828	-0.103536891245797	-0.129302051402091	0.0639034108431612	-0.0422806326585891	-0.296629822878662	0.196958601616323	0.217162646847325	-0.00317656630277294	0.266441618838791	0.302337080193441	0.377959741008949	0.414183753179205	-0.0856406578064884	0.17935996072539	0.00100966067900387	0.188822386983513	-0.129363279677947	0.129169447262197	0.153145468783858	-0.0906023344502308	0.195777815503361	-0.0423327219336866	0.11875058371841	0.0160184801694375	0.027533105871741	0.183217341875396	-0.112609202704935	0.082005496012376	-0.119161939485104	0.0748627003920652	0.0615087447031869
ARGLU1	-0.148063585255274	0.18999078208588	0.25062940179398	0.115726476657076	0.18992944351354	0.164950365707638	0.229031528026263	0.258990526722889	0.116221121298672	0.307778238275653	0.224458672500932	0.189678184258883	-0.0126397185090963	0.136517111016417	0.058767873995924	0.167925831743854	0.147184806481675	0.213313028994723	0.22106138047464	0.0678986635964221	0.187815740527679	0.0399390399398119	0.216948256521432	0.186170757665238	0.0665336088893091	0.277091097573301	0.176035518582418	0.168921718858612	0.214379524355691	0.230356076297785	-0.0481551150753476	0.215718379444668	0.0658878587570967	-0.0236212890508019	0.321517147961656	-0.0302220093014863	0.124687604381054	0.251331791365574	0.189546592074021	-0.161419441970416	-0.175845027969172	-0.223644877945579	-0.0395860824574206	-0.0716852711849661	-0.204588794981802	-0.0941901048085831	-0.28421366350733	-0.04677733634489	-0.0927097804511489
METTL3	0.183186278766245	0.137111952944089	-0.0475233634180319	0.135652076082607	0.161759965870208	0.0294371576779617	0.121143446521166	-0.0225955224888442	0.10323160398557	-0.0733000097694783	-0.0355779406093561	0.297255393077015	0.0254913954792611	0.000616925790202473	0.197833312323575	0.00241398502316445	0.0215062258579398	-0.0129474221673417	-0.0711081679114507	0.125870995744481	0.0720624407522554	0.0274665969715056	-0.0796659067290411	0.135169444777718	0.0941666059705835	0.0317219238633045	0.36330048827633	-0.00112095814772977	0.262526257306024	0.199332403047443	-0.0252238468886739	0.0774476696902724	0.0833799451946319	0.209089260733576	0.0602597287126066	0.0533125792173344	0.285832418425232	-0.0992290231207994	0.13742792388823	-0.0652456332738126	0.122858747919873	0.0886715474384856	-0.147892544175793	-0.0173862571864161	0.0549449261563065	0.184117086750091	-0.134897395852119	0.0275072275249112	0.0439718129736601
ZFYVE26	0.0816824751761681	0.00744777965903198	0.0406745662536222	0.105266459106355	0.134719833204838	0.145714698250307	0.200981475786687	-0.0473454761609725	0.053998902447202	-0.134505011468465	0.0423793767386997	0.197267791614059	0.138979237877205	0.0786952720109275	0.0846299791098397	0.0418541350937424	-0.00338302947929736	-0.000764046220706306	0.097501799693512	0.117493330128126	0.106114638900553	0.0279305675207605	0.0285498330156265	0.275537167324486	0.280019066977761	0.146162913490786	0.177725383092037	0.218094833574681	0.130713660308684	0.244962551524026	-0.00702585694643894	0.166621426136838	-0.0156052679426604	0.177430151964513	0.0324569767087778	0.25427272403954	0.120041137817684	0.0313880534029291	0.139376509885161	-0.0558049877238704	0.0851689107447791	0.0441208388198696	0.0194585205026357	0.0776817025873555	-0.0809190690385132	0.121390632743757	-0.0704248437506765	0.130732216970236	-0.0504157529086821
C14orf2	-0.0925446880345363	-0.107627122785006	-0.241876469545633	0.023362720786567	-0.188608533870161	-0.0156628348974955	0.0632866607613758	-0.226722727420067	-0.234695459355691	-0.0595908246584255	-0.285443515289838	0.0903238351971292	-0.137142622866446	-0.234085112430882	-0.0808386555427005	-0.0329252319653485	-0.119823387614636	0.145048438472189	-0.181058376373176	0.0544291166898751	0.108913738386206	-0.328698641025306	-0.246429819316425	0.175679262559979	0.112917203148107	-0.10385445610391	-0.00360294318735883	0.0652714069586738	-0.0368155853802995	-0.0236486408087423	0.090323421276615	-0.0737221689201711	-0.197629422323448	0.330537268519283	-0.329337290328746	0.362349624799421	0.0434859327891285	-0.322095313531346	-0.16175016462751	0.212341440724144	0.0999934153979691	0.199212159019395	0.188035495921507	0.0947933006843366	-0.0162058572476853	-0.00481363969246426	0.00388140299506524	0.182030793545284	0.153930039116636
GOLGA8B	0.0507148569896399	0.1653812334329	0.315684859441931	-0.0599905857861059	0.196158888727451	0.0336546292149354	-0.145867402679617	0.183967431143762	0.098903713396917	0.189445425329472	0.323370398850004	0.00460465476171224	0.0916665633028598	0.116922826019717	-0.0379246104302533	0.133584492938278	0.0593097129448275	0.118297846823802	0.141524457804446	0.0891042366143509	0.0683136469148955	-0.0155751027627757	0.437191202365144	-0.118176270425185	-0.110045044711287	0.174044115481978	0.191539257610731	-0.0849030253373736	-0.13670784129149	-0.137121177933387	-0.0471402359431321	0.148972779758948	0.0121240247086951	-0.129460133216557	0.312823632298976	-0.208449564175114	-0.0325879720850416	0.293284911334862	0.0159719288683206	-0.0441797068208109	-0.155958820646971	-0.213632941162366	-0.000458008849675915	-0.00779807995688583	-0.0744976557847291	-0.108201257466243	-0.049561704357024	-0.136782845779204	-0.107037705401708
TM2D3	-0.0412406189757287	-0.0574181496035889	0.0246572741366612	-0.00512201380061662	0.217643960687748	-0.000341404521744128	-0.0147047043445102	0.103632627583817	0.106723713286661	0.0298682436968869	-0.0186410662307973	0.0800643505862899	0.130626213374518	-0.0399367933318662	-0.0307929489031863	0.0291519597302291	-0.0487820136046157	0.222864635957748	0.133449617990279	0.175585510875466	0.183611139088424	-0.0105726261809962	0.102123634953317	0.0903527179825532	0.0213673689578976	0.102316460439977	0.219915818097034	0.0409507436755931	0.0275834243775168	0.0222090451907704	0.0442807759490192	0.0754029055021818	0.0700977908382922	0.093630329614311	0.114997338435946	-0.0149829084744656	0.213415466624861	0.00282159286967952	0.142048629008299	0.0536180323425922	0.00293507983995401	0.139939856023779	-0.13180575471367	-0.19776790628706	0.0545174706671617	-0.0171830491604856	-0.133614323284316	-0.0352226272396442	-0.189402971448057
SSTR5.AS1	-0.0298499999011916	0.136157893531627	0.238125254979953	-0.0110819590922865	0.0810272030653497	0.158265421231376	-0.101808795698782	0.0925780220332315	0.179154897449514	0.341115232329997	0.204667067402856	0.131960244711738	0.169607944929324	0.0915115706835247	0.0543272984856984	0.122995369307774	0.17083518702914	0.183193385272818	0.252820153367505	0.18046947164787	0.309558520108786	0.0255556161880144	0.324889098978932	0.0977864216280895	0.0762017640435578	0.195487554670264	0.130722477573681	0.078606891433895	0.028943705777729	0.0390831233122318	-0.0570929625750962	0.155583001298523	0.0866175903309693	0.0929687402428997	0.258443262097997	0.13446557116469	0.0837024344921055	0.177121571203092	0.104662034747632	0.0586654795594829	-0.223393264204532	-0.135202189480171	-0.0627908384423574	-0.125548552313868	-0.154239518203333	-0.22649390665775	-0.115461274239447	-0.11675802030737	0.0507649304609506
RPS2	-0.00831028863992985	-0.0541272703112534	-0.426127995652648	0.000354796269667476	-0.336963608133794	-0.0346501555028977	0.0591294989906564	-0.370664377422754	-0.214931015819864	-0.295512067138054	-0.450510958799042	0.100120535975339	-0.186764917302552	-0.285282156887569	-0.0879395759527906	-0.25287943602633	-0.151680691415914	0.0778621064131583	-0.295904782732129	0.0268175559375641	-0.00250621094693482	-0.413910793271718	-0.351941232309051	0.189468233806422	0.0739832525218281	-0.11483630192348	0.0264532749225051	0.00876299285998991	-0.090570662072293	0.0959439211396999	0.0906019145076571	-0.0916510033442015	-0.0998687285638541	0.338697874151526	-0.486874320657945	0.305943013343991	0.0321709350685998	-0.404612946512106	-0.183288270676913	0.289274511247355	0.0970630217208224	0.401516342401665	0.0153628467474634	0.154243492461429	0.185746533636746	0.0711118267645869	0.267027570024385	0.32913657853135	0.296867135753283
NAGPA	-0.0546030484739495	0.000647894986574308	-0.0590696638969094	0.0102642260086687	0.0451316001073235	0.0943002996191479	0.110865112002772	-0.0684308807716193	0.0346869448584475	0.0747680366746181	-0.0300739616942833	0.0622698471990567	-0.023552651383307	-0.00998647234672542	-0.0209491949419124	-0.0111446558705998	0.10701757328507	0.0562192234485239	0.0264569013110561	-0.00768757242406559	-0.0043874056193032	-0.0563907949162398	-0.0472279656154113	0.164511829231754	0.103949703291202	-0.0593840968552212	0.114521160516335	0.0467100985434274	-0.0859282894143194	0.165859706642427	0.0601700220929473	0.0564126203411384	0.178775944432144	0.140538207982779	-0.138373448380413	0.193027706375175	0.0918639356177944	0.0141574661216636	-0.0671051273724085	0.104059112509198	-0.140898347182323	-0.0990466035424013	-0.150309304218709	-0.0727236757317353	-0.0662382562412774	-0.112289771921496	0.0735405954771922	-0.1307886636092	0.187709352451257
TXNDC11	-0.133173935042812	-0.171027184853111	-0.0736343271188071	0.0234973719839298	0.108957613209444	0.142262230916742	0.0289940257120398	0.0217337533586845	-0.0213826577455624	0.101642430909798	-0.11643754429031	0.150647176637118	0.102200692005235	-0.0263622111156971	0.106099627708063	-0.0773736890583303	0.0197833673152834	-0.097720141397196	0.0435446616750099	-0.179386039634736	0.073320011134343	-0.0756830372085262	0.0409573273057525	0.0980563704574928	0.0216471445109407	-0.0270011632404222	0.0515639409591214	0.144817135325193	0.0458637255011695	0.117795537699184	-0.0721950411365905	0.0847123959487796	-0.0435746674266621	0.0758579232088131	0.0579311471085695	0.172242328702063	0.0835276462498467	-0.103380987691746	-0.0644629101747091	0.0203955244351191	0.211455893361856	0.00302817502438017	-0.162923450984174	0.128357873362605	0.00215380062928117	-0.0239533406292193	0.00911229735743488	-0.0084596717940919	0.148686874077366
DOC2A	0.209454432369941	-0.0145467510822547	0.226087324027314	0.174774509921936	0.0594964970650992	-0.0221174877201085	-0.00817988718253385	0.0760876403843171	0.162302340907034	0.292099796325306	0.120234982280746	0.133407894661997	0.0226337196470641	0.196155172276757	0.102478456364509	0.0987658695837039	0.054029150555019	0.0843783651915298	0.0341122682172233	0.137307989837465	0.148929462829695	-0.0241587917585752	0.150432632104417	0.156505465026991	-0.0184218964669024	0.00338075938237244	0.0639981182405998	-0.082226249507314	-0.0176934209036004	-0.0567566134045668	0.126619075006945	0.101188735859229	0.146727415198243	-0.000141593023289892	0.0891841250797185	0.0391197691365147	0.133483374240624	0.206163452939005	0.0128483344350011	0.0748942426257999	-0.204028657604201	0.0432181877977516	-0.0574323966127849	-0.135893633285029	-0.0842760964062962	-0.0266497609976237	0.00916531522734893	-0.164350187725811	0.0354733011864695
CHTF8	0.136192513559685	0.116718257849434	0.128069677821619	0.0934618997032094	0.0828760812076593	0.0700153224345072	0.165510095927518	0.13257003185705	0.159601131522912	0.12767734578373	0.0581666874049741	0.340418189371396	0.0523767234462099	0.107723891237069	0.0192053101920142	0.123177041022439	0.115469089350223	0.163126866891458	0.217577208402862	0.126427215752198	0.0776553761808923	0.00101950634264089	0.128497241341206	0.15671338535455	0.238955265523194	0.157865432940355	0.121974944851421	0.126834862845476	0.253396090958737	0.239221924317789	-0.00169543222166351	0.284060152968223	0.102953857837597	0.12838213110629	0.145714869795734	0.18343972627742	0.316997873829872	0.0342939719381015	0.0738656042320414	-0.0332346797384103	-0.0198263280061342	-0.153025909771656	-0.185361530746915	0.0478289515456103	-0.0334906147883723	0.0316446544056588	-0.0228179177874976	0.0207439549252187	-0.124248306495085
COPRS	-0.113819631106828	-0.00804380532079657	0.00213336121290623	-0.116673712057301	-0.0373111014837895	0.0318693075909606	0.134342005396453	-0.0172816535080648	0.0533773917829042	0.117948946022366	-0.06392021925543	0.129233489988511	-0.120833449229028	-0.0666132932543165	-0.00977017521210367	-0.00273495187626532	0.0921844093908522	0.0790880953112267	0.0349767007224626	0.131463101187188	-0.0737732015959975	-0.075357114542835	-0.0522582770399331	0.0704783083331523	0.139243975264079	0.0318503929812858	0.043721375099232	0.128540643291556	0.109440244636953	0.108067781664866	0.0500902293358673	0.0240509195867953	0.0397730540759942	0.243510235546918	-0.112328672732753	0.056677850566295	0.0125776572511735	-0.0451791167538634	0.0635732439340995	0.211824496076283	-0.0145155343058587	-0.0471611854598958	0.0150461863091749	0.0359576923830508	0.0398555313248191	0.0374825120486841	0.126827796974726	0.126819894527422	0.219877555167735
RP11.463M16.4	0.0919309686496802	0.0372829700143186	-0.0478703179846375	0.180301082483414	0.108016379473581	0.152653794317236	0.0790290616343021	0.055432978673946	-0.0339341856683712	-0.0719671239300338	-0.0938370829211829	0.0330804003721023	-0.0611297643893177	0.0221598985148841	0.124546393360401	-0.0627429005514862	0.0643950288369833	0.0398195781311737	-0.111687583710225	-0.148890033511944	0.0655324242032926	-0.0227543058381081	-0.0088932907416512	0.201553299904399	0.100866449587235	-0.0204995274563941	0.280776614605555	0.0216409547625297	0.0934720177299618	0.0428610699540326	0.0537840443817058	0.153274366494473	0.0479866696153917	0.111284912351913	0.00708886229093925	0.013336082073553	0.15120122796811	0.0249497776429707	0.0836209718235553	-0.0412833653468141	0.0720148639865991	0.011815865138662	-0.0102126977548692	0.0346524853831553	-0.0988775858019006	0.149075730647191	-0.156811354731909	-0.204476816579449	-0.121994904016988
COX11	0.144839502931623	0.143069669723353	0.17555238922347	0.172481226602968	0.144610506085145	0.148303338009319	0.207419627762125	0.139350829910427	0.0587277604123446	0.116621942194355	0.147590539551488	-0.00365480777126089	0.031580341495995	0.162718732846469	0.0180041519299233	0.027951564341568	0.119896156832371	0.249930021177853	0.0655241018503383	0.131808754847429	0.248454546786241	0.192577925156639	0.117236639596663	0.261441170412394	0.14422961247574	0.217208051509153	0.242418603574664	0.168293280162895	0.0736581113446251	0.0678520987700347	0.100804789876439	0.283894202848268	0.0829072860233857	0.0138641896969043	0.159567005225802	0.0694445172686214	0.0763793321438331	0.138415155508633	0.0363096061295112	0.0242435714991687	-0.107285969556512	-0.0834165329297664	0.0598227631975915	-0.154383356484858	-0.0726148962539118	-0.0860627096062917	-0.276500566730467	-0.326856896468047	-0.135485707981581
FTSJ3	0.170976607948615	0.117243063966178	-0.116312366086903	0.124020234499094	0.14195345864299	0.0593600365806471	0.337999386832357	-0.107767394099691	-0.0862393296501773	-0.159173982593483	-0.158210794244488	0.0994295809467154	-0.172113937626875	0.110743285215544	0.115841224826802	-0.0136467507593358	0.118620209302846	0.225055016535917	-0.142475175114652	0.106884157609591	-0.011434509500248	0.0165937703019853	-0.161832211100891	0.340327922254268	0.270624172388553	0.0330276724151721	0.333071243301447	0.15182843118563	0.363231248478097	0.340235997746615	0.118351522431262	0.150614768870937	0.183876609752536	0.340626312175917	-0.175601149836901	0.232459984365219	0.295611578096874	-0.174013394137252	0.220909499901499	0.10671065908544	0.0344465352118503	-0.0471336941312142	-0.0370797200316697	-0.00678002093999608	0.108672490739371	0.163282650584836	-0.178834116693686	-0.0221428219005659	0.0675997211734923
TRIM65	-0.0226811598585705	-0.00434272422796168	-0.0681298941570033	0.0253690436387623	-0.0271597140565345	-0.0209017289640196	0.461918739465386	0.00957235928684529	-0.134346996687905	-0.0952161246205283	-0.0765546341037477	0.185496677269584	-0.087194634328791	0.0160868540099788	0.087624086006286	-0.0773327706008403	-0.137404843187552	-0.0160396896115598	-0.0241370459685368	0.0289309945416477	-0.057776125528107	0.073478252039774	-0.0583344613957802	0.441865717021398	0.159509526599363	0.177196398709012	0.23179277244257	0.226892033772987	0.130028867528604	0.178933790892233	0.0643427275317479	0.215069690528852	0.152487524502518	0.128769860274775	-0.141419115439246	0.229305822062772	-0.0611717482514511	-0.0178281411308756	0.227067931627054	-0.016215426731101	-0.0630192245443024	-0.0194934046859544	0.148646245266236	0.0740177876899768	-0.0247740956846235	0.0321034975620204	0.0230585517858606	-0.00605539413011732	-0.106637224999444
SRP68	-0.179913726524231	-0.196828085829706	0.0386661544642318	-0.183823666937247	-0.109177494374886	0.00566095279562422	-0.0622624416771793	0.116308687004082	0.0293297866193795	-0.00334896772688426	-0.101297794022458	0.0576441777098172	0.0394536672710251	-0.21406877499904	-0.17544456221267	0.100741932082214	-0.134690900937886	-0.0505149292676624	0.105431092545	-0.0913170254694391	0.151565656884721	-0.201537820914779	0.0220898974654711	-0.0123404687202642	-0.095243785747293	0.0864072077050308	0.00674219124991537	-0.00560023522650468	-0.0312995682065268	-0.153186253684196	-0.0022432156198374	0.087155723942686	-0.267283111100606	0.16819902654571	0.0298262604940129	0.0647781444760294	-0.230939312215152	-0.062347803571875	-0.12196066739047	0.0203152104959864	0.0708221892584007	-0.0338188305656892	0.0921119487063995	0.0223505890433194	-0.221307136329768	-0.0977355093003566	-0.00677248921069384	0.130087775043846	-0.0169864080928923
EXOC7	0.0567915392444574	-0.0584279470012809	-0.0659336235553498	0.0310775707800618	0.0970713707058787	0.0686545964146909	-0.0170256662642938	0.0727969821932094	0.0798632804000121	-0.0238443693453303	0.0234349359605011	0.183970924962612	0.00455097539827225	0.00771159998968696	0.0164090985553072	-0.0266452463715999	-0.0264374992381972	0.0855513640116154	-0.014115820419614	-0.0808195187589024	0.179058363299779	-0.0885581929354366	0.0457886397880085	0.129515541134493	-0.00662731490813539	0.023763444601066	0.111097452625413	-0.0121640664949937	-0.175843819199343	0.0296640336853971	-0.0448457266981349	0.108057963830248	-0.0658231062387333	0.188706936079782	0.0320189465464276	0.0891838644871188	0.0790660706833911	-0.0618619552482565	-0.122064061157891	-0.121429649266481	-0.0204329985583881	0.0801677977020591	-0.125034564436466	0.0498675146717037	-0.0804951601311545	0.0100241534197381	0.0124377546820544	0.0539214861732221	-0.0421681546471818
CANT1	0.108536004642695	0.0277933366543272	-0.100252750625987	0.0966596541410859	-0.00430587238109147	-0.0366287860669001	0.330185081948773	-0.0945074394173833	-0.142535733192888	-0.169405942689602	-0.166346264390536	0.109480769841779	-0.128892995512034	-0.00464208107938674	0.167931748311297	-0.192931608145208	-0.0652803886150822	0.112650454699564	-0.110610939961273	0.0176506348851187	0.0892787188761296	-0.0511397709911906	-0.179644991139728	0.322872101131485	0.329975958425707	-0.0685347021699907	0.153105248196274	0.352064840154206	0.19335809680712	0.255786823918827	0.08632045102493	-0.0259441636705614	0.11293873818808	0.242776806435661	-0.0697393456798643	0.273106925950056	0.161595102090941	-0.107346996657172	0.0336357623532031	0.157492699842749	0.108928758167839	0.0319616964983901	-0.0631921560179026	-0.0735453091545349	0.112916732278651	0.0355610440734756	0.0642685348464324	0.180111106901242	0.0495063433673755
AZI1	0.04458062694773	-0.016149145044882	-0.0680883437385784	0.186483780561809	0.113014851228926	0.100913707313714	0.468714155209366	-0.00277033007767163	-0.105010257520274	-0.16374903620811	-0.0505891932449124	0.190893019131601	-0.0761115378093419	0.0213649132751233	0.0726497444218453	0.0823353212118892	0.0502808405381962	0.0152341003478485	0.068493674643388	-0.09266879993299	-0.0226454938766202	0.117533849110195	-0.164983170752428	0.358355708430885	0.387928755395668	0.15846852238614	0.387291107817704	0.295922304977697	0.253087661813336	0.373006257953641	0.119486118789052	0.288678611054576	0.111867208997802	0.29349203433545	-0.170010046307327	0.32777931614576	0.149742192908381	-0.0261627562309797	0.336661046403164	-0.136337337243628	-0.0374735922807834	-0.0725521363085265	-0.000392250981918305	0.12889807279443	-0.0227084863724183	0.0727917356934503	-0.0747395308087182	0.0590282667003136	-0.0970097917565819
NOTCH3	-0.0290400938630498	-0.126401547567234	-0.0297400318755354	0.06663010937149	0.135840561164562	0.17295252030146	0.121790239118207	0.222665762985947	-0.100548770260742	0.0324673438382493	-0.0791733966921751	-0.0441497762626494	-0.083370008232039	-0.113191333098751	0.0668423131533363	-0.122987506318608	0.0538856120420533	0.179258684153837	-0.0711384607419473	-0.0164766626886821	0.259667397728712	-0.0395350933244177	-0.0177367100958375	0.156500472685312	0.00209623541179006	-0.120439908936448	0.071433843131737	-0.0811077937177339	-0.0164540859484442	0.0547021381882598	-0.0961365607759344	0.227294287175352	0.0547015180740599	0.00454811584256978	0.0671692995856721	-0.0207208875753388	0.150447217946166	0.00235966091130577	-0.0386765463569461	0.0697276698094381	0.0352119126071871	0.133462469340134	-0.115507797630072	-0.0449219993640148	-0.055622586242325	-0.0499097515169881	-0.0536879011133353	-0.142938544308645	-0.116937657193614
HAUS8	-0.125133382730016	0.0619690263382599	-0.0714446074468164	0.195315328918865	-0.0537499184392359	0.0828202240985506	0.4788995628767	-0.0731405362857234	-0.222229939505687	-0.0887870341395833	-0.133666122980611	0.164570769502991	-0.326922367111857	-0.00204771930815259	0.222761164285804	-0.105646147339192	0.0786027931960152	0.166570650871653	0.0234150892458591	0.0373422690111925	-0.0220865693830152	-0.0208941960288248	-0.177200230608168	0.401418962601063	0.359987444405931	0.101598617648909	0.232998674237751	0.403802693834871	0.412961782322359	0.472720454589958	0.164904874705239	0.193532944510188	0.0567141293818026	0.235149025480389	-0.212829411288651	0.293796643354339	0.167744770039843	-0.0805368481491366	0.239870557000696	0.0301027004848301	0.0483178849511291	-0.11392838920314	0.0472266976247294	0.0925960530459501	-0.010135077319007	0.0927744809687308	-0.0627711125898645	0.160658800802732	-0.0479379576933216
BLVRB	-0.0994276825740949	0.0903335815279363	-0.0401608911750664	0.0765082637122767	-0.167351145242107	0.01064183188489	0.157491727577831	0.0346298449589776	0.197351265152957	-0.032431512065254	-0.232605123716455	0.304930194137751	-0.227081923805586	-0.214979213900901	0.00975742770979054	-0.037781226756001	0.0575626089563757	0.123846381596967	0.00291366489119504	0.0524665434759366	0.166520895651521	-0.116683362443265	-0.200950466275442	0.117126047079302	0.172458665823373	0.0712207672545319	0.026784711436493	0.11226102332712	0.25116153438592	0.164202815599793	-0.0915992087576391	0.0981898702423697	-0.118937035586462	0.237605975757707	-0.0799625275536791	0.113347609940688	0.138840889952237	-0.21018093459076	0.000736848318069532	0.0685209730409841	0.107552306849601	0.0643988117281564	0.06555882756563	0.116860065691988	0.111792232640615	0.0648038936207188	-0.0139223920930906	0.262469783135334	0.119117786617011
PIGU	0.0561911157709356	0.180747270573661	-0.113670832752115	0.197184215165151	0.0953743019898461	0.197882934888231	0.31399282543734	-0.101667019968101	-0.129964450541814	-0.146534905366819	-0.0282839420839203	-0.0432642076268554	-0.0749798897150943	-0.0518896377608971	0.100328028477753	-0.0991249855726167	0.0269971867377277	0.159067232187065	-0.0914272957040888	-0.0566148552152771	-0.0281266101690231	0.0960493469725479	-0.145242477663047	0.120803352267767	0.127104629314786	0.157464188463703	0.328660587445474	0.0705977988756583	0.194616533199579	0.295017461787751	-0.063873987346147	0.170749266056521	0.0387674872269245	0.0851052487755249	0.00312325305482579	0.0228869096235279	0.267396261818906	-0.0510578582300809	0.176062865060563	-0.142974447487603	0.105826610212575	0.163878919936556	-0.00239510794568213	-0.0606255328214278	-0.19070706040615	-0.00437781815048126	-0.156891506193631	-0.0083858932131965	-0.194916765164793
TTI1	-0.216617851072778	0.0430175164927092	-0.0561492653721712	0.032412111080134	0.122316064741309	0.0418614200079843	0.105998445955469	-0.0655415021481466	-0.0133179129193998	-0.031433854953386	-0.0296813500972883	0.104170978804775	-0.0846939706741096	-0.0193829273499431	0.0760449979111061	-0.0535629371044685	0.0238760337870142	0.0460277197018543	0.204316917676143	0.00746200879439551	-0.0196703298986883	-0.129572368289109	-0.0719624691962277	0.0829665785282306	0.255621182217303	0.00184974186926121	0.10459224955237	0.142813675840413	0.206739988503801	0.21094206307284	0.0198674700367963	-0.0163491967158953	0.0018558653031911	0.210615069389353	-0.12949672440231	0.14313513077657	0.218476450704648	-0.0152366127723655	0.0678180776608754	-0.0121886833250342	0.15443717423224	-0.0441277623862147	-0.0933422844200229	0.118537541475383	0.0185929943708486	0.0792499499409868	0.0454162181752738	0.206776259816821	0.203880653254452
TUBGCP6	0.176390031701069	0.00985616154300531	0.149046163926586	0.104059173534739	0.100183824638483	0.0626601766698879	0.0412934292924431	-0.0129391618545283	0.0130123075859562	0.18993789354975	0.158127741343894	0.0712565304214102	0.0750928097789114	0.096139129701015	0.0710745865239736	0.0914031352468223	0.0181491662112717	-0.0350395272610777	0.0677370125074701	0.133508446447878	0.0379819651391569	0.018426539066524	0.16624622770508	0.140318141190961	0.0840641210062191	-0.0529362015913641	0.121983525378702	0.0416421088203468	-0.0532366840408243	0.0364495547126066	0.144142293885531	0.023308625853776	0.0386415246491767	0.0839406979936941	0.0107497638078944	0.167281129090451	0.0696104223031919	0.108565102926448	0.0124537403263596	0.0921678193661203	-0.162034632130415	0.120819803321631	0.0223303709671387	-0.0569958772684811	-0.209924673105697	-0.144035425490667	-0.0611426012931518	-0.0437483940090381	-0.00128713494137119
FANCB	-0.11785153031734	0.129969671560737	0.080932562718225	0.0500262572519598	0.12499080194673	0.227451927226776	0.525132431188344	-0.021105344558767	0.00933583643207936	0.0123194524396446	0.1237327195857	0.0221568297237984	-0.186365188168923	0.147182220262836	0.248159215819151	-0.100009670606128	0.158130455660747	0.0826473002538951	0.169426007221318	0.0408344196183932	0.0176109998303091	0.239499095417154	-0.0288814601730929	0.314896358802484	0.237053956322253	0.281058187994532	0.347533129085953	0.433350429476299	0.389884264868534	0.535653649313956	-0.028616637065627	0.408781241308872	0.181583594647614	0.0321736059526132	0.109448947896335	0.058467239572931	0.221688062671004	0.0949591699896038	0.374097165408848	-0.0652279572057629	-0.0419292374075253	-0.183322602721479	-0.0738756683505409	-0.00708526368195565	-0.151686257548536	-0.0821394753235432	-0.154358069649102	0.0490109259378538	-0.0503363387364447
GLA	0.193186733891237	0.0557326224627411	0.0551644235254433	0.293949891002006	0.190229563925374	0.114221809370375	0.146682161877996	-0.0696273675976713	-0.0291532046930518	-0.133489705433217	0.0240671266899461	0.191345691497361	0.0178127153943078	0.107673685128332	0.298534772673607	-0.0243779711251262	0.0386333067151458	0.129593120227666	-0.0134885750276883	0.123478361324465	0.151615586735202	-0.0336973351075242	-0.0962763427924049	0.185761205447748	0.147190389313426	-0.0474424034980309	0.251163823153487	0.0997801023594057	0.164497577800119	0.229991296054472	0.00477779248193138	0.231599048885828	0.0735100727330024	0.161617257610468	-0.00154753900623642	0.148554991922186	0.229224274648175	0.0584026979108614	0.0970532903108798	-0.0254989427112742	0.094455336660692	0.03475535782862	-0.0753672409662291	0.118992825394323	-0.0463538422082604	0.30922300470084	-0.103813928922389	-0.101620853763476	0.024552146175834
[truncated: 174 more columns]
