# Supplementary material for: LaGrACE: estimating gene program dysregulation with latent regulatory network
Source: Mol Syst Biol. 2025 Jun 30;21(9):1263–81. doi: 10.1038/s44320-025-00115-3 (PMC12405484; doi:10.1038/s44320-025-00115-3)
Supplement: Supplementary file 3 — Source data Fig. 3 [file 44320_2025_115_MOESM3_ESM.zip › source_data_fig_3F.csv]

	LF: E2F Targets	LF: p53 Pathway	LF: Complement	treatment_time
sci.RNA.A.001.AAGTACGTTA	3.36805180137335	-0.807989700058217	0.202022286051652	3
sci.RNA.A.001.TCTCTCATCC	0.0303382340894053	0.314318186735909	-0.236318817831709	0
sci.RNA.A.001.TCCGCCGGTC	4.52738390959818	-2.12751963923077	1.04932203920554	3
sci.RNA.A.001.TTCTATAGAG	2.57797624126223	0.653374891721442	-0.322660366461649	1
sci.RNA.A.001.CGTCTATGAA	0.630077779683002	-0.75741412259818	0.31866983397314	1
sci.RNA.A.001.CGAATCTCCT	-0.197397729428583	-0.373920573905958	0.277232387596435	3
sci.RNA.A.001.AGGTAGAGCT	0.565742161635565	-0.558488619203326	0.0559580522723859	1
sci.RNA.A.001.TAGCCAGCAA	3.20706799563235	-1.77030781631509	1.15132570839182	3
sci.RNA.A.001.ATCTAGGTTC	0.0376517368860666	-0.192954025157677	0.222344457848878	0
sci.RNA.A.001.GACCAATGCG	0.371267584896492	0.0601574693387862	0.182787979975546	0
sci.RNA.A.001.CGTATTGAGA	0.169386753161491	-0.618520679163761	0.117444122026718	3
sci.RNA.A.002.AAGTACGTTA	3.18395474383268	-1.39943264458835	0.505990803057732	3
sci.RNA.A.002.TCTCTCATCC	0.338422223932035	0.245424109949489	-0.131786448325854	0
sci.RNA.A.002.AATCCGGTCA	1.7433973415489	-0.531607318266566	0.330706275874052	1
sci.RNA.A.002.CTGAAGAGAC	0.376476092135334	-0.851314236743103	0.485355054697428	1
sci.RNA.A.002.TTCGCTGCCT	0.996460205360475	-0.745209360900923	0.325037557500473	1
sci.RNA.A.002.ATCTAGGTTC	0.68643088583224	0.671213541400366	-0.492272218185484	0
sci.RNA.A.002.ACTGGTAGAT	0.338943966311651	-0.922290514776895	-0.0400292350456766	0
sci.RNA.A.002.GCTCGAATCA	1.69310427160021	-1.64206828737071	0.920792615868411	3
sci.RNA.A.003.GGATTCTATC	1.66379498458902	-0.208262552691416	0.456291234892398	1
sci.RNA.A.003.TTCTATAGAG	0.882813656845986	-0.38775043025986	0.105021764435571	1
sci.RNA.A.003.TTCGCTGCCT	0.291278572383213	-0.911553942817496	0.162340785708875	1
sci.RNA.A.003.TTCTCTACTA	1.99622121271834	-1.05734721542743	0.666245017371832	1
sci.RNA.A.003.ACGTTGAATG	-0.775027863878132	0.138598649147366	0.440586901854488	0
sci.RNA.A.003.ACCAGTATAA	3.12124408388049	-0.580194134015305	1.56435917473247	3
sci.RNA.A.003.CCTAAGCGGT	0.0536276751264446	0.294275503922032	0.205297891469148	0
sci.RNA.A.003.CCATCGGACC	0.160996296298936	-0.571143143762249	0.89165650353658	0
sci.RNA.A.004.AAGCATCCTA	0.579145193100008	0.177113642098991	-0.391824482112216	0
sci.RNA.A.004.TCCGCCGGTC	4.56723482226969	-1.49597665211827	0.491094090266414	3
sci.RNA.A.004.TGCCTAACTT	2.11490232466548	-1.59977475193195	1.30850232924602	3
sci.RNA.A.004.ACGCTTCTCT	5.05276110016552	-1.93347626577039	0.629165890500825	3
sci.RNA.A.004.GTAGATGCGC	2.39693381341363	-0.570631446450417	0.0418656829966295	1
sci.RNA.A.004.TTGCAGCATT	0.780721752522848	-0.393761903492381	0.241929484727105	1
sci.RNA.A.004.ACTGGTAGAT	0.0713860983912353	-0.347310891392734	0.0843960145104388	0
sci.RNA.A.004.GCTCGAATCA	2.99778266798027	-0.9299184584076	0.670854099448151	3
sci.RNA.A.004.CCTAAGCGGT	-0.250599047076164	0.0634729676131263	-0.585505002617974	0
sci.RNA.A.004.GCGGCCAATC	2.17312374366201	-1.61113249070621	1.73234815850317	3
sci.RNA.A.004.ACGATAGACT	4.2100166796163	-1.60178063367314	0.834838704942013	3
sci.RNA.A.005.TCTATCGGTA	5.2229384206468	-1.14926593331308	0.147786578149494	3
sci.RNA.A.005.AAGCATCCTA	0.0421431699889148	0.334409217415261	-0.59822459569022	0
sci.RNA.A.005.TCGGTAAGGC	3.47788709863695	-1.34332092876451	1.06366528271536	3
sci.RNA.A.005.CTGGTTGGTT	-0.13784149102788	-0.00134844044892446	0.0169785902577645	0
sci.RNA.A.005.TTCTATAGAG	1.62297530563827	-0.109434011927392	-0.0414023783343132	1
sci.RNA.A.005.GTAGATGCGC	0.358758434012821	-0.303143770055521	0.661595821462662	1
sci.RNA.A.005.TCCTCTCCGT	2.20807223992382	-1.26743567542539	0.911523089465962	3
sci.RNA.A.005.CTTCATTAGA	0.00551774996135872	0.219440335717446	-0.379953099219265	0
sci.RNA.A.005.GCTCGAATCA	2.06883360272303	-1.42478154536232	0.91959315456918	3
sci.RNA.A.005.ACTCTACTGG	-0.207605188929294	-0.932949542352622	-0.100008434989234	1
sci.RNA.A.005.CGTATTGAGA	1.02243157919447	-1.95419183802292	0.111051728258705	3
sci.RNA.A.006.AGCGATCCGC	1.54417746744824	-0.444231738898814	0.439619253067317	1
sci.RNA.A.006.TCTATCGGTA	2.64174384717614	-1.15142041002958	0.629021103618094	3
sci.RNA.A.006.AAGCATCCTA	1.63481373128436	0.0164410666928714	0.2915915787255	0
sci.RNA.A.006.TTGCAGCATT	1.32754792378814	-0.842809905435128	0.501193600877295	1
sci.RNA.A.006.TAGAATAGCC	-0.231385011620302	-1.76083228263342	1.38349094342135	1
sci.RNA.A.006.TCTAGTCAAG	1.16898682336304	-0.296554521118312	-0.704408726346733	1
sci.RNA.A.007.CCTATCATAA	1.50627202106015	-0.0136066541774218	0.402451836375774	1
sci.RNA.A.007.AAGTACGTTA	2.24133280274481	0.1248269089429	0.728579887719539	3
sci.RNA.A.007.ATCCATCAGG	1.31984288747712	-1.02153072568433	0.700840056302179	3
sci.RNA.A.007.TGCCTAACTT	2.23382659984195	-2.03444644968793	0.417242483168149	3
sci.RNA.A.007.ACGCTTCTCT	3.28373782223452	-1.62854580067915	0.623162435238859	3
sci.RNA.A.007.GGCTGCCTTA	-1.06840346497709	0.688566659566091	-0.571020997456374	0
sci.RNA.A.007.GCGGCCAATC	3.90136293537155	-2.03472154109039	1.59090041421038	3
sci.RNA.A.007.TAGAATAGCC	0.286579753947993	-0.345803878010434	0.527559668842889	1
sci.RNA.A.007.ACGCGCTCCT	0.44500419826178	0.314621392131743	0.110293817145034	0
sci.RNA.A.007.TGAGACTCTA	3.04114780700052	-0.912332403691156	0.720826216800008	3
sci.RNA.A.007.GGCTATTCGA	4.03198349659939	-1.05668426108507	0.782472926517362	3
sci.RNA.A.007.CGTATTGAGA	7.08143393052359	0.419693306238507	0.749727043421157	3
sci.RNA.A.008.GGATTCTATC	3.63012879885443	-0.151397558817212	0.0990440692278272	1
sci.RNA.A.008.GGCGGTTGAC	1.27460743916155	-1.89751799956354	0.89515853173942	3
sci.RNA.A.008.AGGTAGAGCT	-0.574803711372625	0.114317292299932	0.683615059618073	1
sci.RNA.A.008.GTAGATGCGC	1.20305838115264	-0.692467825042429	0.684825764495528	1
sci.RNA.A.008.ACTGGTAGAT	0.0450701159189226	-0.0376814063668252	0.58311932599859	0
sci.RNA.A.008.GCTCGAATCA	3.60138475453854	-1.4971252836724	0.694576966798892	3
sci.RNA.A.008.CCTAAGCGGT	-0.333025654759679	0.0666273997615652	-0.0148367217833291	0
sci.RNA.A.008.GCGGCCAATC	2.65811835810256	-1.48913280466976	0.510742989391586	3
sci.RNA.A.008.GGCTCGAGAT	2.83052038864065	-1.22182079313222	0.715356397214551	3
sci.RNA.A.008.TTGATATGAA	-0.977238223676373	-0.202770731598724	-0.0846435174158467	0
sci.RNA.A.008.CGTATTGAGA	1.93269364073931	-0.666041953143171	0.540992760445578	3
sci.RNA.A.009.AGCGATCCGC	2.90080285029313	0.121491956827486	-0.443558509255172	1
sci.RNA.A.009.CCTATCATAA	3.16365170409393	-0.114201467037659	0.324793364672735	1
sci.RNA.A.009.TCTCTCATCC	0.981202888226218	0.0920306263394132	-0.0211522474496466	0
sci.RNA.A.009.TGCCTAACTT	2.54096480592213	-1.70866322809623	1.34021862786763	3
sci.RNA.A.009.TTCTATAGAG	2.68982382461581	0.392591228826518	-0.609831178302751	1
sci.RNA.A.009.CCTAAGCGGT	0.498704269850423	-0.180834417407734	0.892351000948167	0
sci.RNA.A.010.TCTCTCATCC	-0.538212383989223	0.527413448826626	-0.444331924918424	0
sci.RNA.A.010.TCCGCCGGTC	1.68642563994938	-1.21257938014343	0.769609311774936	3
sci.RNA.A.010.GATCCAGCGT	2.61468857827681	-0.561699580696793	0.259714208065583	3
sci.RNA.A.010.AATCCGGTCA	2.01760202683373	0.43493959432641	-0.181842860834622	1
sci.RNA.A.010.GATTCCGGAA	1.42592793418937	0.773251532087648	-0.293063084711892	0
sci.RNA.A.010.ACGTTGAATG	-0.200968279729962	-0.54257609850321	0.415166009959829	0
sci.RNA.A.010.CTTCATTAGA	1.04043877049201	-0.50651861518141	0.050748814097521	0
sci.RNA.A.010.CCTAAGCGGT	-0.644804950565859	0.616695622222341	0.259444475350442	0
sci.RNA.A.010.GGACGACGCA	1.50926896700963	-0.811585295485409	1.10359408435508	1
sci.RNA.A.011.AGCGATCCGC	0.137161510791986	0.666388555736523	-0.211455290665214	1
sci.RNA.A.011.TCTCTCATCC	0.845156624710769	-0.858795006951803	0.379848375839568	0
sci.RNA.A.011.TGCCTAACTT	1.48900172937658	-1.11539033542128	0.564857681590626	3
sci.RNA.A.011.GATCCAGCGT	5.61414856771093	-0.852650178140019	0.720436859725237	3
sci.RNA.A.011.CTGGTTGGTT	-0.499600159134714	0.166401497117446	0.189467111404962	0
sci.RNA.A.011.GCGGTTATTG	0.314035105798369	0.697511552004219	0.0380143765159895	0
sci.RNA.A.011.TTCGCTGCCT	2.23688299839424	-0.549914759302754	0.0450524492013722	1
sci.RNA.A.011.TCCTCTCCGT	2.81915899804927	-2.59120832871822	0.690026929196585	3
sci.RNA.A.012.CCTATCATAA	0.691600167470058	0.0927897726878948	-0.163774781674873	1
sci.RNA.A.012.AAGTACGTTA	0.985236336298868	-1.15782434288373	1.3276055725752	3
sci.RNA.A.012.TCCGCCGGTC	2.1836087253287	-1.00953074641723	1.82143761893103	3
sci.RNA.A.012.TGCCTAACTT	2.72390253856343	-2.29164240925277	1.00825177694148	3
sci.RNA.A.012.CTGGTTGGTT	0.654292705963516	-0.586480677793698	-0.614022516553316	0
sci.RNA.A.012.CCTAAGCGGT	-0.0640080133123409	-0.317812964555035	0.0496850760241248	0
sci.RNA.A.012.TTGATATGAA	0.374757471143669	0.586829691520171	-0.431638858203045	0
sci.RNA.A.013.AGCGATCCGC	0.821671596935954	-0.58584336377802	0.078239275460492	1
sci.RNA.A.013.ACGGAGAATA	2.2940767629613	-0.387956056531702	-0.604596309630093	1
sci.RNA.A.013.AAGCATCCTA	0.877523285632495	0.191064070093433	-0.669200809194847	0
sci.RNA.A.013.TCCGCCGGTC	2.57320289939959	-1.21305834686525	0.759740364301956	3
sci.RNA.A.013.TGCCTAACTT	2.07549945326219	-1.82362910144991	0.887605209223913	3
sci.RNA.A.013.CTGGTTGGTT	-0.457912454260534	-0.0218767915514467	0.529889244352435	0
sci.RNA.A.013.ACGCTTCTCT	3.28573727035176	-1.93415245443869	2.12303703328971	3
sci.RNA.A.013.ATATGCCATC	-0.163297024353048	-0.392183108995845	1.06939445666577	3
sci.RNA.A.013.ACCAGTATAA	1.23808780058757	-1.55194890984684	1.90897779855724	3
sci.RNA.A.013.TTGCAGCATT	0.226450907512703	-0.0427506505884935	0.567354274438128	1
sci.RNA.A.013.GCGGCCAATC	4.13605643660386	-1.57302907884527	1.3044888041989	3
sci.RNA.A.013.ACGCGCTCCT	1.57468706115678	-1.19218871628657	0.235611854703094	0
sci.RNA.A.014.CCTATCATAA	3.03903229119183	-0.0789719386446595	0.00675544215997731	1
sci.RNA.A.014.ATCCATCAGG	3.20443132102595	-1.24311251636551	0.753269553074507	3
sci.RNA.A.014.GGATTCTATC	0.666433253907236	-0.773867872906722	-0.368225236206909	1
sci.RNA.A.014.GATCCAGCGT	1.06679443756518	-1.45402741176926	0.307152526754136	3
sci.RNA.A.014.GGCGGTTGAC	4.09245628545308	-0.965007334349993	1.52912023505351	3
sci.RNA.A.014.ACGCTTCTCT	1.40178659458001	-0.546634322429612	0.146233419421981	3
sci.RNA.A.014.GGCTTCTGGA	1.22261494853306	-0.327911763264256	1.04584404186281	1
sci.RNA.A.014.GTAGATGCGC	1.28844674758473	-1.37559509383046	0.49104200197957	1
sci.RNA.A.014.ACGTTGAATG	0.50255257552213	-0.194500670723268	-0.0603782022139292	0
sci.RNA.A.014.ACTCTACTGG	-1.03200806085784	-1.17514901694659	0.136259858161775	1
sci.RNA.A.014.ACGATAGACT	3.8389790913896	-0.871760992578165	1.00598102617606	3
sci.RNA.A.014.CGTATTGAGA	0.107350444975267	-1.40364643551969	1.00646608132251	3
sci.RNA.A.015.GGCATCTACC	0.461558204314827	0.0205173744011566	0.358211513246752	1
sci.RNA.A.015.AAGCATCCTA	-0.588173522470413	-0.31615183359059	-0.139595010971762	0
sci.RNA.A.015.GGATTCTATC	1.54945521932194	-0.289639251568022	0.564874840954854	1
sci.RNA.A.015.TCTCTCATCC	0.823381530917298	0.158007518453349	0.187558322578973	0
sci.RNA.A.015.TCCGCCGGTC	1.26238147680649	-0.657805228876903	1.10180643722432	3
sci.RNA.A.015.AATCGAACTC	0.983721181361203	-0.3670997015743	-1.20237747205497	1
sci.RNA.A.015.CGTCTATGAA	0.567377240347465	-1.12565816865931	0.987601453537823	1
sci.RNA.A.015.CTCGGAGCAA	4.60530067926831	-1.87852015254035	1.59465112355464	3
sci.RNA.A.015.TTCGCTGCCT	3.1080074385794	-1.11519072195319	0.184850007452661	1
sci.RNA.A.015.GGCTTCTGGA	0.953342393378922	-1.61750756002045	1.05502190994539	1
sci.RNA.A.015.CCTGAGAGCA	0.685204124802273	-0.587767262821038	0.70722785439445	1
sci.RNA.A.016.GGCATCTACC	1.4944189854041	-0.832242531034118	0.21266015609623	1
sci.RNA.A.016.TCTATCGGTA	3.17038526835506	-1.8101691507575	0.532205840217387	3
sci.RNA.A.016.AATCCGGTCA	1.81561342168106	-1.05621992966755	1.10424892063273	1
sci.RNA.A.016.CTATTAACCA	1.40224758158327	-1.20945698916046	0.919206738946448	1
sci.RNA.A.016.GCGGTTATTG	-0.574502513749243	-0.0739025570227115	0.0374539967110099	0
sci.RNA.A.016.ATATGCCATC	2.64710662002856	-1.46828207477877	0.588588236006913	3
sci.RNA.A.016.GCGGAGTCGA	0.322516442483543	-1.20500568793251	1.51832895612517	3
sci.RNA.A.016.ATCTAGGTTC	0.0281275179960749	-1.02957020319193	-0.184706054273701	0
sci.RNA.A.016.GCTCGAATCA	2.49983276340205	-0.74584626222387	0.670559910258352	3
sci.RNA.A.016.GCGGCCAATC	3.88997208184411	-1.27542409550352	0.647786921983328	3
sci.RNA.A.017.TCTATCGGTA	4.61935088469999	-1.84898927419727	0.484663781610049	3
sci.RNA.A.017.GGATTCTATC	1.34173713348461	-1.19894275406873	0.484620785723207	1
sci.RNA.A.017.TCTCTCATCC	-1.22115071798165	0.278247546527879	-0.194899523072975	0
sci.RNA.A.017.GATCCAGCGT	2.22885096768339	-1.65998643822841	0.620671491170713	3
sci.RNA.A.017.TTCTCTACTA	0.808489273489377	-1.0333668170514	-0.10466178555198	1
sci.RNA.A.017.TCCTCTCCGT	2.63716888195349	-0.810306555390426	0.689455983569223	3
sci.RNA.A.018.AGCGATCCGC	-0.0792355412748209	-1.56299979271893	-0.0846478270739863	1
sci.RNA.A.018.ACTCGACGCC	0.352940019233598	0.677202170151633	-0.296876413343678	0
sci.RNA.A.018.TCTATCGGTA	3.53832590539809	-1.05889514625807	1.14056473419239	3
sci.RNA.A.018.GGCTGCCTTA	0.744520581086726	0.156787035226096	0.489329948121038	0
sci.RNA.A.018.TAGCCAGCAA	2.50415296027067	-1.16750195299781	0.594469080409911	3
sci.RNA.A.018.GGCTTCTGGA	0.286790246862575	-0.117748413727188	0.148092965717238	1
sci.RNA.A.018.ACGTTGAATG	0.876749500499706	0.214369154843777	0.170332129156166	0
sci.RNA.A.018.ACCAGTATAA	2.17724954173322	-0.771145575377461	-0.0609593067546152	3
sci.RNA.A.018.GCGGCCAATC	2.94684645229409	-1.45866695071024	0.289683762395846	3
sci.RNA.A.018.CCATCGGACC	-0.443009478092748	-0.0530537296079366	-0.458423517053759	0
sci.RNA.A.018.ACTCTACTGG	1.52313394743082	-0.45581689369633	0.830900084295555	1
sci.RNA.A.019.AAGCATCCTA	-0.432822524945111	0.167813783968863	0.231649492874517	0
sci.RNA.A.019.TGCCTAACTT	2.64720811926005	-1.65358139396493	1.54886825666283	3
sci.RNA.A.019.CTGGTTGGTT	-0.0484660391059046	-1.35675753623773	-0.507483632044217	0
sci.RNA.A.019.TTCTATAGAG	0.0464907655707771	-0.554140760960984	0.419085907839611	1
sci.RNA.A.019.CTATTAACCA	0.697416226118192	-1.15829372139781	0.356019992634971	1
sci.RNA.A.019.GGCGGTTGAC	3.06800170869928	-2.24626088971647	1.12120466378368	3
sci.RNA.A.019.GGCTGCCTTA	0.447597217786653	0.00149097006421951	0.0426702780286805	0
sci.RNA.A.019.TTCGCTGCCT	1.03650474272311	-1.57430906907946	0.0442911393253355	1
sci.RNA.A.019.TGAGACTCTA	3.57860535153197	-1.26673440596022	1.21745057899717	3
sci.RNA.A.019.GGCTATTCGA	3.01599989081177	-1.38446891537555	0.929675628277711	3
sci.RNA.A.020.ACGGAGAATA	-0.19687264099865	-0.616969806308908	0.427285045653376	1
sci.RNA.A.020.TCTATCGGTA	1.87825960056727	-1.1926883180207	1.407629905075	3
sci.RNA.A.020.AAGCATCCTA	-0.0106930276782691	-0.00250408746153341	0.0310400473077448	0
sci.RNA.A.020.CTGGTTGGTT	-1.53876875047064	0.197416003595499	-0.0170078753428458	0
sci.RNA.A.020.GCGGTTATTG	1.28776656385658	0.156166590033807	-0.0507552427028681	0
sci.RNA.A.020.AGGTAGAGCT	2.62683920876539	-0.248939098994575	-0.11600749579981	1
sci.RNA.A.020.GGCTGCCTTA	0.255611965250289	0.149467526094102	-0.32419362360696	0
sci.RNA.A.020.TTGCAGCATT	1.45149138815938	-0.623157963480635	-0.126729443759406	1
sci.RNA.A.020.GACCAATGCG	0.191679484639382	0.166787874062982	0.155992370498105	0
sci.RNA.A.020.GGCTCGAGAT	3.32020782340695	-1.77282640657206	0.841481113331858	3
sci.RNA.A.020.ATTAACTTAA	0.89882695411442	-0.363895109242031	1.22762985419452	3
sci.RNA.A.020.CGTATTGAGA	0.975116136945893	-1.88116939909717	0.46496224500373	3
sci.RNA.A.021.CCTATCATAA	0.558089833238423	-0.0645847899104748	0.298899917654486	1
sci.RNA.A.021.TCCGCCGGTC	3.02134241430929	-1.64501866814603	0.691700819030685	3
sci.RNA.A.021.CGTCTATGAA	2.45939786158578	-0.582555999030574	-1.14581233090461	1
sci.RNA.A.021.ATATGCCATC	-0.121411991713537	-0.91757783440793	0.767866246664502	3
sci.RNA.A.021.GTAGATGCGC	1.51008470129683	-0.993348790250874	0.304999423815498	1
sci.RNA.A.021.ACTGGTAGAT	0.746673926398793	-0.632944435606105	-0.354921878194835	0
sci.RNA.A.021.CCATCGGACC	-0.220504294262879	0.92810941326086	-0.34418178618307	0
sci.RNA.A.021.GGACGACGCA	0.965433660963605	0.230396839910745	0.648976673237885	1
sci.RNA.A.022.CCTATCATAA	0.583994103206897	-1.03498893438921	0.529827426712563	1
sci.RNA.A.022.GGCTGCCTTA	0.455063065021305	0.0169083881301162	0.128706107187244	0
sci.RNA.A.022.TTCTCTACTA	3.08138543712844	0.0703145990387415	0.300555026649291	1
sci.RNA.A.022.ACGTTGAATG	-0.844513760764633	0.166247403939309	0.50501050360383	0
sci.RNA.A.022.CTTCATTAGA	-0.704016403724378	0.146188780891178	0.0670716269843027	0
sci.RNA.A.022.CCATCGGACC	0.0564293459128618	0.259136512596057	-0.454606409223013	0
sci.RNA.A.022.GACCAATGCG	-0.261637066414031	0.448240342076745	-0.123544310223268	0
sci.RNA.A.022.ACGATAGACT	1.66268049203069	-2.15176703668381	0.673951100851125	3
sci.RNA.A.022.TGAGACTCTA	3.57150406070836	-1.97850847211534	1.4996138051666	3
sci.RNA.A.022.ATTAACTTAA	1.83251868444771	-1.42651302725195	0.374175645001163	3
sci.RNA.A.023.AGCGATCCGC	3.00846303160691	-0.491632220780586	0.822564257200313	1
sci.RNA.A.023.ATCCATCAGG	0.338900616307225	-0.534298280702571	0.538438580729615	3
sci.RNA.A.023.TCTCTCATCC	0.454295761143211	0.50622185206947	-0.217290113125998	0
sci.RNA.A.023.TCGGTAAGGC	4.54223767522346	0.142734631607028	0.642461166538677	3
sci.RNA.A.023.GATCCAGCGT	3.22851096828228	-1.49005405269643	0.959225450906084	3
sci.RNA.A.023.CCAGGCTCTT	0.604471850771252	-0.0547154823215485	0.00817531572140739	1
sci.RNA.A.023.AATCGAACTC	0.405050378583674	-0.718110692379885	0.997026882905896	1
sci.RNA.A.023.CTGAAGAGAC	0.748177066468379	-0.639318062778507	0.466651844611918	1
sci.RNA.A.023.CGTCTATGAA	1.49339520329037	-0.00171738344554073	-1.04302273717773	1
sci.RNA.A.023.GCGGAGTCGA	1.31126972628868	-1.76100112460763	0.630465817608642	3
sci.RNA.A.023.GCTCGAATCA	0.413703523632116	-0.931105193268589	-0.123494321748002	3
sci.RNA.A.023.TAGAATAGCC	0.890279147698526	-0.144241981636943	0.187653877513316	1
sci.RNA.A.024.TCTATCGGTA	2.57165401357704	-1.40804832857496	1.288722421707	3
sci.RNA.A.024.TTCTATAGAG	-0.66636024480295	-0.625188391596175	-0.728858723738937	1
sci.RNA.A.024.GCGGTTATTG	0.0677738185183129	-0.194405484466139	-0.333283507579494	0
sci.RNA.A.024.CCATCGGACC	0.691857506463447	-0.328470942841678	-0.352178296714105	0
sci.RNA.A.024.ACTCTACTGG	1.50056677263717	-0.0323301014326151	-0.96293867745575	1
sci.RNA.A.024.TCTAGTCAAG	2.10442374682382	-1.03371808779189	0.657839610687852	1
sci.RNA.A.025.AAGTACGTTA	2.63515984368251	-1.9619150544385	0.722984402683864	3
sci.RNA.A.025.GGATTCTATC	2.14205236591604	-0.264697150046122	0.822555106891366	1
sci.RNA.A.025.TTCTATAGAG	1.8649889350649	-0.576287641150108	0.337113592359835	1
sci.RNA.A.025.ATATGCCATC	3.27335239326251	-1.59463914399099	1.22309615085837	3
sci.RNA.A.025.ACTCTACTGG	2.91993611842586	-0.716043154662371	0.875437297693838	1
sci.RNA.A.025.GGCTATTCGA	2.56095878633779	-1.17373764023665	0.515237454168935	3
sci.RNA.A.025.ATTAACTTAA	4.07962233927251	-2.07627159853061	1.34799942682497	3
sci.RNA.A.025.TTGATATGAA	0.669359330227818	-0.587775918945753	0.599244994195231	0
sci.RNA.A.026.AGCGATCCGC	0.922537821084249	0.205024684611756	0.09613355203846	1
sci.RNA.A.026.ACTCGACGCC	-0.212368076493194	-0.382663608903805	0.330356060946422	0
sci.RNA.A.026.AAGTACGTTA	2.74168489039959	-1.9861707909763	1.08420082929103	3
sci.RNA.A.026.GGCATCTACC	0.407751666182696	-0.71664675618518	0.14857611882621	1
sci.RNA.A.026.TGCCTAACTT	2.22391720654283	-1.14118520904519	1.69189417054428	3
sci.RNA.A.026.CTCGGAGCAA	2.4425847848752	-0.686645722889886	0.896977017032531	3
sci.RNA.A.026.ACGTTGAATG	-0.175906629098482	-0.391334053087292	0.376822127218149	0
sci.RNA.A.026.ACCAGTATAA	2.85487361460308	-1.07760598799782	0.924942160890717	3
sci.RNA.A.026.CTTCATTAGA	-0.796115739539599	0.667610504135209	-0.131556487244211	0
sci.RNA.A.026.CCTAAGCGGT	0.301264113259919	0.59235305686827	0.187978916095355	0
sci.RNA.A.026.TTGATATGAA	-0.594881677251846	-0.184482679232014	0.0671254434937616	0
sci.RNA.A.027.AAGCATCCTA	-0.385533932316537	0.286780519165229	0.168317724654396	0
sci.RNA.A.027.GGCGGTTGAC	3.58915314626104	-2.06998747396014	0.967230106640831	3
sci.RNA.A.027.CGTCTATGAA	1.8047647677711	-0.640272340701963	0.416780517092561	1
sci.RNA.A.027.GGCTGCCTTA	-0.443969984631878	-0.249066261241813	0.0458584436964316	0
sci.RNA.A.027.GTAGATGCGC	3.62001166622087	-0.681810285722464	0.0931211585093989	1
sci.RNA.A.027.ACGTTGAATG	-0.723700825854567	-0.704354406399214	0.65730533074486	0
sci.RNA.A.027.GACCAATGCG	-0.250704169292639	-0.100287073329633	-0.501263431618166	0
sci.RNA.A.028.AGCGATCCGC	0.568501720937193	0.0522182739426469	0.71075013929295	1
sci.RNA.A.028.TCTATCGGTA	3.40242115473671	-0.979278502650375	1.36114441504682	3
sci.RNA.A.028.AATCCGGTCA	0.23941224202073	0.418375551376116	0.381797832965171	1
sci.RNA.A.028.ATCTAGGTTC	0.74664809106432	0.191082075602057	0.0391668100415077	0
sci.RNA.A.028.ACTGGTAGAT	0.262216874660834	0.346477318770884	-0.0639942375385031	0
sci.RNA.A.028.TCCTCTCCGT	3.1314980941545	-0.423015910751071	0.597143304941495	3
sci.RNA.A.028.GCGGCCAATC	-0.413449740539896	-2.13562852755417	0.945832884487636	3
sci.RNA.A.028.CCATCGGACC	-0.0739389239463543	0.415545769578594	-0.375317448336221	0
sci.RNA.A.028.ACTCTACTGG	1.60045807562141	-0.723341247342813	-0.176707779846771	1
sci.RNA.A.028.ACGATAGACT	1.41421726380336	-0.955988391493615	0.198902168399959	3
sci.RNA.A.028.CGTATTGAGA	2.48089362708762	-1.37963925582776	1.28305731827483	3
sci.RNA.A.029.TCTCTCATCC	0.701123564916333	0.645001352108785	0.134738680149007	0
sci.RNA.A.029.TCCGCCGGTC	3.23340133687388	-2.02879396667116	0.682124931152554	3
sci.RNA.A.029.TCGGTAAGGC	0.183421657760548	-1.25942447310312	1.71977455560802	3
sci.RNA.A.029.GATCCAGCGT	1.6276309408801	-1.72588610181892	0.454940058837577	3
sci.RNA.A.029.AATCGAACTC	-0.0621305322772009	0.797523306181831	0.136303549788639	1
sci.RNA.A.029.CGAATCTCCT	2.94672794983843	-0.336596196715324	1.27770693418541	3
sci.RNA.A.029.AGGTAGAGCT	2.53660215409053	-0.252944260847191	0.415814111016899	1
sci.RNA.A.029.GGCTGCCTTA	-0.764230093448491	-0.0956341485874288	0.0490670285955976	0
sci.RNA.A.029.TAGCCAGCAA	3.23524715939347	-0.836553252108902	1.27711325272149	3
sci.RNA.A.029.GTAGATGCGC	-0.0582755256209639	-0.615198876611718	0.265589330468091	1
sci.RNA.A.029.CTTCATTAGA	-0.0187356598184032	-0.710294361534664	0.555369300229747	0
sci.RNA.A.029.CCTAAGCGGT	-0.38525173262645	-0.0846075968452581	-0.0941501825647102	0
sci.RNA.A.030.GGATTCTATC	2.05805525498487	-0.118225173876458	-0.282325489582068	1
sci.RNA.A.030.GATCCAGCGT	-0.400433241441572	-1.11870267705345	0.193474346163757	3
sci.RNA.A.030.CTGGTTGGTT	-0.16584829039654	0.292767575740917	-0.458797119544697	0
sci.RNA.A.030.CTATTAACCA	0.175696608990879	0.112333524133369	0.622722215062912	1
sci.RNA.A.030.TTCTCTACTA	1.73017658130008	-0.763015116857285	0.432359965328925	1
sci.RNA.A.030.ACTGGTAGAT	0.18119672945408	-0.276387420892581	-0.452521383971598	0
sci.RNA.A.030.TAGAATAGCC	1.05132710764572	-0.402902346230672	1.06200263476992	1
sci.RNA.A.030.CGTATTGAGA	3.90796698464212	-0.671649817019394	0.80318043748464	3
sci.RNA.A.031.ACTCGACGCC	0.265005214456991	0.194000252492795	-0.306562344785107	0
sci.RNA.A.031.AAGTACGTTA	2.61007474212776	-0.566196509866924	0.630717919418668	3
sci.RNA.A.031.GCGGTTATTG	-0.683538113538873	0.283664480761289	0.421354194653559	0
sci.RNA.A.031.ACGCTTCTCT	2.24697411396659	-0.631194223160213	-0.237576558837576	3
sci.RNA.A.031.ACCAGTATAA	2.66393761889662	-1.68889293383871	0.341421948131371	3
sci.RNA.A.031.ATTAACTTAA	2.18226044822034	-0.0227230788189362	1.0841042263862	3
sci.RNA.A.032.ACGGAGAATA	2.71530669212093	-0.195831055394524	0.384586331071619	1
sci.RNA.A.032.TCTCTCATCC	0.299393052280266	-0.541186224098996	0.363838634322946	0
sci.RNA.A.032.TCGGTAAGGC	3.92556213091855	-1.73918450169143	0.925182899681039	3
sci.RNA.A.032.ATATGCCATC	2.36141689716758	-0.71895676727547	0.260591846844227	3
sci.RNA.A.032.ACTCTACTGG	0.951126318485581	-0.810242896946325	0.701958005035182	1
sci.RNA.A.032.GACCAATGCG	-0.448879166814249	0.309933249375325	-0.0474922380506162	0
sci.RNA.A.032.GGCTATTCGA	3.19244985099277	-1.61764945043039	0.371935371186553	3
sci.RNA.A.032.CCGCGCAGGT	1.90970727567544	-1.79933799443993	0.271920766545418	1
sci.RNA.A.033.GATCCAGCGT	0.823294882075375	-0.478903672015019	0.280003755924323	3
sci.RNA.A.033.ACGCTTCTCT	3.18983034428775	-1.53936370741589	0.825483185077206	3
sci.RNA.A.033.CTCGGAGCAA	2.23500476528932	-1.28488273894406	1.94403944641959	3
sci.RNA.A.033.TAGCCAGCAA	2.99519436575274	-1.56567557053098	1.47173168746898	3
sci.RNA.A.033.GCTCGAATCA	2.72969572355826	-0.697801369363763	1.75880029854352	3
sci.RNA.A.033.CGTATTGAGA	4.10223302181946	-1.47798035672047	0.84530272599208	3
sci.RNA.A.034.ACTCGACGCC	0.44900713728613	0.616008673717276	-0.538638650775948	0
sci.RNA.A.034.TCTATCGGTA	0.833966938840681	-0.738312601028716	0.324740854794744	3
sci.RNA.A.034.TCTCTCATCC	-0.743333518482317	0.263440509976445	-0.200856237505934	0
sci.RNA.A.034.GCGGTTATTG	0.754307428750861	-1.75485150692764	-0.511411484099161	0
sci.RNA.A.034.CTGAAGAGAC	2.36341841787284	-0.620396184235834	0.555082032723832	1
sci.RNA.A.034.TTCGCTGCCT	1.84683896680948	-1.22118856508236	0.315643111062991	1
sci.RNA.A.034.ACGTTGAATG	-0.406897381630081	-0.0984157558970932	-0.259354809957921	0
sci.RNA.A.034.GCTCGAATCA	-0.618997136596762	-0.532046571185425	0.284505265320434	3
sci.RNA.A.034.CCATCGGACC	0.1040079595008	-0.371227201009905	0.123724959270043	0
sci.RNA.A.034.GACCAATGCG	0.362519065993392	-0.284177273336891	-0.056254382004724	0
sci.RNA.A.035.TCTCTCATCC	1.78029084002854	-0.216725410018589	-0.0016072360999313	0
sci.RNA.A.035.CTGGTTGGTT	0.1071171747662	0.0289558392633589	0.532468155076598	0
sci.RNA.A.035.GCGGTTATTG	0.493403568020799	-0.166590482711174	0.0857642418094191	0
sci.RNA.A.035.TAGCCAGCAA	1.72322253012378	-1.56971652427728	0.662142417263889	3
sci.RNA.A.035.TTCGCTGCCT	0.409715346681684	-0.50821410694391	0.449299727061484	1
sci.RNA.A.035.TAGAATAGCC	1.40333984091427	-2.12460469215485	1.37013574875792	1
sci.RNA.A.035.TGAGACTCTA	2.88264349068795	-1.86143951081586	1.90039061332336	3
sci.RNA.A.035.GGACGACGCA	-0.124802364619655	-0.0175792070618392	0.154554932314256	1
sci.RNA.A.035.ATTAACTTAA	1.50084191111428	-1.26806059386864	-0.000816831969535303	3
sci.RNA.A.036.ACGGAGAATA	0.901961541896205	-0.339600826884744	0.218616483967528	1
sci.RNA.A.036.TTCTATAGAG	2.21083584052846	-1.21819475495509	0.512352630143515	1
sci.RNA.A.036.CGTCTATGAA	2.15330852756221	0.018079208753217	0.025369325668527	1
sci.RNA.A.036.AGGTAGAGCT	0.086967883831033	0.07139480563937	0.397784940844047	1
sci.RNA.A.036.ACTGGTAGAT	-0.352499778267728	-0.105144544318575	0.302082729028191	0
sci.RNA.A.036.TGAGACTCTA	4.28122066679443	-2.39937339002299	1.04944315304058	3
sci.RNA.A.037.TCCGCCGGTC	1.68036918323609	-1.85503620145827	0.549626506211742	3
sci.RNA.A.037.AATCGAACTC	2.00744800576617	-1.38830911570981	1.03540029405524	1
sci.RNA.A.037.AATCCGGTCA	-0.0471032903806317	-0.426363852221468	0.513752774172617	1
sci.RNA.A.037.GGCGGTTGAC	0.0870857582223583	-1.53791697189475	1.15956972083398	3
sci.RNA.A.037.CTCGGAGCAA	1.1732559243872	-0.775259949354438	0.860895582692838	3
sci.RNA.A.037.ACGTTGAATG	-0.238464534126097	-0.282391119934593	0.616756599737765	0
sci.RNA.A.037.TCCTCTCCGT	3.3338727787761	-1.11403894870734	1.24114543876728	3
sci.RNA.A.037.CCTAAGCGGT	-1.34419172865014	-1.13905027935646	0.875372435398747	0
sci.RNA.A.037.ACTCTACTGG	0.0668943102083549	-0.934193410952478	0.603549247874969	1
sci.RNA.A.037.TGAGACTCTA	1.71009716092325	-0.759562798908512	1.19846327061552	3
sci.RNA.A.038.AAGTACGTTA	0.949423183123416	-0.956625424742592	0.713304335675848	3
sci.RNA.A.038.TCTATCGGTA	2.42425917895962	-1.22002894676697	0.483880439850747	3
sci.RNA.A.038.AAGCATCCTA	-0.586642825414975	0.361381413322122	-0.625533437865574	0
sci.RNA.A.038.TCTCTCATCC	0.524976051235951	-0.995860407293857	0.608257468607363	0
sci.RNA.A.038.CTCGGAGCAA	3.51969151006217	-0.429634380514122	0.206327281006265	3
sci.RNA.A.038.GGCTGCCTTA	-0.159658417016318	0.425335651849692	-0.785850410830703	0
sci.RNA.A.038.GGCTCGAGAT	1.67600598266127	-1.0905961655668	0.209209984141733	3
sci.RNA.A.038.CCTGAGAGCA	2.08548475514408	-0.122797525348898	-0.0163032277228146	1
sci.RNA.A.038.TGAGACTCTA	2.11249524553495	-1.18677294266672	1.3581783389024	3
sci.RNA.A.038.ATTAACTTAA	3.31591602485605	-2.30115313917639	0.637346555326305	3
sci.RNA.A.039.AGCGATCCGC	0.277685524478411	-1.96347102041243	0.232077396844689	1
sci.RNA.A.039.AATCCGGTCA	0.450339742465824	0.337474796995486	0.0225773077727547	1
sci.RNA.A.039.GATTCCGGAA	-0.283768623135518	0.10531800132932	0.222384255397025	0
sci.RNA.A.039.GCGGTTATTG	-0.668699093362486	0.789602735698861	-0.28039402045555	0
sci.RNA.A.039.CTGAAGAGAC	-1.28416919259721	-0.161981736463484	0.584493994538529	1
sci.RNA.A.039.CGTCTATGAA	1.36136379031562	-0.0738622281755992	1.02810407884255	1
sci.RNA.A.039.CGAATCTCCT	2.54971541526908	-1.05321228295322	0.857457700992789	3
sci.RNA.A.039.TTCGCTGCCT	2.30665030801993	-0.193796836726823	0.165082649474384	1
sci.RNA.A.039.ACGTTGAATG	-0.0772521999723788	0.233055206783759	0.0667574181957091	0
sci.RNA.A.039.ATCTAGGTTC	0.3435403610423	0.18302055987244	0.233121376585658	0
sci.RNA.A.039.GCTCGAATCA	4.93468964354128	-2.34319042216066	0.57619512788163	3
sci.RNA.A.039.CCATCGGACC	0.450843376536471	-0.59617050873254	0.128994353700944	0
sci.RNA.A.040.AAGTACGTTA	1.52451277126407	-1.01254313881602	0.626415249882709	3
sci.RNA.A.040.AAGCATCCTA	0.697236237062829	0.582280273667267	0.10473533877807	0
sci.RNA.A.040.TGCCTAACTT	0.937347265957841	-1.20522738226825	0.843220563420595	3
sci.RNA.A.040.TCGGTAAGGC	4.05085153487272	-0.769505156919964	0.51759392525275	3
sci.RNA.A.040.TTCTATAGAG	0.547825295123363	-0.473217634437545	0.0369635876239519	1
sci.RNA.A.040.CTCGGAGCAA	3.88828472531664	-1.58666141690909	1.44335022731643	3
sci.RNA.A.040.GCGGAGTCGA	2.62845495924348	-1.88728385618698	1.16562031511225	3
sci.RNA.A.040.GCGGCCAATC	5.42258286607092	-2.39321579064913	0.889064567016128	3
sci.RNA.A.040.GACCAATGCG	-1.24819795612347	0.329582028481123	0.124593616031329	0
sci.RNA.A.040.CCGCGCAGGT	1.78741268592622	-1.17511777051542	0.903963591088095	1
sci.RNA.A.041.TCTCTCATCC	-0.149623850398511	0.860532704924522	-0.175973270869432	0
sci.RNA.A.041.CCAGGCTCTT	2.59266026452891	-0.0673276640480211	0.0954410314046083	1
sci.RNA.A.041.CTGAAGAGAC	5.85822274289537	0.224712129816069	-0.27161558889313	1
sci.RNA.A.041.GGCTGCCTTA	0.520061084508906	0.365868116383439	-0.127213988905485	0
sci.RNA.A.041.CTTCATTAGA	0.0601817446044797	-0.61354812820323	1.38365035029312	0
sci.RNA.A.041.GGCTCGAGAT	3.2508185322085	-2.01523430825144	0.833438889069524	3
sci.RNA.A.042.ACGGAGAATA	-1.34731370809681	-0.701719433561563	1.11206214829845	1
sci.RNA.A.042.GGATTCTATC	0.374966108091766	-0.397126822790204	0.853460647547222	1
sci.RNA.A.042.TCTCTCATCC	-0.360446738054688	-0.0994241094917315	0.0503246710142009	0
sci.RNA.A.042.TCCGCCGGTC	1.52194964555797	-1.55678210228705	0.739415723463194	3
sci.RNA.A.042.TTCTATAGAG	1.62792981575188	0.0621637223246949	0.509189369674587	1
sci.RNA.A.042.GCGGTTATTG	-1.49610403736481	-0.76944430422974	0.823737024493897	0
sci.RNA.A.042.CTGAAGAGAC	0.390675209470009	-0.0138434988735662	-0.730178355000876	1
sci.RNA.A.043.TGCCTAACTT	4.15749463128324	-1.40142334546319	0.88113981309027	3
sci.RNA.A.043.CTGGTTGGTT	-0.915258384528046	0.629252358976319	-0.631977393423282	0
sci.RNA.A.043.GACCAATGCG	1.7939390698936	0.141007605478699	-0.000296706618316267	0
sci.RNA.A.043.TAGAATAGCC	-1.38144451488539	-0.179099908527245	-0.0390053493462177	1
sci.RNA.A.044.GGATTCTATC	0.344427940843107	-0.369918457055532	-0.0756124162846133	1
sci.RNA.A.044.TCTCTCATCC	0.30382851562103	-0.203637450425826	-0.247974838385725	0
sci.RNA.A.044.TCCGCCGGTC	2.61511277217164	-0.911763422137494	1.35811243572886	3
sci.RNA.A.044.GATCCAGCGT	3.92396987930255	-1.91765601431342	1.07355243049588	3
sci.RNA.A.044.CTGGTTGGTT	0.751144910206747	-0.278269917455931	-0.181864488380127	0
sci.RNA.A.044.AATCGAACTC	0.6883977101569	-0.715182164746466	0.960411645569909	1
sci.RNA.A.044.GATTCCGGAA	1.26978669131276	0.194374978670877	0.300728468740451	0
sci.RNA.A.044.GCGGTTATTG	-0.692246706121435	-0.440835961280712	0.654828002385249	0
sci.RNA.A.044.CGTCTATGAA	2.15086169532718	-0.457613374789087	0.0382534405236511	1
sci.RNA.A.044.CCTAAGCGGT	-1.16993081338463	0.121533378559195	-0.00827049642758776	0
sci.RNA.A.044.CCATCGGACC	0.326689029107914	0.911973254774847	-0.4138026314208	0
sci.RNA.A.044.ACGCGCTCCT	-0.388629098178069	-0.0432327586452702	0.154524315850501	0
sci.RNA.A.044.ACGATAGACT	3.93759281337371	-2.50559755574748	1.9350692879785	3
sci.RNA.A.045.TGCCTAACTT	-0.256795689461169	-1.42264686190178	-0.0266011403180199	3
sci.RNA.A.045.GATCCAGCGT	5.04799192425788	-1.57450900252489	0.969273785057021	3
sci.RNA.A.045.ATATGCCATC	2.66468491543298	-1.09167427539193	1.72560668295941	3
sci.RNA.A.045.GCGGAGTCGA	3.7173747686665	-0.165060983806689	0.796431968001062	3
sci.RNA.A.045.ATCTAGGTTC	0.575154254399072	0.0379494783766393	-0.295907541963885	0
sci.RNA.A.045.TCCTCTCCGT	1.19196585472537	-1.84537219527614	1.26857492746116	3
sci.RNA.A.046.ACGGAGAATA	1.80306835161183	-1.87031962852525	1.48175608662563	1
sci.RNA.A.046.CTGGTTGGTT	0.319541706654744	0.450623309520043	-0.165758452569139	0
sci.RNA.A.046.CCAGGCTCTT	-0.347646041946721	-0.20754234105634	-0.650412867407608	1
sci.RNA.A.046.CTATTAACCA	0.736288961692882	-0.91770264155591	-0.0857871285812779	1
sci.RNA.A.046.CCTGAGAGCA	0.785459676324522	-0.437888176776939	-0.989230641104089	1
sci.RNA.A.046.GGCTATTCGA	3.7698737548154	-1.66530012832153	1.23379544316498	3
sci.RNA.A.046.ATTAACTTAA	1.22196244907216	-1.75828892294259	1.0164569288971	3
sci.RNA.A.046.CGTATTGAGA	5.58660828544031	-1.1626538878404	0.895688180111704	3
sci.RNA.A.047.ACGGAGAATA	2.57692463004582	0.407764234152299	0.522166054417946	1
sci.RNA.A.047.AATCCGGTCA	2.58286777828067	-0.51053537918516	1.3777806912737	1
sci.RNA.A.047.CGAATCTCCT	2.6926574259054	-1.39437869513433	0.661164569023163	3
sci.RNA.A.047.GGCTGCCTTA	-0.420945134970797	-0.395363262112334	-0.071173259622309	0
sci.RNA.A.047.TAGCCAGCAA	3.19679737721908	-1.78906583517199	0.762066291445433	3
sci.RNA.A.047.GGCTTCTGGA	0.645599335696144	0.300495330660586	-0.101898840863846	1
sci.RNA.A.047.TTGCAGCATT	2.49018716032438	0.238289055523183	-0.362746799531445	1
sci.RNA.A.047.CCTAAGCGGT	0.653359449038182	-0.0224343911982676	0.130357542030938	0
sci.RNA.A.047.GACCAATGCG	-0.666275590322958	-0.756001607959036	-0.435483162530369	0
sci.RNA.A.047.CCTGAGAGCA	3.45794445076361	-0.656332155760034	-0.872091541491877	1
sci.RNA.A.047.TGAGACTCTA	4.79164382005108	-1.82163750041062	1.19763505009929	3
sci.RNA.A.047.ATTAACTTAA	1.39814151211267	-2.00722274062058	0.74624072038343	3
sci.RNA.A.048.AGCGATCCGC	1.73309262258596	-0.493130777060715	0.231388125562655	1
sci.RNA.A.048.TGCCTAACTT	2.3471667347487	-1.441010877277	0.701464703838536	3
sci.RNA.A.048.GATCCAGCGT	3.11169919664226	-1.27094545874045	0.867829981412851	3
sci.RNA.A.048.CCAGGCTCTT	1.77053175055337	-0.856108823563734	0.615188471104843	1
sci.RNA.A.048.AATCGAACTC	2.24532454686841	0.299051791520724	0.79669266104527	1
sci.RNA.A.048.AATCCGGTCA	2.04733846267747	-1.01295098197218	0.395950718914851	1
sci.RNA.A.048.GATTCCGGAA	-0.0671894929206369	-0.342304583138323	0.259124760253743	0
sci.RNA.A.048.TTCTCTACTA	0.144756778627506	0.630024632698365	0.180043052134188	1
sci.RNA.A.048.GTAGATGCGC	3.29165539020672	-1.01109139964639	1.07430889149926	1
sci.RNA.A.048.GCTCGAATCA	1.5192365487479	-1.47600388817635	0.686870203146915	3
sci.RNA.A.048.CCTAAGCGGT	0.0368252754742193	0.207539374496666	-0.203174348987986	0
sci.RNA.A.048.TAGAATAGCC	0.500198389808302	-0.467913800890821	0.684644810313735	1
sci.RNA.A.048.GGACGACGCA	1.78251775929751	-0.629443819916267	-0.857650343631716	1
sci.RNA.A.049.AGCGATCCGC	0.952759676584442	-1.07375344821083	0.895578282900734	1
sci.RNA.A.049.TCTCTCATCC	-1.1158414719169	0.023474271200411	0.334819489439372	0
sci.RNA.A.049.TTCTATAGAG	0.543825070475559	-0.65370015498046	0.490199115912799	1
sci.RNA.A.049.CGAATCTCCT	2.70780280840781	-0.817453717865333	0.949043374471425	3
sci.RNA.A.049.CCATCGGACC	-0.55283544620086	0.296912356032775	0.507476676454615	0
sci.RNA.A.049.TGAGACTCTA	2.51429618384268	-1.44482689560452	0.651911929313182	3
sci.RNA.A.050.CCTATCATAA	0.838958509399623	-0.867871760078543	0.0587048035320228	1
sci.RNA.A.050.ATCCATCAGG	5.10425922604041	-1.05768998846119	1.5843701934921	3
sci.RNA.A.050.AAGCATCCTA	1.76467584556267	0.488914878016211	0.0574658495800012	0
sci.RNA.A.050.TGCCTAACTT	3.37244552538272	-1.6527534094621	1.62624272960195	3
sci.RNA.A.050.GATCCAGCGT	2.44599676657739	-1.58313137348163	0.388787282362606	3
sci.RNA.A.050.CTGAAGAGAC	0.832433896619917	-0.967949864209139	0.931189444760053	1
sci.RNA.A.050.TAGCCAGCAA	1.91809899030474	-0.854641669139872	0.359157865111894	3
sci.RNA.A.050.ACGTTGAATG	0.0846469543603378	-0.825483206031645	0.393343064387858	0
sci.RNA.A.050.CCGCGCAGGT	2.40033426467933	-0.993223953642892	0.896049340597752	1
sci.RNA.A.051.ACGGAGAATA	1.38088574346799	-1.40942725847905	-0.287891618668472	1
sci.RNA.A.051.TCGGTAAGGC	3.62628213379899	-1.44068955880411	0.552843757646336	3
sci.RNA.A.051.GATTCCGGAA	0.982684646621609	0.127119979212071	-0.0257900596820921	0
sci.RNA.A.051.CGTCTATGAA	3.06379069286369	-0.497076458695044	-0.278802209993574	1
sci.RNA.A.051.ACGTTGAATG	-1.03861084714609	0.456490647445345	-0.15675927739684	0
sci.RNA.A.051.CCTAAGCGGT	0.206024171199593	0.955756625242413	-0.199728741855304	0
sci.RNA.A.051.ACGCGCTCCT	-0.381932658702224	0.687584989275011	0.126844339583831	0
sci.RNA.A.051.ATTAACTTAA	0.226237096465966	0.00168940328821762	1.06963705361786	3
sci.RNA.A.052.TCTCTCATCC	0.679398736754926	-0.120679180271217	-0.121955636970942	0
sci.RNA.A.052.AGGTAGAGCT	-0.208709993669173	-1.36604520636396	0.102745594360001	1
sci.RNA.A.052.TTCGCTGCCT	0.715889182088246	-1.01584068953757	1.02388066335872	1
sci.RNA.A.052.GCTCGAATCA	1.35571760844801	-0.50652241851617	0.444712375819723	3
sci.RNA.A.052.ACGATAGACT	4.05217102169509	-1.70997720486376	1.24630307421488	3
sci.RNA.A.052.TGAGACTCTA	0.137881793604217	-1.75134564127537	1.03307611113724	3
sci.RNA.A.053.AAGCATCCTA	0.100075234662306	-0.702337022479276	0.0158859647486239	0
sci.RNA.A.053.GATCCAGCGT	4.837258358187	-2.69378143427379	1.0789084449508	3
sci.RNA.A.053.CTGGTTGGTT	-0.0895076553049493	0.145102736663374	0.0980230019775823	0
sci.RNA.A.053.GATTCCGGAA	-0.0573836120327833	-0.233881372114205	-0.56713554799196	0
sci.RNA.A.053.CTATTAACCA	1.46913715189055	-1.20250587684657	1.31057026243791	1
sci.RNA.A.053.GGCGGTTGAC	1.00490538179151	-0.0823547232043913	-0.49045903239999	3
sci.RNA.A.053.AGGTAGAGCT	1.49858819973108	-0.986901395600516	1.44749206114261	1
sci.RNA.A.053.GCGGAGTCGA	0.917810087439136	-0.899925653025302	0.54695560314835	3
sci.RNA.A.053.TAGCCAGCAA	1.50690649229732	-1.42009227105172	1.40911984330136	3
sci.RNA.A.053.CCATCGGACC	-0.0440938745831106	-0.316807550899551	-0.676733138598341	0
sci.RNA.A.053.ACGCGCTCCT	0.864709292161047	0.106170088943238	0.01511444522092	0
sci.RNA.A.053.TGAGACTCTA	1.41919708865901	-2.06467266162798	0.837926710924147	3
sci.RNA.A.053.ATTAACTTAA	0.261349207819668	-1.68382307251852	0.551215649663586	3
sci.RNA.A.054.ACTCGACGCC	0.999318660957111	-0.0033372617088327	0.403293404814236	0
sci.RNA.A.054.AAGCATCCTA	0.130473331387694	0.0317087478010926	-0.199538078553442	0
sci.RNA.A.054.GCGGTTATTG	-0.590703772082826	1.30397311344275	-0.440588424073695	0
sci.RNA.A.054.CGTCTATGAA	0.475814167559813	0.181985934412265	-0.151890378222888	1
sci.RNA.A.054.TTGCAGCATT	1.80255247651694	-0.425277975497712	0.404075029122513	1
sci.RNA.A.054.ATCTAGGTTC	0.238630718828908	0.813907698931497	-0.36586640707081	0
sci.RNA.A.054.TCTAGTCAAG	0.912690572601294	-0.138772059515211	0.394739731006065	1
sci.RNA.A.055.TCGGTAAGGC	1.88579301521602	-1.1098016413646	0.682841177707386	3
sci.RNA.A.055.TTCTATAGAG	1.20921178065531	-0.361839712261618	1.30144126633677	1
sci.RNA.A.055.AATCCGGTCA	-1.75057443232645	-0.668706012415749	1.22987716634362	1
sci.RNA.A.055.GGCGGTTGAC	3.63447519438853	-1.55497953978523	1.18912751375032	3
sci.RNA.A.055.CGTCTATGAA	-0.409464815460528	-1.19499771789844	0.693127987281898	1
sci.RNA.A.055.ACGCTTCTCT	3.60909335418538	-2.20326785177705	1.84104125091654	3
sci.RNA.A.055.ACCAGTATAA	0.983391880914822	-1.90763283500594	-0.0623916011778462	3
sci.RNA.A.055.GCTCGAATCA	0.129279453829401	-0.422769814982069	0.110088320973667	3
sci.RNA.A.056.TCCGCCGGTC	3.42691622621279	-1.31810573349165	1.37431770837465	3
sci.RNA.A.056.CTGGTTGGTT	0.154401724462491	-0.00727933429164396	0.0440060720894387	0
sci.RNA.A.056.AATCGAACTC	-1.66056681242641	-0.38076773199175	1.04044773114379	1
sci.RNA.A.056.GATTCCGGAA	0.423745524711233	0.0209266854764589	-0.105898875020231	0
sci.RNA.A.056.CTATTAACCA	1.64358185333341	-0.495249941260195	0.377944691892723	1
sci.RNA.A.056.GCGGAGTCGA	0.930035744912212	-1.61068030406945	0.512763819038688	3
sci.RNA.A.056.ATCTAGGTTC	-0.505587224224422	0.0016644536974153	0.188835129389148	0
sci.RNA.A.056.ACTCTACTGG	1.18407841125805	-0.685874321713395	1.10031532303355	1
sci.RNA.A.056.GACCAATGCG	-0.720608801334331	0.11297690710965	-0.0755089817971493	0
sci.RNA.A.056.CCTGAGAGCA	1.94126395615233	-0.41408522794248	0.0731738383712388	1
sci.RNA.A.056.ACGATAGACT	1.11977547999779	-1.39819483443924	0.580335483965026	3
sci.RNA.A.056.GGCTATTCGA	2.54313762521748	-1.65236870548624	1.65940676370882	3
sci.RNA.A.056.ATTAACTTAA	2.63526535305546	-2.20909471719208	0.307919022845405	3
sci.RNA.A.057.AAGCATCCTA	0.496143928353476	0.249263677197996	0.420833851576762	0
sci.RNA.A.057.TCGGTAAGGC	2.62370409861915	-0.892366362035361	0.794159334545881	3
sci.RNA.A.057.AATCGAACTC	1.43979738149566	0.0276639810458075	0.908304820223322	1
sci.RNA.A.057.GGCTGCCTTA	0.00322306767202241	-0.0159148164116082	-0.224292657647492	0
sci.RNA.A.057.TTGCAGCATT	1.73713355565714	-0.139899243701692	-1.10956138860031	1
sci.RNA.A.057.ATCTAGGTTC	0.161710254912006	-0.539803311640514	-0.831678157819069	0
sci.RNA.A.057.CTTCATTAGA	-0.615816841042892	-0.896208054675153	0.539468381310558	0
sci.RNA.A.057.CCATCGGACC	-0.99531602717626	0.16726941531395	0.17870323834383	0
sci.RNA.A.057.ACTCTACTGG	0.393439565616462	-0.359064242781898	0.822807050064051	1
sci.RNA.A.057.ACGATAGACT	1.80217775847745	-1.74389767501714	0.575117882653542	3
sci.RNA.A.057.ATTAACTTAA	2.87688757363273	-0.778220079894608	0.521198156151817	3
sci.RNA.A.058.AAGCATCCTA	0.565165529224752	-0.10269922477551	-0.708231262939252	0
sci.RNA.A.058.TCTCTCATCC	-0.807056128576748	0.314487450351541	-0.336705568122821	0
sci.RNA.A.058.CGTCTATGAA	3.03403099224166	-0.717709982583239	0.293385877305896	1
sci.RNA.A.058.TTCTCTACTA	0.388018663137842	-0.214486478428358	0.0604473457969386	1
sci.RNA.A.058.ACCAGTATAA	1.48050275690309	-1.42430403747665	0.639973190222514	3
sci.RNA.A.058.GACCAATGCG	-0.351391785389463	0.195649929926186	-0.346309176899476	0
sci.RNA.A.058.ATTAACTTAA	2.84816320603	-1.85367343982238	0.585960496825276	3
sci.RNA.A.059.ACTCGACGCC	0.201498218218918	-0.391514036051148	0.0242294790684384	0
sci.RNA.A.059.TCGGTAAGGC	5.32503451317762	-1.93150103504616	1.61699996165385	3
sci.RNA.A.059.GATCCAGCGT	1.68120242336573	-1.16454163723855	0.839004100365072	3
sci.RNA.A.059.TTCTATAGAG	0.768183131554258	-1.30568012033811	0.801132572808481	1
sci.RNA.A.059.GCGGTTATTG	-1.06674265661587	-0.225605484212879	0.45760614936743	0
sci.RNA.A.059.GCGGAGTCGA	1.68722033670584	-1.16669582648892	0.71683080278771	3
sci.RNA.A.059.GGCTGCCTTA	-0.0800331475786047	-0.129573429672773	-0.292868646754072	0
sci.RNA.A.059.GCTCGAATCA	2.96642921490736	-1.43419094944936	0.8134766769164	3
sci.RNA.A.059.CCTAAGCGGT	-0.309641997111369	0.00602930951285482	-0.231263520384356	0
sci.RNA.A.059.ACTCTACTGG	1.60634290570632	-0.11048425804664	-0.325451555541954	1
sci.RNA.A.059.GACCAATGCG	-0.714874853010639	0.178062549519585	0.380773106937287	0
sci.RNA.A.059.TGAGACTCTA	3.37579035743358	-1.1155357177757	0.744268683477626	3
sci.RNA.A.060.CCTATCATAA	1.43665456228148	-0.919893065479393	0.827870099162211	1
sci.RNA.A.060.ACGGAGAATA	2.11520606133297	0.224378763649794	0.258834802598812	1
sci.RNA.A.060.TTCTATAGAG	0.199973660474837	-0.648698679952946	0.512763541736717	1
sci.RNA.A.060.AATCGAACTC	2.51677225789765	-0.190520862489924	0.229251272635976	1
sci.RNA.A.060.CTATTAACCA	0.396903561636198	0.53559438450247	0.204597685560062	1
sci.RNA.A.060.GGCGGTTGAC	3.08833696284898	-2.37387098557775	1.57528370278513	3
sci.RNA.A.060.CTCGGAGCAA	0.143076523012751	0.517889563355976	-0.217993927037882	3
sci.RNA.A.060.ATATGCCATC	3.79161908673182	-1.81356473632722	1.70202136899393	3
sci.RNA.A.060.CTTCATTAGA	-0.277788633118428	-0.185999695632035	0.190799809421804	0
sci.RNA.A.060.GACCAATGCG	0.513338945491386	0.569447543057086	-0.0930348608530608	0
sci.RNA.A.060.TAGAATAGCC	-0.184164089256486	0.0323937138716659	0.290048251196911	1
sci.RNA.A.060.TCTAGTCAAG	1.9883592920575	-0.956533736002734	0.578121475708514	1
sci.RNA.A.061.ACGGAGAATA	1.1284327015925	-1.63632757010078	-0.0566984903317171	1
sci.RNA.A.061.AATCGAACTC	2.43161717445467	0.0619537355640384	-0.310634151991082	1
sci.RNA.A.061.CTGAAGAGAC	0.197279228162337	-0.48905179781121	1.28038148275824	1
sci.RNA.A.061.GGCTGCCTTA	0.065027239910458	0.286483487934249	-0.326504215748201	0
sci.RNA.A.061.ACTGGTAGAT	-0.448381708274673	-0.214067447282608	0.0388445834313799	0
sci.RNA.A.061.CTTCATTAGA	0.2666728882003	-0.190195267288278	0.38144323450058	0
sci.RNA.A.061.TAGAATAGCC	1.99008256507197	-0.873555955407129	0.66031688281117	1
sci.RNA.A.061.CGTATTGAGA	0.957957730638765	-0.945101091789996	1.07331767607484	3
sci.RNA.A.062.AGCGATCCGC	0.363987624650047	-1.13162978952776	0.276717370656434	1
sci.RNA.A.062.GATTCCGGAA	0.79312355766549	0.0226011986232111	-0.169216877840606	0
sci.RNA.A.062.GGCGGTTGAC	0.836240335818972	-1.1854280563985	1.00368114532478	3
sci.RNA.A.062.GCGGTTATTG	0.883911780059801	0.87384650303732	-0.43500601555064	0
sci.RNA.A.062.CGTCTATGAA	1.33270946005263	0.0501206459584091	-1.16817268975995	1
sci.RNA.A.062.TTCTCTACTA	1.98936007757689	-0.794459581182875	-0.0999418752352716	1
sci.RNA.A.062.TTGCAGCATT	-0.539742840036665	-0.711498871072449	-0.161864111971393	1
sci.RNA.A.062.TCTAGTCAAG	1.7883677675712	-0.230204225743214	0.245239428831527	1
sci.RNA.A.063.GGCATCTACC	1.50037228650088	-1.08281933827061	1.02430893964393	1
sci.RNA.A.063.CCAGGCTCTT	2.60569868269231	-0.581635902521482	0.647522893634846	1
sci.RNA.A.063.ACGCTTCTCT	2.6895446745898	-1.28131624680536	1.49908844351396	3
sci.RNA.A.063.CCATCGGACC	-0.458381353714556	0.209571701963562	-0.29918812005808	0
sci.RNA.A.063.GACCAATGCG	-0.288237145218041	-1.82027426701417	0.118594546756185	0
sci.RNA.A.063.ACGCGCTCCT	1.74590867488441	-0.165349929174312	-0.386225145237753	0
sci.RNA.A.063.CCGCGCAGGT	1.13619578091124	-1.45141869933496	1.79770748411647	1
sci.RNA.A.063.CGTATTGAGA	4.00109085375271	-1.52782171741098	1.6906445053851	3
sci.RNA.A.064.AAGTACGTTA	2.991788783466	-2.80352678985059	0.921389286753947	3
sci.RNA.A.064.TCTCTCATCC	1.02123406386496	-0.226453513046708	0.0760857214745592	0
sci.RNA.A.064.TCGGTAAGGC	-0.0452219591348828	-1.76881023741369	1.04272963713042	3
sci.RNA.A.064.CTGGTTGGTT	-0.515929421355688	-0.0524443011779305	-0.383372394668911	0
sci.RNA.A.064.CCAGGCTCTT	2.87298404957311	0.540305663719546	-0.977256170608292	1
sci.RNA.A.064.TTCTATAGAG	-1.66421637846056	-0.618403464572165	1.08411512503472	1
sci.RNA.A.064.CTCGGAGCAA	3.76896747554905	-1.01942869381414	0.972965621388657	3
sci.RNA.A.064.GCGGAGTCGA	2.5557150248239	-2.51339945368153	1.14573633571711	3
sci.RNA.A.064.GTAGATGCGC	1.60830962309012	0.0110437065671996	-0.041013395159892	1
sci.RNA.A.064.CCTAAGCGGT	0.060906220379819	-0.941274929278214	-0.5945553592184	0
sci.RNA.A.065.TCTATCGGTA	2.201664818832	-2.38673977388816	0.438516793305155	3
sci.RNA.A.065.GGATTCTATC	0.268194065592015	-0.159622540294386	0.881995664731916	1
sci.RNA.A.065.TTCTATAGAG	0.781728686803892	-0.949592354137991	2.210119988407	1
sci.RNA.A.065.CGAATCTCCT	2.84548373950955	-1.44466580143294	0.364487880456156	3
sci.RNA.A.065.CTCGGAGCAA	1.61049199313203	-0.68900235361976	0.835323432051602	3
sci.RNA.A.065.GCGGAGTCGA	3.31083160311047	-1.23778869609329	1.43405949097869	3
sci.RNA.A.065.TAGCCAGCAA	3.60708696964808	-1.39674877474412	0.524457964301337	3
sci.RNA.A.065.TTCTCTACTA	-0.719489706585662	-1.04290999760367	0.895670872755667	1
sci.RNA.A.065.CTTCATTAGA	-0.654167461651867	-0.190815829287923	-0.236044931212119	0
sci.RNA.A.065.CCATCGGACC	0.516020890786616	-0.193751091485419	0.0396750627171761	0
sci.RNA.A.065.ACTCTACTGG	0.556292953419536	-0.66684434406104	0.367744421429447	1
sci.RNA.A.065.ACGATAGACT	4.60339859034689	-1.10482106578317	0.616408398851279	3
sci.RNA.A.065.TCTAGTCAAG	0.979138504135186	-1.20898143834736	0.649130425678044	1
sci.RNA.A.066.CGTCTATGAA	3.08507060485395	-0.22655344531302	-0.549888044906802	1
sci.RNA.A.066.GCGGAGTCGA	1.72584129907834	-0.539353149632911	0.766191740255878	3
sci.RNA.A.066.TAGCCAGCAA	3.40983793056321	-1.55112858282837	0.863840887084783	3
sci.RNA.A.066.CTTCATTAGA	0.246174689061508	-0.196259739806324	0.155163252009093	0
sci.RNA.A.066.GCTCGAATCA	2.80721482613423	-1.12606492444546	1.27653548932051	3
sci.RNA.A.066.GGCTCGAGAT	2.88001073516346	-1.39982300137284	0.102740557836252	3
sci.RNA.A.066.TAGAATAGCC	0.0144363681180253	-0.747445986822237	1.42528089231944	1
sci.RNA.A.066.CCTGAGAGCA	3.30316350475278	-1.13419497935252	0.734087364536483	1
sci.RNA.A.066.ACGCGCTCCT	0.0928655916403311	0.53678016966682	-0.00305186292648685	0
sci.RNA.A.067.ATCCATCAGG	3.00269552197587	-1.26875524956966	0.67451674545166	3
sci.RNA.A.067.TGCCTAACTT	0.941178917713207	-1.11646203320267	0.458196196870198	3
sci.RNA.A.067.GCTCGAATCA	1.20744851584065	-2.36113792895825	1.29785577610267	3
sci.RNA.A.067.CCTGAGAGCA	0.397584929837222	-0.343089095434185	0.99074844560916	1
sci.RNA.A.068.AGCGATCCGC	1.65877446299249	-0.799393404953282	0.765353489630056	1
sci.RNA.A.068.TCTATCGGTA	3.22791444853609	-1.49192825458952	0.80769787176272	3
sci.RNA.A.068.AAGCATCCTA	0.513533380026068	-0.0948121105736089	-0.108806483493982	0
sci.RNA.A.068.CCAGGCTCTT	0.16980689942457	-1.07773741806842	0.574473996759097	1
sci.RNA.A.068.GATTCCGGAA	-0.0779965429557894	0.0763213103621329	-0.00958239222010376	0
sci.RNA.A.068.CTATTAACCA	1.55502631721686	-1.04251534418806	0.444486328212877	1
sci.RNA.A.068.AGGTAGAGCT	1.41289696061879	-0.725500000496083	-0.0406034227842826	1
sci.RNA.A.068.GGCTGCCTTA	-0.00354884301651748	-0.395891556643911	0.0981826867923949	0
sci.RNA.A.068.TTGCAGCATT	3.61590019199068	-0.760990667481996	0.695384257882733	1
sci.RNA.A.068.CCATCGGACC	-0.480877304230822	-0.30807612198006	-0.018570254215277	0
sci.RNA.A.068.CCTGAGAGCA	0.702174263860444	-1.18632866214905	0.198057921183266	1
sci.RNA.A.069.AGCGATCCGC	0.0971331326044552	-0.413424387953166	0.889452483101821	1
sci.RNA.A.069.AATCCGGTCA	0.901183223590542	-0.78624122045265	0.306380575184329	1
sci.RNA.A.069.ACGCTTCTCT	5.33139901335587	-0.68309741038933	0.665462390865266	3
sci.RNA.A.069.ATCTAGGTTC	0.295276284177188	-0.811385851320826	-0.196712936804191	0
sci.RNA.A.069.CTTCATTAGA	0.0813533758655742	-0.256419702288994	0.420432071447548	0
sci.RNA.A.069.CCTGAGAGCA	2.45343440216918	-0.493758635860386	0.902846905545387	1
sci.RNA.A.069.CCGCGCAGGT	2.40703420018664	-0.14792827619873	-0.452800717487417	1
sci.RNA.A.070.GGCATCTACC	2.72554216802054	-0.343249428604556	0.669955863329597	1
sci.RNA.A.070.TCTCTCATCC	-0.224662588219233	-0.158055514831933	-0.315219652142809	0
sci.RNA.A.070.CGTCTATGAA	-0.186115923364579	-1.73400550757978	0.490604318421936	1
sci.RNA.A.070.TAGCCAGCAA	1.41418643138955	-1.09270951816853	0.535139302096912	3
sci.RNA.A.070.TTCGCTGCCT	3.00324031057757	0.303800747083895	-0.716856785013953	1
sci.RNA.A.070.TTGCAGCATT	1.15158928125714	-0.0720121997044291	-0.679488865425844	1
sci.RNA.A.070.CTTCATTAGA	-0.291198546909192	0.0894625274715597	-0.266621645717977	0
sci.RNA.A.070.CCATCGGACC	1.05575883982934	-0.633390663753016	0.120762950357077	0
sci.RNA.A.070.GACCAATGCG	0.691689265007125	0.939769063011376	-0.140284275398914	0
sci.RNA.A.070.ACGCGCTCCT	0.0999900322550196	-0.248247892710616	0.263212625158624	0
sci.RNA.A.070.ACGATAGACT	5.55992238902832	-1.79283192504469	1.48083995513742	3
sci.RNA.A.071.CTGGTTGGTT	-1.00615764743819	-0.915651150395456	-0.0701193138565284	0
sci.RNA.A.071.GGCGGTTGAC	3.40553378220937	-2.57217001499804	0.511970389175346	3
sci.RNA.A.071.CTGAAGAGAC	1.99934691824139	-0.970574133204244	0.18487177603882	1
sci.RNA.A.071.GCGGAGTCGA	3.78377598760661	-1.71635318811793	-0.15755592258222	3
sci.RNA.A.071.TTCGCTGCCT	2.24417049455942	0.0453376726085789	0.10354806409388	1
sci.RNA.A.071.GGCTTCTGGA	1.72265348132623	0.429512594427362	-0.447594815410347	1
sci.RNA.A.071.ACCAGTATAA	1.66688340278589	-1.0019763183927	0.372016904051157	3
sci.RNA.A.071.TTGCAGCATT	1.38512924851368	-0.702943486105629	-0.181993037782108	1
sci.RNA.A.071.GCGGCCAATC	2.54860682840607	-0.882418943488695	0.851908480101195	3
sci.RNA.A.071.GGCTCGAGAT	2.42285352786259	-1.70820829345092	0.329160788493291	3
sci.RNA.A.072.TCTATCGGTA	4.36944755630864	-1.61920364183463	1.01492210933066	3
sci.RNA.A.072.TGCCTAACTT	3.25277562428242	-1.52353946730966	0.533695009103221	3
sci.RNA.A.072.CTGGTTGGTT	0.628775083684537	-0.0158778530516843	-0.783088211007781	0
sci.RNA.A.072.CCAGGCTCTT	3.69195944345281	-0.941716476029732	0.041087110818415	1
sci.RNA.A.072.CTATTAACCA	1.17000177641024	-0.627701251876614	-0.304923460362419	1
sci.RNA.A.072.CGAATCTCCT	3.2012361806566	-1.36550337865038	0.407245429006218	3
sci.RNA.A.072.CTCGGAGCAA	3.86242139198289	-1.95772960208273	2.25608877071813	3
sci.RNA.A.072.TCCTCTCCGT	2.22128646784032	-1.35236585131435	0.845579341899088	3
sci.RNA.A.072.CCATCGGACC	0.0602492992311011	-0.166588958815573	-0.307310040113709	0
sci.RNA.A.072.CGTATTGAGA	2.9774339696953	-0.721601274515797	0.54698343825431	3
sci.RNA.A.073.CCTATCATAA	1.6917295122998	-0.674580507498564	-0.0330598504725658	1
sci.RNA.A.073.AAGTACGTTA	3.7226260176227	-0.761229909905517	1.21309302449231	3
sci.RNA.A.073.AAGCATCCTA	-0.410081882057143	0.433685510667799	-0.312584746776679	0
sci.RNA.A.073.TGCCTAACTT	2.01319960257648	-1.54232913282634	0.424092380912702	3
sci.RNA.A.073.TCGGTAAGGC	4.57255456176079	-1.83376615185712	1.09896345288531	3
sci.RNA.A.073.ATATGCCATC	1.90718239296174	-2.40233248527567	0.794877876128376	3
sci.RNA.A.073.TTCGCTGCCT	0.516814147364122	-1.27132119568076	0.586902674787313	1
sci.RNA.A.073.CCTAAGCGGT	1.24865328695089	-0.00489656597975685	0.324749352765565	0
sci.RNA.A.073.GGCTCGAGAT	2.0437390110413	-1.47140869177509	1.19257020736624	3
sci.RNA.A.073.GGACGACGCA	0.540769045181735	-0.604342105595665	0.227528063971462	1
sci.RNA.A.073.TCTAGTCAAG	1.2847062502978	0.00916482156292853	-0.130264473636785	1
sci.RNA.A.074.ACTCGACGCC	-0.572917931739979	-0.143373796234081	-0.0146632976200803	0
sci.RNA.A.074.ACGGAGAATA	-0.565400828097121	-0.996359790429978	-0.200479272665669	1
sci.RNA.A.074.GGATTCTATC	3.43775076773261	-0.617399986460993	0.0423242558070043	1
sci.RNA.A.074.CTGGTTGGTT	0.775380629636129	0.106707860781182	0.104101711917601	0
sci.RNA.A.074.GATTCCGGAA	-1.84072259803822	0.317390408422851	-0.0192002636534192	0
sci.RNA.A.074.CTATTAACCA	0.317244346740905	-1.47682139338777	0.624618299040234	1
sci.RNA.A.074.ATATGCCATC	2.53059607172338	-0.935287596580461	0.198514575507165	3
sci.RNA.A.074.AGGTAGAGCT	1.09693853765331	-0.785019199176014	-0.273178370051186	1
sci.RNA.A.074.GGCTGCCTTA	-0.416719937059863	1.06345526388161	-0.0197129840840591	0
sci.RNA.A.074.ACGTTGAATG	-0.482679394068035	-0.488450613953104	0.630164325525298	0
sci.RNA.A.074.TCTAGTCAAG	2.21592556973599	-0.194322440921476	-0.19501787205323	1
sci.RNA.A.075.ACGGAGAATA	0.577932044526043	0.296691013451559	0.179421802606981	1
sci.RNA.A.075.AAGCATCCTA	-0.362814617272333	-0.203510802378372	0.718302140425586	0
sci.RNA.A.075.TCCGCCGGTC	1.74812791343512	-0.676257708956141	1.41472581595549	3
sci.RNA.A.075.TGCCTAACTT	0.555854443154729	-2.7630214476617	1.55024389771408	3
sci.RNA.A.075.CTGGTTGGTT	-0.13849448759221	-0.618448251467131	0.0668742173239047	0
sci.RNA.A.075.GGCGGTTGAC	3.86009372619405	-3.29655843910842	2.45556709350269	3
sci.RNA.A.075.AGGTAGAGCT	2.04265477106715	-1.51745394470139	0.500998587304088	1
sci.RNA.A.075.GCGGAGTCGA	2.16365525554817	-1.80865664850409	0.318936291864915	3
sci.RNA.A.075.TAGCCAGCAA	3.37801576615843	-0.388450737451485	1.07737777349214	3
sci.RNA.A.075.CTTCATTAGA	-0.219476367006948	0.410841878207895	0.0537834558765933	0
sci.RNA.A.075.GGCTCGAGAT	2.72955186588187	-2.54306068556343	0.588547366865773	3
sci.RNA.A.075.TAGAATAGCC	0.776214702059411	-0.736205330251882	0.920157159892795	1
sci.RNA.A.076.ACGGAGAATA	0.669810439360036	-1.12063021735941	-0.218142867379226	1
sci.RNA.A.076.TCTATCGGTA	3.15782383385344	-0.356750908522502	0.500590639331744	3
sci.RNA.A.076.CTGGTTGGTT	-0.670042887482405	-0.139082082289875	0.386946059926329	0
sci.RNA.A.076.GCGGTTATTG	0.309590152454287	-0.851363880191917	0.0141903014857456	0
sci.RNA.A.076.CTGAAGAGAC	1.52074239232088	-0.961984102331224	-0.320255486684518	1
sci.RNA.A.076.AGGTAGAGCT	-0.811780701128428	-1.37791878855077	-0.305759523541893	1
sci.RNA.A.076.GCTCGAATCA	3.18516358552549	-1.4104413036868	1.09968070646796	3
sci.RNA.A.076.TGAGACTCTA	4.60400120973833	-1.46842068211855	1.59852307909758	3
sci.RNA.A.076.GGCTATTCGA	4.21891947666725	-0.684709563463996	0.747501705678214	3
sci.RNA.A.077.CCTATCATAA	0.208505868364293	-0.936387920099338	0.701042904318568	1
sci.RNA.A.077.GGCATCTACC	1.49820965611926	-1.56037907761713	0.640752224137055	1
sci.RNA.A.077.TGCCTAACTT	2.5860269603852	-1.98790159703059	2.01221911834655	3
sci.RNA.A.077.GCGGTTATTG	0.0734835171457653	-0.535689059952278	-0.521615209569049	0
sci.RNA.A.077.AGGTAGAGCT	1.07276617037255	-0.654247114128379	-0.652379119847952	1
sci.RNA.A.077.TTCGCTGCCT	-0.919707413106084	-1.34096019623116	1.3953105021162	1
sci.RNA.A.077.ACGTTGAATG	0.503565559173576	-0.882803819460421	0.665625358127057	0
sci.RNA.A.077.GCGGCCAATC	1.11396707692568	-0.470674631359782	1.3227739970824	3
sci.RNA.A.077.CCATCGGACC	0.0205757380727428	0.300746891943327	0.404944499348905	0
sci.RNA.A.077.ACTCTACTGG	1.75489384959264	-0.388218114079552	0.176552898537696	1
sci.RNA.A.077.TAGAATAGCC	1.46957681884452	-1.38648674407525	0.188109547008958	1
sci.RNA.A.077.GGCTATTCGA	3.05056025595863	-0.917015571938176	1.20228345524356	3
sci.RNA.A.078.AGCGATCCGC	1.33184371240037	0.1830088255855	0.624115512233952	1
sci.RNA.A.078.GGCATCTACC	1.26369671326011	-1.22948765304265	0.361481560098004	1
sci.RNA.A.078.AAGCATCCTA	-0.357578814731257	0.402704167035648	-0.479968227956135	0
sci.RNA.A.078.TCTCTCATCC	-0.0091461151372314	0.304220081612942	0.495661885472212	0
sci.RNA.A.078.TCGGTAAGGC	1.79331440985854	0.041352674680937	0.858241866808883	3
sci.RNA.A.078.CGAATCTCCT	3.49458215073582	-0.718478098345578	1.33818471480915	3
sci.RNA.A.078.AGGTAGAGCT	0.823898655340942	-0.636158203145404	0.179333066274999	1
sci.RNA.A.078.GGCTGCCTTA	0.417337850332831	-0.546299792541679	-0.00915137425954962	0
sci.RNA.A.078.GCTCGAATCA	2.97952259768533	-1.08198875320172	-0.0125304168648693	3
sci.RNA.A.078.CCTAAGCGGT	-0.291219963454152	0.0359431966985336	0.267861584327887	0
sci.RNA.A.078.GGCTCGAGAT	1.14129608070747	-1.67109239961439	0.298976869394793	3
sci.RNA.A.078.GGACGACGCA	0.813493294585098	-0.0651486639866731	0.283998712598796	1
sci.RNA.A.079.TCTCTCATCC	1.48639158061458	-0.31050809982853	-0.207953465730771	0
sci.RNA.A.079.GATTCCGGAA	0.401411108906744	-0.212804708847987	0.0815888775011222	0
sci.RNA.A.079.GCGGAGTCGA	2.63037380591298	-2.47657626368019	0.764837006744447	3
sci.RNA.A.079.ACCAGTATAA	5.96630403220612	-1.81483453869201	0.327975007745154	3
sci.RNA.A.079.GCTCGAATCA	-0.79045321492112	-0.388330412596767	0.53963606552984	3
sci.RNA.A.079.GGCTATTCGA	2.40979545990238	-0.965047470414155	0.365103800364319	3
sci.RNA.A.079.GGACGACGCA	1.861219787338	-0.419718846477972	0.211288383335648	1
sci.RNA.A.079.ATTAACTTAA	2.18117276514198	-0.648721545654397	0.37347706514227	3
sci.RNA.A.079.TTGATATGAA	-0.738147615138377	0.203483307183303	-0.329218235102225	0
sci.RNA.A.080.AAGCATCCTA	0.326696842628461	-0.173145137019147	-0.0458909878167272	0
sci.RNA.A.080.GGATTCTATC	1.67730879994444	0.217232907415083	-0.523890810091874	1
sci.RNA.A.080.TCGGTAAGGC	1.83683732232317	-2.06611774719005	1.06813860355431	3
sci.RNA.A.080.CTGGTTGGTT	0.24898900272145	0.120599247137095	0.479619852776464	0
sci.RNA.A.080.ACTGGTAGAT	-0.316319690457094	0.490139013998621	-0.343144940706783	0
sci.RNA.A.081.CCTATCATAA	0.86787628497578	-0.70156046256411	0.805550161697166	1
sci.RNA.A.081.CCAGGCTCTT	0.70841342635536	-0.640389840331343	0.351791869388958	1
sci.RNA.A.081.TAGCCAGCAA	0.67254545079506	-1.51381436369701	0.769378790512829	3
sci.RNA.A.081.GCTCGAATCA	2.39146770388651	-1.34618527322418	1.19604910776927	3
sci.RNA.A.081.ACGCGCTCCT	1.32772778964657	0.161809274284259	-0.0205586665520977	0
sci.RNA.A.081.TCTAGTCAAG	0.854194161049368	-1.05717631327512	0.235008551268557	1
sci.RNA.A.081.ATTAACTTAA	3.19606717030315	-1.21482145292412	0.890649518711515	3
sci.RNA.A.082.CCTATCATAA	2.52041764422778	-0.802114179013092	0.645155636680222	1
sci.RNA.A.082.GGATTCTATC	1.18396654732096	-1.07812587290015	0.170378894411494	1
sci.RNA.A.082.CCAGGCTCTT	1.51527883700392	-0.804290587471476	0.809413191919641	1
sci.RNA.A.082.TTCTCTACTA	1.91614013783407	-1.05738991779423	0.233655398594963	1
sci.RNA.A.082.GTAGATGCGC	0.463963862386678	-0.896251890331005	0.466230921032388	1
sci.RNA.A.082.ACCAGTATAA	1.6061722531748	-2.05818173858613	0.10373393128562	3
sci.RNA.A.082.GCGGCCAATC	3.57325895529376	-0.932922538241045	0.29723352137355	3
sci.RNA.A.082.GGCTCGAGAT	2.68794380808595	-0.667440791317677	0.498124233426103	3
sci.RNA.A.082.TAGAATAGCC	0.718844234684846	-0.00839071081260279	-0.121235095071158	1
sci.RNA.A.082.ACGCGCTCCT	0.516542336330746	0.805783498081313	-0.548612502910167	0
sci.RNA.A.082.ACGATAGACT	1.87443242490353	-2.64220640711861	0.838119893297739	3
sci.RNA.A.082.CCGCGCAGGT	0.277113919674711	-0.810132136414146	0.0374233762393572	1
sci.RNA.A.082.CGTATTGAGA	4.98218426433295	-1.8765738152152	0.806156877911945	3
sci.RNA.A.083.ACTCGACGCC	0.0687829939465201	0.226737188730615	-0.373358580305267	0
sci.RNA.A.083.CCTATCATAA	1.16835546085545	-0.629598627872121	0.298706522467629	1
sci.RNA.A.083.TCCGCCGGTC	2.36127907413088	-1.09314407410714	0.922552984236959	3
sci.RNA.A.083.TGCCTAACTT	4.29813218101522	-1.89945634483571	0.420854551065191	3
sci.RNA.A.083.TCGGTAAGGC	2.41797153441564	-0.588072221024812	0.411993916777451	3
sci.RNA.A.083.CGTCTATGAA	1.33083595300753	-0.623592661329991	0.651738586504581	1
sci.RNA.A.083.ACGCTTCTCT	2.80995887629076	-1.21745836130473	0.979952329498934	3
sci.RNA.A.083.TAGCCAGCAA	2.90551449192293	-1.28460846721742	1.1736762872252	3
sci.RNA.A.083.TTCGCTGCCT	1.6250844776573	0.461587484523808	-0.0203600197576361	1
sci.RNA.A.083.GTAGATGCGC	1.57458433266728	-1.58382886153711	1.53525668959179	1
sci.RNA.A.083.GCGGCCAATC	3.80747757826755	-1.33883733569218	0.72900273396896	3
sci.RNA.A.083.TGAGACTCTA	1.52744833834722	-1.28905136459973	1.24123599971167	3
sci.RNA.A.084.AAGTACGTTA	3.34751983191704	-1.67275153550805	1.43981750626878	3
sci.RNA.A.084.TGCCTAACTT	2.98062599409654	-1.56220452809143	0.932375846616813	3
sci.RNA.A.084.CTGGTTGGTT	-0.449710801707503	0.510617248428331	-1.1422200521611	0
sci.RNA.A.084.TTCTATAGAG	3.5900139801294	0.338670779956237	-0.315427046540879	1
sci.RNA.A.084.TAGCCAGCAA	2.96670970434871	-0.730351678322046	-0.343814915159188	3
sci.RNA.A.084.GTAGATGCGC	1.98965533264363	-1.18200854275186	1.42643631480828	1
sci.RNA.A.084.CCTAAGCGGT	0.436512911094717	0.0130137239959712	0.407868986056557	0
sci.RNA.A.084.GCGGCCAATC	2.17124508976682	-2.27654742346529	1.67061581781929	3
sci.RNA.A.084.GACCAATGCG	-1.03344206512352	0.292250142578209	-0.414868891685312	0
sci.RNA.A.084.TAGAATAGCC	2.46491042312509	-1.11603334901037	1.62868228833271	1
sci.RNA.A.084.CGTATTGAGA	0.713331317187688	-0.571632754154112	-0.401383055156757	3
sci.RNA.A.085.AGCGATCCGC	0.235715689580895	0.207706241633284	0.488826506093353	1
sci.RNA.A.085.CCTATCATAA	2.94749052966222	-1.31787438360163	0.436984865232513	1
sci.RNA.A.085.TTCTATAGAG	1.340809796815	0.233534586535707	0.131601527211462	1
sci.RNA.A.085.AATCGAACTC	1.82756851929177	-0.808023513149071	0.156800139240035	1
sci.RNA.A.085.GCGGTTATTG	-0.266510773616116	-0.14552231552756	0.315506067561202	0
sci.RNA.A.085.CGAATCTCCT	4.75511832246954	-1.32901171874277	1.46515554200069	3
sci.RNA.A.085.GCGGAGTCGA	2.38988273123034	-2.22659278876874	0.6867639317521	3
sci.RNA.A.085.GCGGCCAATC	2.97062626742574	-1.48270897407411	1.6328626622165	3
sci.RNA.A.085.CCTGAGAGCA	1.25042151584011	0.179155225818802	1.01727983838205	1
sci.RNA.A.085.ACGCGCTCCT	-0.574996933073322	-0.13036794088307	0.235832861278884	0
sci.RNA.A.085.TCTAGTCAAG	1.43803651762012	-1.36036193059477	0.0802836132592317	1
sci.RNA.A.086.CTGGTTGGTT	-0.0554935168021155	-0.21287835764831	0.46362062126958	0
sci.RNA.A.086.GCGGTTATTG	-0.60759700692336	0.433812323291916	0.198336738545123	0
sci.RNA.A.086.CGAATCTCCT	3.88583396007348	-1.93772170467344	1.8635159072159	3
sci.RNA.A.086.GGCTGCCTTA	-0.508087817413187	0.0398653251339286	0.106206213139297	0
sci.RNA.A.086.TAGCCAGCAA	2.05481395342236	-0.459838044144567	0.655944760785882	3
sci.RNA.A.086.GTAGATGCGC	-0.0486132540329325	-1.45184368040117	0.674031786037316	1
sci.RNA.A.086.TTGCAGCATT	4.22521076115407	-0.0916568891632252	0.254394478862426	1
sci.RNA.A.086.CTTCATTAGA	0.246010182855006	0.295610836350693	-0.0470682491626435	0
sci.RNA.A.086.CCATCGGACC	-0.584762356868265	0.756324725044799	0.0277947762410037	0
sci.RNA.A.087.AGCGATCCGC	2.40499556148195	0.126630786663229	0.209457831738285	1
sci.RNA.A.087.ACGGAGAATA	3.0239366429463	-0.150066685399119	-0.74299535780528	1
sci.RNA.A.087.TCGGTAAGGC	4.59738797320959	-2.12657025699695	1.14035806029898	3
sci.RNA.A.087.GATCCAGCGT	1.73542593921647	-1.97839891393098	1.625880395425	3
sci.RNA.A.087.GCGGTTATTG	1.47942798792706	0.488497699583128	-0.0225369283364348	0
sci.RNA.A.087.ACGCGCTCCT	-0.309338598860503	-0.349803106910758	-0.240521806660875	0
sci.RNA.A.088.AGCGATCCGC	1.17997760292258	-0.819211244394425	0.242836970663783	1
sci.RNA.A.088.GGCATCTACC	0.584272112031251	0.398321873431985	0.198176310589885	1
sci.RNA.A.088.TCTATCGGTA	3.36705462429189	-1.74965636010941	1.36999549163796	3
sci.RNA.A.088.ATCCATCAGG	2.56971276192375	-0.442257990781859	1.08768835699742	3
sci.RNA.A.088.TCGGTAAGGC	1.55458870284378	-1.57917369598151	1.63116558197714	3
sci.RNA.A.088.CTGGTTGGTT	0.46636063063846	0.202429031527329	-0.218466184747819	0
sci.RNA.A.088.ACGCTTCTCT	4.35702341481992	-1.41748840842404	0.599246785238559	3
sci.RNA.A.088.CTTCATTAGA	-0.817832563417295	-0.0958242455715923	0.127875993515	0
sci.RNA.A.088.CGTATTGAGA	3.72520664127667	-1.71106342649721	1.00480829148441	3
sci.RNA.A.089.TCTCTCATCC	-0.110997766352371	0.561181540126482	-0.319556635079889	0
sci.RNA.A.089.CTGGTTGGTT	2.48536894745569	-0.312113913951281	-0.557995482595871	0
sci.RNA.A.089.CGTCTATGAA	0.296167227758963	-0.628584190764959	0.113173122359187	1
sci.RNA.A.089.AGGTAGAGCT	-0.906217913147998	-1.24865958398243	1.69296049531931	1
sci.RNA.A.089.TTCTCTACTA	1.05981028577868	-0.459621419816362	0.24274139759815	1
sci.RNA.A.089.GACCAATGCG	-0.634098431026038	0.0964325423649164	0.0384120828250566	0
sci.RNA.A.089.CGTATTGAGA	4.48672547758575	-1.48130060849877	0.988088024795006	3
sci.RNA.A.090.ACGGAGAATA	2.64458498553427	-0.0775326024134735	0.256456424487429	1
sci.RNA.A.090.GGATTCTATC	0.814184360080314	-0.161719719812678	-0.247064980370938	1
sci.RNA.A.090.TCCGCCGGTC	3.3398945644805	-0.922320367218708	0.899586859089632	3
sci.RNA.A.090.TGCCTAACTT	1.80443815328536	-2.24831189220268	1.53069830893596	3
sci.RNA.A.090.CTGAAGAGAC	1.59102084071684	-0.112361281649263	0.030461764984159	1
sci.RNA.A.090.CGAATCTCCT	2.1080911152502	-0.978221789130817	0.515927073581604	3
sci.RNA.A.090.GGCTGCCTTA	-0.627053047708066	0.619677429613118	-0.447852656180036	0
sci.RNA.A.090.TAGCCAGCAA	0.279482575502417	-1.49817130684064	1.08380652866072	3
sci.RNA.A.090.ACCAGTATAA	2.35019061169954	-1.95342493431188	2.18623447789253	3
sci.RNA.A.090.GGCTATTCGA	0.537081595954677	-0.835984168634404	0.456859551569807	3
sci.RNA.A.090.GGACGACGCA	1.27364686308596	-0.0598646497246531	0.434574511686015	1
sci.RNA.A.091.ACTCGACGCC	0.10013389861608	0.282190006098457	-0.279531884797648	0
sci.RNA.A.091.AAGCATCCTA	-0.101635926050177	0.0503988755774405	-0.254374443642214	0
sci.RNA.A.091.GATCCAGCGT	1.15620468277673	-1.15776100792866	0.239738270152612	3
sci.RNA.A.091.AATCCGGTCA	0.543971593329555	-0.425859334304425	0.535631429409734	1
sci.RNA.A.091.CGAATCTCCT	2.79475546285416	-1.02241816010622	0.710543145291718	3
sci.RNA.A.091.ATATGCCATC	2.24611000557472	-1.71676265940856	1.21684752481818	3
sci.RNA.A.091.GGCTGCCTTA	0.147626858768761	-0.293259871878946	-0.050674880857533	0
sci.RNA.A.091.ATCTAGGTTC	-0.555198891862512	-0.084961272209229	0.510434298814657	0
sci.RNA.A.091.TGAGACTCTA	3.13398610034297	-1.26841413826326	0.952517371099897	3
sci.RNA.A.092.ATCCATCAGG	2.54391493905715	-2.35446338612107	1.18662452532914	3
sci.RNA.A.092.TCCGCCGGTC	3.65106851242157	-1.40399257307874	0.911940445827543	3
sci.RNA.A.092.GATCCAGCGT	1.34369918236598	-1.08918527573971	0.0495478247209286	3
sci.RNA.A.092.GGCTGCCTTA	-0.452787066409322	-0.288190164829946	0.135103788582642	0
sci.RNA.A.092.TTCTCTACTA	1.35676739701221	-0.655821838969419	0.592734828774704	1
sci.RNA.A.092.ACCAGTATAA	2.53808663156708	-1.9482514956279	1.66877965605618	3
sci.RNA.A.092.GCGGCCAATC	0.647493483271936	-0.777994261594939	0.140386665867155	3
sci.RNA.A.092.GACCAATGCG	-0.0152455369842077	0.0795076716751324	-0.337299850021788	0
sci.RNA.A.092.ATTAACTTAA	0.880135480201393	-1.3919023065218	1.17826692575336	3
sci.RNA.A.093.CCTATCATAA	0.523791668683621	0.0214253660276862	-0.0902551929051613	1
sci.RNA.A.093.ACGGAGAATA	1.54971581174864	0.548601759317265	-0.209619118646762	1
sci.RNA.A.093.TCTCTCATCC	-0.0347386704300454	0.212462201100899	-0.440526748194182	0
sci.RNA.A.093.GATTCCGGAA	0.517458332337114	0.80086227146472	-0.272901683591076	0
sci.RNA.A.093.TAGCCAGCAA	3.95893882455206	-0.770068779473716	1.42808060420307	3
sci.RNA.A.093.GGCTTCTGGA	0.517265639981725	-0.600758902626933	-0.179349545337048	1
sci.RNA.A.093.CTTCATTAGA	-0.386008285140598	-0.51810079737211	0.463151889139055	0
sci.RNA.A.093.GCTCGAATCA	3.29568835550438	-1.16220723093104	0.654155686371168	3
sci.RNA.A.093.GCGGCCAATC	3.81627299070056	-1.64097004672374	1.35877502593462	3
sci.RNA.A.093.GGCTATTCGA	-0.365988007182209	-1.97379946842377	1.45799116713507	3
sci.RNA.A.093.ATTAACTTAA	1.10436250572548	-2.15782608400892	1.07696419345995	3
sci.RNA.A.094.AGCGATCCGC	1.30455992237292	-1.1357348784827	-0.421450101779035	1
sci.RNA.A.094.ACTCGACGCC	0.202491654983252	0.601480169027026	-0.288456070452181	0
sci.RNA.A.094.AAGCATCCTA	0.258746193763695	-0.909271269839522	-0.161711148471778	0
sci.RNA.A.094.GATCCAGCGT	1.3510464566346	-0.440791879041087	0.312472963311038	3
sci.RNA.A.094.ACGCTTCTCT	2.57764901430642	-1.08312746606125	0.635731316978496	3
sci.RNA.A.094.GCGGAGTCGA	2.20385490164981	-1.31626311987638	-0.33705660859929	3
sci.RNA.A.094.GTAGATGCGC	1.26138204312247	-0.704862327290565	0.672553577779385	1
sci.RNA.A.094.ACGTTGAATG	0.219936374898981	0.253922686556591	-0.0284064702980749	0
sci.RNA.A.094.ATCTAGGTTC	1.87249164383735	0.502812209741301	-0.260233258515827	0
sci.RNA.A.094.GCGGCCAATC	2.17862863233941	-1.62794587117898	1.85111761868438	3
sci.RNA.A.094.CCATCGGACC	-0.642411586628849	-0.386680335715045	0.233690467692332	0
sci.RNA.A.094.GGCTCGAGAT	3.8281204172453	-0.41016952838058	0.403781053034099	3
sci.RNA.A.095.CCTATCATAA	0.935107108851309	-0.876274771577016	0.771336183341163	1
sci.RNA.A.095.TCCGCCGGTC	4.21845641091471	-1.05298718382467	1.15571627727221	3
sci.RNA.A.095.AATCGAACTC	1.4808110762073	1.08986873369622	-0.484221585067792	1
sci.RNA.A.095.CGAATCTCCT	1.29661252054641	-1.2570697630669	1.41183236633394	3
sci.RNA.A.095.AGGTAGAGCT	1.11901925796306	-0.316053810062909	0.982082955368176	1
sci.RNA.A.095.GCGGAGTCGA	2.5403463752767	-1.69580742726166	1.12243490604265	3
sci.RNA.A.095.TAGCCAGCAA	3.38106564905761	-1.48159599091856	0.745871793563398	3
sci.RNA.A.095.CCATCGGACC	1.07038844875082	-1.24304377784879	0.176594482158154	0
sci.RNA.A.095.TCTAGTCAAG	0.0399215387747675	-1.31163227705093	0.972159843389872	1
sci.RNA.A.096.TCGGTAAGGC	4.07345372035469	-1.47637657817445	0.579354534227487	3
sci.RNA.A.096.GGCGGTTGAC	2.19487671190612	-1.65624317390746	0.965938928626656	3
sci.RNA.A.096.CTGAAGAGAC	-1.47769862875371	-0.108130218960382	0.103175591310869	1
sci.RNA.A.096.ACGCTTCTCT	2.91190185110472	-0.579173633917729	0.513221693784122	3
sci.RNA.A.096.ACCAGTATAA	2.65578772988756	-1.57621168753681	0.772978037554235	3
sci.RNA.A.096.CCGCGCAGGT	3.9261041607493	-0.406878417953998	-0.289166867892361	1
sci.RNA.B.001.TCTATCGGTA	3.95472188681271	-1.57305470339516	0.72504594327157	3
sci.RNA.B.001.ATCCATCAGG	2.68079185659428	-1.20028939958745	0.582632560960034	3
sci.RNA.B.001.TCTCTCATCC	-1.05506012175255	0.156287957941302	-0.324819259443544	0
sci.RNA.B.001.TGCCTAACTT	4.12787655190473	-0.871825762957762	0.12821460326441	3
sci.RNA.B.001.GATTCCGGAA	-0.274856591386431	-0.944816143932424	0.719768965243539	0
sci.RNA.B.001.TAGCCAGCAA	1.68726952088811	-1.114831181214	0.464123920437979	3
sci.RNA.B.001.TTCTCTACTA	-0.712544619419447	-1.03273585023133	0.593023688097509	1
sci.RNA.B.001.ACGTTGAATG	-0.105688027471889	-0.283512861685159	0.454317013691959	0
sci.RNA.B.001.TTGCAGCATT	3.65312983242612	-0.160404884985789	0.111609584314337	1
sci.RNA.B.001.ATCTAGGTTC	-0.912082796318069	-0.825780924329904	0.267520821447868	0
sci.RNA.B.001.ACGATAGACT	3.5501153080751	-1.59691406397606	0.0568762788101703	3
sci.RNA.B.002.GGCATCTACC	1.76098051646123	-0.47014671070913	0.0255447930620223	1
sci.RNA.B.002.TCTATCGGTA	2.49724039486533	-1.68971274241579	1.35762035081354	3
sci.RNA.B.002.AAGCATCCTA	0.82746466108557	0.375640638377573	0.218977835977524	0
sci.RNA.B.002.TCGGTAAGGC	2.11177110222256	-2.70511986406624	0.575022393839786	3
sci.RNA.B.002.CTGGTTGGTT	-0.729196572517562	-0.460181684045694	0.343311014526905	0
sci.RNA.B.002.AATCCGGTCA	0.328289298169772	-0.627593872260746	0.0830825504400944	1
sci.RNA.B.002.CTATTAACCA	0.311825913189684	-1.04160834218083	1.00650981341465	1
sci.RNA.B.002.GCGGTTATTG	0.513398587059215	-1.07055988754076	0.0580453546821518	0
sci.RNA.B.002.CGTCTATGAA	1.65835800055229	-0.399925604997648	0.508754584025602	1
sci.RNA.B.002.GCTCGAATCA	3.91659573365064	-1.64604313525072	0.283373079381592	3
sci.RNA.B.002.ACGCGCTCCT	0.145946520942529	-0.0121256381043292	0.461150561054267	0
sci.RNA.B.003.AAGCATCCTA	-0.800294527404497	0.0631227636424747	0.133514387568793	0
sci.RNA.B.003.CCAGGCTCTT	0.89643169520671	0.106162312606277	0.277170149802131	1
sci.RNA.B.003.TTCTATAGAG	-0.11744632378636	-0.89181785623358	0.898708088173067	1
sci.RNA.B.003.GCGGAGTCGA	2.16062979130116	-1.30580534764949	0.600431486390081	3
sci.RNA.B.003.GGCTGCCTTA	1.23154880482882	-0.614396451039832	-0.222208405837178	0
sci.RNA.B.003.ACCAGTATAA	2.31091795464499	-1.04773063430761	-0.0931918871834975	3
sci.RNA.B.003.CTTCATTAGA	0.447055290938204	0.562063663359305	0.029530423861635	0
sci.RNA.B.003.GACCAATGCG	-0.610909624699687	-0.00507281400835402	0.0491945708403852	0
sci.RNA.B.003.GGCTATTCGA	4.8044443192121	-0.375957798844688	-0.00912302587369751	3
sci.RNA.B.003.CGTATTGAGA	-1.49700564488528	-0.513726164434287	1.41732735808668	3
sci.RNA.B.004.ACTCGACGCC	0.940245435684484	-0.790943874762109	0.356280909192077	0
sci.RNA.B.004.AAGCATCCTA	0.330850799485596	0.679075529209933	-0.195435161670415	0
sci.RNA.B.004.GGATTCTATC	0.53339041618329	-1.47501015702405	-0.42684602102497	1
sci.RNA.B.004.CTGGTTGGTT	-0.0368404237132088	-0.0740318195185477	0.830516263525636	0
sci.RNA.B.004.GATTCCGGAA	0.207220940500509	-0.729874305577785	0.0674807757202519	0
sci.RNA.B.004.GCGGTTATTG	-0.430830454257203	-0.303606194857353	0.291871672839903	0
sci.RNA.B.004.TAGCCAGCAA	1.77457824858078	-1.535479866998	0.593025487680834	3
sci.RNA.B.004.GACCAATGCG	-0.173741647088618	0.656040258860564	0.0531558407271137	0
sci.RNA.B.004.GGCTCGAGAT	1.83728043303783	0.0123211918817288	1.35062465114637	3
sci.RNA.B.004.TAGAATAGCC	2.34194013618396	-1.34138549793838	0.50631622704979	1
sci.RNA.B.004.ACGCGCTCCT	-1.37767748435269	-0.488799316849732	-0.1665408450872	0
sci.RNA.B.004.TTGATATGAA	-0.0939273194394954	0.57408555408868	-0.335248587724649	0
sci.RNA.B.005.CCTATCATAA	1.48489456851963	-1.34516614562889	1.19723122715577	1
sci.RNA.B.005.ATCCATCAGG	3.05071804771562	-2.00617731510823	1.62007352356708	3
sci.RNA.B.005.CGTCTATGAA	1.4562935009284	-0.42697617992462	0.310067227762734	1
sci.RNA.B.005.TAGCCAGCAA	3.64978634468109	-1.83678895784639	1.76021975658892	3
sci.RNA.B.005.TTGCAGCATT	2.82729925859241	0.57126593532888	0.667172831443085	1
sci.RNA.B.005.GGCTCGAGAT	-0.127839008199033	-1.63079392361292	0.592676326876922	3
sci.RNA.B.005.CCTGAGAGCA	2.45866104740328	-0.485177372839287	0.268080028136782	1
sci.RNA.B.005.GGCTATTCGA	2.03061605374995	-0.635466164597328	0.904193663338678	3
sci.RNA.B.005.TCTAGTCAAG	0.916081566124178	-1.91351905449206	0.174562917398942	1
sci.RNA.B.006.ACTCGACGCC	-0.900633897138568	-0.511091034810071	0.599222952474773	0
sci.RNA.B.006.CCTATCATAA	0.542049128408513	-0.707279507849949	0.861574877309141	1
sci.RNA.B.006.ACGGAGAATA	1.46781325323667	0.0431258261448448	0.173059589721878	1
sci.RNA.B.006.TCTATCGGTA	2.5530780765508	-0.676822018327132	-0.515946531356856	3
sci.RNA.B.006.CTTCATTAGA	-0.000659973674705938	0.481017390638724	0.0214257156070286	0
sci.RNA.B.006.GCGGCCAATC	1.76942474799454	-1.00189659993047	1.0338765932846	3
sci.RNA.B.006.CCTGAGAGCA	1.04410355404565	-0.311204608698145	-0.0848459687283095	1
sci.RNA.B.007.CGTCTATGAA	-0.282212687606345	-1.07647064104413	0.982737476004715	1
sci.RNA.B.007.ATATGCCATC	1.89611640340814	-1.78020869608453	1.14144448271295	3
sci.RNA.B.007.GGCTATTCGA	0.94678885555068	-1.39800116509172	1.04250225788529	3
sci.RNA.B.007.CGTATTGAGA	1.76415073288518	-1.02760360120216	0.515814702642429	3
sci.RNA.B.008.ACTCGACGCC	-0.880012250967846	-0.336176977281163	-0.00842764201731838	0
sci.RNA.B.008.GGCATCTACC	2.97507613234488	-0.46824459899596	1.00264661203484	1
sci.RNA.B.008.TTCTATAGAG	4.25177369475938	-0.391600603782144	-0.658727752782876	1
sci.RNA.B.008.AATCCGGTCA	1.67696922457114	-0.887366561813083	0.557911130704945	1
sci.RNA.B.008.GATTCCGGAA	-0.634877867383389	0.324344497330161	0.537269864229318	0
sci.RNA.B.008.ACGCTTCTCT	2.33289853226302	-1.61117012405125	1.58980337053069	3
sci.RNA.B.008.CTCGGAGCAA	2.93843169816307	-1.62380412666848	1.3653172457881	3
sci.RNA.B.008.AGGTAGAGCT	1.07094174151692	0.42421094519792	1.27592687120551	1
sci.RNA.B.008.CTTCATTAGA	-0.273695442719913	-0.548591948697363	1.11763565851739	0
sci.RNA.B.008.CCATCGGACC	-0.0569363317522087	0.326719587763699	-0.441624923317455	0
sci.RNA.B.008.TGAGACTCTA	4.41442007839953	-1.89376763338682	1.50909675918075	3
sci.RNA.B.009.ACGGAGAATA	-0.215416416698984	-0.286751568866659	0.91349365182868	1
sci.RNA.B.009.TCTATCGGTA	2.1000236138831	-1.75189673359775	0.66213974426939	3
sci.RNA.B.009.CTGGTTGGTT	-0.232794811449395	-0.912301736232921	0.347425050239929	0
sci.RNA.B.009.CTCGGAGCAA	0.296181035741507	-0.661345151225063	0.83187986972153	3
sci.RNA.B.009.ACGTTGAATG	-0.302388881616566	-0.937258208519407	0.592759148186293	0
sci.RNA.B.009.ACCAGTATAA	1.95684704851626	-1.4330146949148	0.723841803545261	3
sci.RNA.B.009.GACCAATGCG	0.65860433103229	-1.32155211819301	0.701140273756677	0
sci.RNA.B.009.TAGAATAGCC	3.79220727003789	-0.276131751269425	-0.0283165949566707	1
sci.RNA.B.009.CCTGAGAGCA	0.916222857738308	-0.394396442140057	0.643191859583779	1
sci.RNA.B.009.TGAGACTCTA	1.76372823784532	-0.37247062411265	1.06228870607257	3
sci.RNA.B.009.GGCTATTCGA	4.09435836805811	-1.89853791892357	0.824975322438253	3
sci.RNA.B.009.TTGATATGAA	0.202207236465197	-0.262199386307905	-0.204622608762035	0
sci.RNA.B.010.GGCATCTACC	2.60667262030277	0.217965670496388	0.546439060065469	1
sci.RNA.B.010.CGTCTATGAA	-0.528969138704522	-0.363730357283656	0.232094306974336	1
sci.RNA.B.010.ATATGCCATC	1.50863263767194	-1.97246543131932	1.24537090609749	3
sci.RNA.B.010.CTTCATTAGA	0.666015820425966	0.953305176420748	-0.321027804098773	0
sci.RNA.B.010.CCATCGGACC	-1.49780327186015	-0.182588784174685	0.054033126488723	0
sci.RNA.B.010.ACTCTACTGG	2.02588257356586	-0.0200899210149945	0.0695019808040912	1
sci.RNA.B.010.TGAGACTCTA	0.847178230559813	-1.72998770759437	-0.0724693693492311	3
sci.RNA.B.011.ACTCGACGCC	-0.787598074480587	1.19217011312911	-0.223501749010494	0
sci.RNA.B.011.AAGTACGTTA	2.74532974803504	-1.05555098022919	1.03462113859996	3
sci.RNA.B.011.TCTATCGGTA	2.85651219342977	-1.92560504389592	0.875701709128831	3
sci.RNA.B.011.GGATTCTATC	1.08347302129623	-0.147895604733753	-0.370254975513804	1
sci.RNA.B.011.TCCGCCGGTC	1.41211434483872	-1.35217711550735	0.746664497541525	3
sci.RNA.B.011.CGTCTATGAA	1.43249619823821	-0.96807677907316	-0.190863134913953	1
sci.RNA.B.011.GCGGAGTCGA	2.31902706415144	-1.1285235628469	0.491114459828824	3
sci.RNA.B.011.GTAGATGCGC	1.99742136640375	0.499914283086385	-0.430976180899527	1
sci.RNA.B.011.CCTAAGCGGT	0.061325820570461	-0.0938055201410906	-0.0401464815919834	0
sci.RNA.B.011.ACTCTACTGG	2.12839047496688	-0.926056415091464	1.20240902585429	1
sci.RNA.B.011.TAGAATAGCC	2.5120370087306	-0.335328717077334	0.48932415038126	1
sci.RNA.B.011.ACGCGCTCCT	0.958937842607904	-0.246480401951328	-0.810482920657802	0
sci.RNA.B.012.CCTATCATAA	1.65562254693276	-0.749350447546335	1.42048166385084	1
sci.RNA.B.012.CTGGTTGGTT	-0.327511740765763	1.04499154919177	-0.497820337402229	0
sci.RNA.B.012.AATCGAACTC	1.73057041048745	-0.728475118163803	0.109353178079802	1
sci.RNA.B.012.CGTCTATGAA	-0.627501558843503	-0.271859904463131	0.213918943970274	1
sci.RNA.B.012.GGACGACGCA	1.33750999807084	-0.280930498043288	1.1064913893376	1
sci.RNA.B.013.AGCGATCCGC	1.28798501926359	-0.706731900971042	0.839079206349237	1
sci.RNA.B.013.CCTATCATAA	1.73699373479321	-0.810026132474936	0.474487816595507	1
sci.RNA.B.013.AAGTACGTTA	3.72718702246084	-1.6952975668807	1.22131974186614	3
sci.RNA.B.013.TCGGTAAGGC	3.23185862841787	-1.32282726100592	0.624742993141387	3
sci.RNA.B.013.CTGAAGAGAC	0.0115260761552631	-1.82070203544891	1.23125820537177	1
sci.RNA.B.013.GGCTGCCTTA	-0.285679029029825	-0.313006440175148	0.303726533782473	0
sci.RNA.B.013.TTGCAGCATT	1.65944525448102	-0.80177722511541	0.32495555547117	1
sci.RNA.B.013.TCCTCTCCGT	2.00286653808347	-1.45016913831548	1.13948466557945	3
sci.RNA.B.013.GGCTATTCGA	1.39997417800225	-0.991099200461943	0.291742152952435	3
sci.RNA.B.013.TCTAGTCAAG	0.252586299903432	-0.674082225595619	-0.322812692252566	1
sci.RNA.B.014.TCTCTCATCC	0.860158944139481	-0.356957175286188	0.0109183078002679	0
sci.RNA.B.014.TGCCTAACTT	1.03082879206386	-1.4471512823803	1.36863318532717	3
sci.RNA.B.014.GATCCAGCGT	2.55569307733182	-1.17065026008706	1.29227860029787	3
sci.RNA.B.014.TTCTCTACTA	1.16557094081288	-1.06692342327185	0.282004154234909	1
sci.RNA.B.014.GGCTTCTGGA	-0.442605439798707	-0.303606669284241	0.166042247010583	1
sci.RNA.B.014.ACCAGTATAA	4.4304290302347	-1.5009149309417	0.510138026183761	3
sci.RNA.B.014.ATCTAGGTTC	-0.223623651741419	-0.241635551376878	-0.415182542887502	0
sci.RNA.B.014.ACTGGTAGAT	0.415226371431404	0.365710720200511	-0.278620818820925	0
sci.RNA.B.014.TCCTCTCCGT	4.50139040222232	-1.22758875400275	1.24741489194566	3
sci.RNA.B.015.TCTATCGGTA	3.72568422042483	-1.46894152109073	1.73967002199656	3
sci.RNA.B.015.ACGTTGAATG	-0.542851560019819	-0.164609699321813	0.169938900074337	0
sci.RNA.B.015.ACCAGTATAA	2.60672999628181	-0.433303903918454	-0.20643905490059	3
sci.RNA.B.015.ATCTAGGTTC	-1.47659610336958	-0.513105149753781	0.0661855587929339	0
sci.RNA.B.015.GCTCGAATCA	2.80315703285776	-1.05986172885371	1.11056934860699	3
sci.RNA.B.015.GGCTATTCGA	1.66492385871324	-1.61358236286363	1.20830090126753	3
sci.RNA.B.015.ATTAACTTAA	3.68936006944776	-1.69778304968971	1.11002372586237	3
sci.RNA.B.016.GGATTCTATC	0.850054186553889	0.0137817075179644	0.494902432850284	1
sci.RNA.B.016.GATCCAGCGT	1.08565109416358	-1.29487712245624	1.18269279058434	3
sci.RNA.B.016.GCGGTTATTG	0.166731109636645	-0.289478937458281	0.522476936404556	0
sci.RNA.B.016.CTGAAGAGAC	1.43672430274474	-0.20996856760157	-0.122894147624042	1
sci.RNA.B.016.CTCGGAGCAA	0.969228352062698	-1.43520448643702	0.969372341536696	3
sci.RNA.B.016.CTTCATTAGA	0.244402879435176	0.219282014082663	0.135460634417957	0
sci.RNA.B.016.CCTGAGAGCA	1.05751713088296	-0.653999190916161	-0.481598009806217	1
sci.RNA.B.016.TCTAGTCAAG	1.51323147546387	-0.540484451580079	-0.545218475943868	1
sci.RNA.B.016.TTGATATGAA	0.528771364074241	0.827849223511238	0.0189803449553834	0
sci.RNA.B.017.ACTCGACGCC	-0.309819340811821	0.18957091146606	0.158744273654001	0
sci.RNA.B.017.GATTCCGGAA	-0.289976912238035	0.542446105407298	-0.299740138157017	0
sci.RNA.B.017.CGAATCTCCT	1.05102209847982	-1.09662897499397	0.689112921199885	3
sci.RNA.B.017.ATATGCCATC	1.82348361094984	-1.79632422568704	0.948032129266882	3
sci.RNA.B.017.TTCTCTACTA	-0.0310544771912532	-1.24409069894452	0.256636165348671	1
sci.RNA.B.017.ACTGGTAGAT	1.04481132032492	0.0547892950983289	-0.454539090695519	0
sci.RNA.B.017.CCTAAGCGGT	-0.0260839336680492	-0.284277112130868	-0.144383566444389	0
sci.RNA.B.017.TAGAATAGCC	2.30219842629057	1.12645006805643	0.356729798729087	1
sci.RNA.B.018.AAGCATCCTA	-0.169885609863244	0.016485836363459	0.536774801458395	0
sci.RNA.B.018.CTGGTTGGTT	0.776258045163975	-0.0244061758202485	-0.0321989348073069	0
sci.RNA.B.018.CCAGGCTCTT	1.49780588699575	-0.883782916440356	0.237676192731172	1
sci.RNA.B.018.AATCGAACTC	1.25164135382901	-1.01885211740738	0.689071572636497	1
sci.RNA.B.018.TTCGCTGCCT	-0.84019568248866	-1.22755809180539	1.61372891778872	1
sci.RNA.B.018.CTTCATTAGA	0.295198768181616	0.453414799690717	0.213123738361136	0
sci.RNA.B.018.TCTAGTCAAG	1.17030352281473	-0.758442551385685	-0.181499508528451	1
sci.RNA.B.018.TTGATATGAA	-0.609850343002509	-1.04637019382307	-0.343490890334556	0
sci.RNA.B.019.ACTCGACGCC	0.939647951021362	0.0278401900366927	0.200091713455348	0
sci.RNA.B.019.ACGGAGAATA	0.600262000710512	-0.684123434891506	0.74158313860694	1
sci.RNA.B.019.ATATGCCATC	4.14412822331507	-2.16086787719566	1.07571898975094	3
sci.RNA.B.019.GGCTTCTGGA	1.56628965256387	-0.907568633518665	0.294168977286464	1
sci.RNA.B.019.ACCAGTATAA	2.68119036251127	-1.73666083694271	1.16008618608892	3
sci.RNA.B.019.CCGCGCAGGT	0.757702440118136	-0.828993984633487	0.671728503803067	1
sci.RNA.B.020.ACTCGACGCC	0.245091204605545	0.279830789887249	0.102679737417289	0
sci.RNA.B.020.GCGGTTATTG	0.968025500859784	0.0992014864524043	-0.275128564750874	0
sci.RNA.B.020.CGTCTATGAA	0.51514295935558	-1.01131229477605	0.450505963332331	1
sci.RNA.B.020.TTCGCTGCCT	1.27157077198275	-0.473322057937252	0.587622388392566	1
sci.RNA.B.020.GGCTTCTGGA	1.43972304418704	-0.695068834767603	0.07324928107074	1
sci.RNA.B.020.GTAGATGCGC	-0.369814052863667	-0.490438516968516	1.12768168489849	1
sci.RNA.B.020.ACCAGTATAA	2.69863283041916	-1.88156279611705	0.622216437810677	3
sci.RNA.B.020.TCTAGTCAAG	-0.146908348410861	0.0458551817221178	-0.573598970839509	1
sci.RNA.B.020.ATTAACTTAA	5.04693813610744	-1.74063827102565	2.34045749171031	3
sci.RNA.B.021.TCCGCCGGTC	3.49873171014408	-1.65405243717049	0.816793139762975	3
sci.RNA.B.021.GATCCAGCGT	3.87412651034263	-1.41980202097155	0.706402169580919	3
sci.RNA.B.021.CCAGGCTCTT	1.8830231867139	-0.928020012872915	0.593298523056688	1
sci.RNA.B.021.ACGCTTCTCT	2.94786913691431	-1.21235756412181	1.86565507325459	3
sci.RNA.B.021.TTCTCTACTA	0.555491225375239	-0.834862820505048	-0.278032168613344	1
sci.RNA.B.021.GGCTATTCGA	1.18469065963934	-1.60640662019558	0.314258060604623	3
sci.RNA.B.021.ATTAACTTAA	1.1419014637202	-1.49073631314239	0.271583001355616	3
sci.RNA.B.022.TCGGTAAGGC	2.56965059344339	-1.9524207606244	0.928686294301714	3
sci.RNA.B.022.TTCTCTACTA	1.39546131884872	-1.20274367115202	0.211458415720969	1
sci.RNA.B.022.CCTAAGCGGT	0.988110318522607	0.660699268206712	-0.0821668979421691	0
sci.RNA.B.022.CCATCGGACC	1.80355190894928	0.338802982058599	-0.0557066769590264	0
sci.RNA.B.022.CCTGAGAGCA	2.73831471878582	-0.39139611367319	0.773768645944497	1
sci.RNA.B.022.ACGCGCTCCT	0.331029964975251	0.762391176836741	-0.125207754217026	0
sci.RNA.B.022.TCTAGTCAAG	0.736497686465356	-0.968681754902461	0.706819740412436	1
sci.RNA.B.022.CCGCGCAGGT	-1.25149662835035	0.167892608408538	0.462949859392034	1
sci.RNA.B.022.CGTATTGAGA	3.86761353941083	-0.889897316013894	1.0879925695382	3
sci.RNA.B.023.TCTATCGGTA	3.22774541564176	-0.472062501917679	0.547497912349312	3
sci.RNA.B.023.TCTCTCATCC	0.528443195174718	-0.229298160839081	0.322910413208945	0
sci.RNA.B.023.CTGGTTGGTT	0.545151362803396	-0.721697204805948	0.373019471596237	0
sci.RNA.B.023.TTCTATAGAG	0.384876784144906	-0.24861411478526	0.493445279888487	1
sci.RNA.B.023.ATATGCCATC	2.90637937812718	-1.66118428870876	0.349841697842431	3
sci.RNA.B.023.TAGCCAGCAA	1.86939039071916	-0.912605287860328	0.763619916623245	3
sci.RNA.B.023.ACGTTGAATG	0.225812526086896	0.26906792388344	0.301069396612774	0
sci.RNA.B.023.ACTGGTAGAT	-0.675755863340076	-0.167507877056191	0.216790209218462	0
sci.RNA.B.023.TCCTCTCCGT	3.59997125645311	-1.69313046147002	0.748657905533263	3
sci.RNA.B.023.GACCAATGCG	-1.4963601280474	-0.165314864933356	0.218551132757648	0
sci.RNA.B.023.TGAGACTCTA	3.3448381143591	-0.74053629588844	1.19979061790751	3
sci.RNA.B.023.CCGCGCAGGT	0.637374825294904	-0.598231538892243	0.672750670511394	1
sci.RNA.B.024.AGCGATCCGC	1.69075420163906	0.31322257856872	0.553066448958343	1
sci.RNA.B.024.ACGGAGAATA	1.24079119329233	0.457180103848223	-0.0597909323233613	1
sci.RNA.B.024.GGCGGTTGAC	4.24581812904271	-1.09201843683645	0.882581471890971	3
sci.RNA.B.024.ATCTAGGTTC	-1.1314972015218	-0.373171815451152	-0.47430212650765	0
sci.RNA.B.024.ACTGGTAGAT	0.557686946907585	-0.340701299671402	-0.318794054570269	0
sci.RNA.B.024.GCTCGAATCA	3.91638066907723	-2.07186065957997	0.914902616963596	3
sci.RNA.B.024.CCATCGGACC	0.142506257010793	-0.515520204677647	0.78788966120122	0
sci.RNA.B.024.ACGCGCTCCT	-0.154737688901905	0.0535322766091555	-0.369583842149427	0
sci.RNA.B.024.GGCTATTCGA	2.90697502524733	-1.35588674136233	0.933310606802407	3
sci.RNA.B.025.GGATTCTATC	1.18830914060923	-1.67333462686916	0.079452786158677	1
sci.RNA.B.025.TGCCTAACTT	2.98355398091833	-1.56736734053329	1.30753950809243	3
sci.RNA.B.025.TTCTATAGAG	0.743960215060944	-0.128311256894255	0.514006072053436	1
sci.RNA.B.025.CTATTAACCA	0.539399849647363	-1.15329322140169	0.169897150481182	1
sci.RNA.B.025.GGCTGCCTTA	0.384709748753396	1.16451016330943	-0.591192194457265	0
sci.RNA.B.025.TAGCCAGCAA	3.72475395058767	-2.07204156465176	0.893077232948554	3
sci.RNA.B.025.CCTAAGCGGT	-0.0520959376825012	0.52486857432436	-0.429546659535092	0
sci.RNA.B.025.GCGGCCAATC	2.07720000271792	-1.40702260288353	0.631915482306578	3
sci.RNA.B.025.CCATCGGACC	0.632155857790058	0.376900553716662	-0.358490795626788	0
sci.RNA.B.025.GACCAATGCG	0.48867383879409	-0.271588451163004	-0.113332974878517	0
sci.RNA.B.025.CCTGAGAGCA	3.67099965243466	0.148901744640776	-0.207052073084721	1
sci.RNA.B.025.GGACGACGCA	1.82580284290805	-1.00833233638643	0.604387145232668	1
sci.RNA.B.025.TCTAGTCAAG	1.43505745723696	-0.582120727644495	0.160514383049524	1
sci.RNA.B.026.TCTATCGGTA	4.52810506242993	-1.93930144936297	0.98562318250311	3
sci.RNA.B.026.TTCTATAGAG	0.739155167077293	-1.67829142648833	1.51501811379391	1
sci.RNA.B.026.CTATTAACCA	1.98210340614119	0.0722899676753714	-0.13939072737239	1
sci.RNA.B.026.ACGCTTCTCT	5.07290212133676	-1.36431407794082	0.317716903535752	3
sci.RNA.B.026.CGAATCTCCT	1.592354886623	-0.634914372496083	0.4102070098697	3
sci.RNA.B.026.ACGTTGAATG	-0.758050889254354	0.563340620159212	-0.0478401317764262	0
sci.RNA.B.026.TTGCAGCATT	1.14235709903341	-0.513170082799661	0.0050031373302899	1
sci.RNA.B.026.TCCTCTCCGT	3.35357066181913	-0.471102184889848	1.4864397653506	3
sci.RNA.B.026.CCTGAGAGCA	0.588071605930248	-0.604083670527555	0.469795864585848	1
sci.RNA.B.026.GGACGACGCA	-0.254972994560319	-0.578704897948298	0.53509632584416	1
sci.RNA.B.027.AAGCATCCTA	0.963695984197248	-0.452217875442658	-0.0806797916827855	0
sci.RNA.B.027.TGCCTAACTT	4.15737714691834	-1.39790312804022	0.277398343430241	3
sci.RNA.B.027.CCAGGCTCTT	1.21001880061245	-1.03423657799883	0.481967736951039	1
sci.RNA.B.027.CTCGGAGCAA	4.06740479777228	-0.595475567008691	0.963278510887151	3
sci.RNA.B.027.GCGGAGTCGA	1.51422140526097	-1.29906880931446	0.256234056312435	3
sci.RNA.B.027.GTAGATGCGC	3.627320335302	-0.79796843899806	0.206131927616234	1
sci.RNA.B.027.ACGATAGACT	-0.327783067292119	-1.02238578403791	1.52312068427916	3
sci.RNA.B.028.TGCCTAACTT	1.08478792426684	-0.542460617888266	0.746929362571649	3
sci.RNA.B.028.TTCTATAGAG	0.351146658506387	-0.226095048080832	0.717099757412397	1
sci.RNA.B.028.AATCCGGTCA	4.4990026784774	-0.00454553178034378	-0.614472305727321	1
sci.RNA.B.028.GGCGGTTGAC	3.29532384330283	-1.45967520329469	0.878776399735724	3
sci.RNA.B.028.CGTCTATGAA	2.59279298346256	-0.415234236509581	-0.185279780615087	1
sci.RNA.B.028.GCGGAGTCGA	2.32120295523312	-1.4533119232792	0.661916242142509	3
sci.RNA.B.028.TTCTCTACTA	0.552075502749837	-0.43860262867263	0.423194298359113	1
sci.RNA.B.028.GTAGATGCGC	-0.15243626157207	-0.280175026575504	-0.301764942342933	1
sci.RNA.B.028.ACCAGTATAA	3.46354964543639	-0.663741261458456	0.819017824159536	3
sci.RNA.B.028.ATCTAGGTTC	-0.559349084874287	-0.362080062085929	-0.10989390934476	0
sci.RNA.B.028.ACGATAGACT	5.0547904888338	-1.20565891713506	1.01687775453409	3
sci.RNA.B.028.CCGCGCAGGT	2.53412016155766	-0.291838990959591	0.589707667982596	1
sci.RNA.B.029.AAGTACGTTA	1.67771532738745	-0.706635730521682	0.453999194594121	3
sci.RNA.B.029.AAGCATCCTA	-0.182775361561767	0.0818242991777005	-0.274652862035379	0
sci.RNA.B.029.TTCTATAGAG	-0.829334061442692	-0.436634453840638	0.185093856515967	1
sci.RNA.B.029.GTAGATGCGC	2.30629561251592	0.110770175179277	-0.283456097348961	1
sci.RNA.B.029.GCTCGAATCA	4.76014711056253	-1.47651433983164	0.505478958103838	3
sci.RNA.B.029.ACGATAGACT	-0.0533354630075173	-1.11844269675441	1.04454540735522	3
sci.RNA.B.029.TTGATATGAA	1.23314784904187	-0.0334201752292434	-0.210173137699715	0
sci.RNA.B.030.ATCCATCAGG	3.12876244762719	-0.871471634645528	0.721597956262733	3
sci.RNA.B.030.TCCGCCGGTC	1.29417742899715	-0.800820233958015	0.459280684995243	3
sci.RNA.B.030.GCGGTTATTG	-0.235041268580666	-0.374033183596944	0.647938546030276	0
sci.RNA.B.030.ATCTAGGTTC	-0.830593405792704	0.191584750655007	-0.378686963864714	0
sci.RNA.B.030.GCTCGAATCA	2.09791635225805	-1.0590252918247	1.13803179120631	3
sci.RNA.B.030.CCTAAGCGGT	-0.981333343911486	-0.569996674852934	0.0470943044657322	0
sci.RNA.B.030.CCATCGGACC	0.225360435925147	-0.264675028709713	0.152974617669665	0
sci.RNA.B.030.GGCTCGAGAT	3.34508884149593	-1.17273706670316	0.475083763127016	3
sci.RNA.B.030.TAGAATAGCC	1.25726536322965	-0.0169710276998762	-0.123466103234438	1
sci.RNA.B.031.ACTCGACGCC	-0.578474366485985	0.820170782261471	-0.451153528092074	0
sci.RNA.B.031.ACGGAGAATA	0.754586230671193	-0.917775505560444	0.221521674973282	1
sci.RNA.B.031.TCTCTCATCC	-0.273867349963305	0.495001689059735	0.15319910231106	0
sci.RNA.B.031.GGCTCGAGAT	5.28778448195424	-1.02676492173991	1.08146387674784	3
sci.RNA.B.032.AGCGATCCGC	3.30162869833307	-0.796254630646336	0.342391661709692	1
sci.RNA.B.032.TGCCTAACTT	2.12625236620813	-2.23376354744217	0.257904240276748	3
sci.RNA.B.032.CTGGTTGGTT	0.273023190758447	-0.190513929304282	0.563094889898506	0
sci.RNA.B.032.TTCTATAGAG	0.732176573103375	0.662403473269324	-0.101572341190082	1
sci.RNA.B.032.TAGCCAGCAA	3.00969059869799	-1.27324011481971	2.02381154469752	3
sci.RNA.B.032.TTCTCTACTA	0.00124428735875082	0.0968488325428427	0.506635860410745	1
sci.RNA.B.032.ACCAGTATAA	2.17548563317049	-1.14590853559582	0.838465156634569	3
sci.RNA.B.033.TCTATCGGTA	3.50868725976013	-1.70674857706596	0.435874403867492	3
sci.RNA.B.033.CTATTAACCA	0.351044307362958	0.157504665399994	0.0446358823769923	1
sci.RNA.B.033.ACCAGTATAA	2.41479001522384	-1.15114650803843	0.715529399528785	3
sci.RNA.B.033.ACTGGTAGAT	0.308059156214971	0.437549581941013	-0.379419568955724	0
sci.RNA.B.033.ACGATAGACT	2.41762182094395	-1.27394490829119	1.38290006252993	3
sci.RNA.B.033.TGAGACTCTA	3.23303247558056	-1.56097564279925	0.374327991303697	3
sci.RNA.B.034.TCCGCCGGTC	2.91044399914585	-0.536974657250381	1.23214053745241	3
sci.RNA.B.034.GGCTGCCTTA	-0.0857280470286756	0.171530856448872	-0.012141419773167	0
sci.RNA.B.034.GGCTTCTGGA	0.496553904289419	-0.379509612976932	0.371252447094661	1
sci.RNA.B.034.ACGTTGAATG	-0.144686441693062	0.163797712642428	0.00819799597138785	0
sci.RNA.B.034.GACCAATGCG	0.395871558472249	0.189901154725317	-0.149346068315014	0
sci.RNA.B.034.GGACGACGCA	0.659141752296041	-0.276821099558107	0.325018986900161	1
sci.RNA.B.035.TCCGCCGGTC	2.11340293957892	-0.985662585582618	0.536483758015343	3
sci.RNA.B.035.TTCTATAGAG	1.47646445987249	-0.0660584193586715	0.14759408123362	1
sci.RNA.B.035.CGTCTATGAA	2.05735897592673	-1.05882976424165	-0.0312159479915956	1
sci.RNA.B.035.GGCTGCCTTA	-0.89696600197743	-0.260709355321852	-0.131522658177734	0
sci.RNA.B.035.TTCTCTACTA	3.04621639740106	0.457671905778661	0.380628751727528	1
sci.RNA.B.035.CCTAAGCGGT	0.391123780776979	-0.381393885611943	0.47611155688511	0
sci.RNA.B.036.GGCATCTACC	0.730644547826016	-0.603958801998735	0.803965082833499	1
sci.RNA.B.036.TCTATCGGTA	5.24079234590897	-0.840187598940408	0.403969720405825	3
sci.RNA.B.036.TCTCTCATCC	-0.529726486645592	0.428523741660337	-0.164933350660567	0
sci.RNA.B.036.AATCCGGTCA	-0.730449118127124	0.0648527406993933	0.175762179334195	1
sci.RNA.B.036.GGCGGTTGAC	2.85684355162755	-0.538879361179943	0.345449090074422	3
sci.RNA.B.036.AGGTAGAGCT	0.451918562023062	-0.744706931678367	0.486301786589512	1
sci.RNA.B.036.TTGCAGCATT	0.0243341724582752	-0.915543382292679	0.799635254568383	1
sci.RNA.B.036.TCCTCTCCGT	1.78271337404949	-2.03347472157557	0.585510541746471	3
sci.RNA.B.036.GACCAATGCG	-0.0219983566500506	-0.047442639332555	0.0107408804865097	0
sci.RNA.B.036.GGCTATTCGA	1.05719958113935	-2.2728996221074	1.2113794889979	3
sci.RNA.B.037.ACGGAGAATA	0.0373285666617957	0.516996246114052	-0.163684874049347	1
sci.RNA.B.037.GGCATCTACC	3.30179922126606	-0.887274992536152	0.0445575581346196	1
sci.RNA.B.037.TCTATCGGTA	4.34172227815272	0.306236023331319	0.32228186020195	3
sci.RNA.B.037.TGCCTAACTT	1.51780925929227	-0.788967721098634	1.23932590884817	3
sci.RNA.B.037.GCGGCCAATC	2.33643428137168	-1.40892896232034	1.0544579323939	3
sci.RNA.B.037.CCATCGGACC	1.07247263311893	0.576923031821774	-0.571522920203049	0
sci.RNA.B.037.ACTCTACTGG	-0.976927636752682	-0.655702796451217	0.493777931937281	1
sci.RNA.B.037.TTGATATGAA	0.531508351673668	-0.187064380814911	0.17851858182062	0
sci.RNA.B.038.ATCCATCAGG	3.47265455342719	-1.23778362161538	-0.143039509202724	3
sci.RNA.B.038.AAGCATCCTA	0.913269437597527	0.64356110518078	0.399807472141366	0
sci.RNA.B.038.CTGGTTGGTT	-0.0851608751896588	0.118764884296643	0.0908422247422694	0
sci.RNA.B.038.AGGTAGAGCT	0.301275425239906	0.452041896074567	-0.0334690771688302	1
sci.RNA.B.038.TTCGCTGCCT	1.03456191447679	0.318691572750318	0.0637501790584041	1
sci.RNA.B.038.ATCTAGGTTC	-0.189101225145138	-0.115283952460592	-0.0210366623099796	0
sci.RNA.B.038.CCATCGGACC	-0.404941088727177	0.810330078567301	-0.156856423255555	0
sci.RNA.B.039.TCTATCGGTA	1.36647602074566	-1.14006932028492	1.27047261115514	3
sci.RNA.B.039.CTATTAACCA	0.563820686993662	-0.769163330251514	0.207857278556885	1
sci.RNA.B.039.CGTCTATGAA	-0.351837864901366	-0.552817686221005	-0.351159673215245	1
sci.RNA.B.039.GGCTTCTGGA	2.21522771042197	-0.899751820951695	0.183095091534387	1
sci.RNA.B.039.ATCTAGGTTC	0.307338668217269	-0.0118168708677637	0.31959141673565	0
sci.RNA.B.039.GCTCGAATCA	4.80543027625939	-1.35005295980728	1.5558922169106	3
sci.RNA.B.039.CCATCGGACC	-0.180534957124988	-0.754848262272417	0.279404020103796	0
sci.RNA.B.039.GACCAATGCG	0.501911742890627	0.592282089360953	-0.612924763752388	0
sci.RNA.B.039.CCTGAGAGCA	1.05985350022325	0.0631101158402265	-0.0854944869785492	1
sci.RNA.B.039.ATTAACTTAA	1.53834300526368	-2.16630192894995	0.620982090845536	3
sci.RNA.B.040.ACTCGACGCC	0.368182443563062	0.310741971189503	-0.385228949398241	0
sci.RNA.B.040.TGCCTAACTT	3.40903206468201	-0.616327632286916	0.667166246099892	3
sci.RNA.B.040.GCGGTTATTG	0.135011536657596	-0.67186634773671	-0.127371153997176	0
sci.RNA.B.040.CTCGGAGCAA	3.18605260699677	-0.669722416138432	0.842144755760592	3
sci.RNA.B.040.TTCGCTGCCT	2.9532412859868	-0.0646019170511423	0.132769008940602	1
sci.RNA.B.040.TTCTCTACTA	0.392591011050953	-0.77205726387667	0.345250787866518	1
sci.RNA.B.040.ACGATAGACT	2.11947982152356	-0.796750519018985	0.494443776270699	3
sci.RNA.B.040.GGACGACGCA	1.37663516211727	-0.205462148112747	0.245994379314003	1
sci.RNA.B.041.GGATTCTATC	0.219626880824027	-0.844340928015538	0.747830070694898	1
sci.RNA.B.041.TGCCTAACTT	3.45427254302733	-1.11527517699788	1.23492910327454	3
sci.RNA.B.041.CTGGTTGGTT	-0.504740991702931	-0.690423411662789	0.113250970888749	0
sci.RNA.B.041.CCAGGCTCTT	1.24172557851994	0.191236361262873	0.89557598810043	1
sci.RNA.B.041.GATTCCGGAA	0.736794413810552	0.0831441799118716	-0.0595656554620327	0
sci.RNA.B.041.CTATTAACCA	1.35470513504808	-1.97213377233204	1.98657880527823	1
sci.RNA.B.041.GCGGTTATTG	-0.519744640342657	-0.55225638696227	0.146865543726084	0
sci.RNA.B.041.ACGCTTCTCT	4.49612967017146	-1.10750953335827	0.657942912722318	3
sci.RNA.B.041.ATATGCCATC	2.49448694825104	-1.5141238044231	0.699095262492683	3
sci.RNA.B.041.GGCTCGAGAT	2.06284349333527	-1.40746609604341	0.616693599898292	3
sci.RNA.B.042.CCTATCATAA	0.431988756175516	-1.12858701401957	1.12580191685625	1
sci.RNA.B.042.TCTATCGGTA	2.27334345383396	-1.18113941238063	0.0703975290736236	3
sci.RNA.B.042.AAGCATCCTA	-0.22086346781812	-0.451757398704673	-0.546140949842872	0
sci.RNA.B.042.CTATTAACCA	0.710797112276473	-0.803974132420371	-0.172771410746107	1
sci.RNA.B.042.ATATGCCATC	4.14959784212373	-1.12442131614773	1.00430046772979	3
sci.RNA.B.042.GGCTGCCTTA	-0.670270641255763	-0.0694415377022157	0.375580192481923	0
sci.RNA.B.042.TTCGCTGCCT	1.41160965875473	-1.49089551662703	0.530101804852605	1
sci.RNA.B.042.TAGAATAGCC	0.273385335216794	-0.582711646618282	0.589716664013337	1
sci.RNA.B.042.CCTGAGAGCA	0.986641642073775	-0.985734341299714	1.06323240316925	1
sci.RNA.B.042.ACGATAGACT	0.42863917107007	-1.50084411212918	0.211742244077168	3
sci.RNA.B.042.GGCTATTCGA	1.00389511860634	-0.840166330682226	0.864171798476637	3
sci.RNA.B.042.TCTAGTCAAG	0.79710909750226	-0.348488973586094	0.595862543114301	1
sci.RNA.B.043.ACTCGACGCC	-0.829550603195092	0.24433853266103	0.184930686965102	0
sci.RNA.B.043.TCTCTCATCC	-0.213940219241669	0.171554395866406	0.038425174032776	0
sci.RNA.B.043.GGCGGTTGAC	1.74070985665733	-1.15877971150272	1.15984115866995	3
sci.RNA.B.043.CGTCTATGAA	2.36626623238036	-0.265623736799978	0.295203295429161	1
sci.RNA.B.043.TTCTCTACTA	1.84583149169907	0.0943239277616048	-0.494003587880712	1
sci.RNA.B.043.ACGTTGAATG	-0.523281770678197	0.671777114026468	-0.233109232350283	0
sci.RNA.B.043.CTTCATTAGA	-1.04316952856675	-0.769228917898534	-0.148247733895479	0
sci.RNA.B.043.GCGGCCAATC	0.938442280729114	-0.701130173109634	0.747596406008051	3
sci.RNA.B.043.GACCAATGCG	-1.24282689986983	0.106186337354426	0.00231038409050455	0
sci.RNA.B.043.ATTAACTTAA	2.47465494442718	-0.306390868954348	1.49691331604656	3
sci.RNA.B.044.ACTCGACGCC	-0.505672619444678	-1.18319689276208	0.0333248022901134	0
sci.RNA.B.044.GGATTCTATC	2.27345189020949	0.0556202341615227	0.0435341556818666	1
sci.RNA.B.044.TCCGCCGGTC	2.26255994032961	-0.914873784151357	0.649876813092116	3
sci.RNA.B.044.CTGGTTGGTT	-0.137882700488234	-0.29144155250119	0.79221549354921	0
sci.RNA.B.044.GATTCCGGAA	0.701310706159257	1.05926342771186	-0.151864226794686	0
sci.RNA.B.044.CGTCTATGAA	1.27328429898077	0.399336110052385	0.276955966555604	1
sci.RNA.B.044.AGGTAGAGCT	-2.04907852835296	-0.231602617401449	0.0913758953085093	1
sci.RNA.B.044.TTCGCTGCCT	1.27781462566381	0.0178531381465625	0.731414878107515	1
sci.RNA.B.044.TTCTCTACTA	-0.471065360463353	-1.18203175692384	-0.608898211783751	1
sci.RNA.B.044.CCGCGCAGGT	0.416001930271584	-1.02222296784843	0.653844289759708	1
sci.RNA.B.044.CGTATTGAGA	3.21305416065584	-1.04270372860588	0.691367188489489	3
sci.RNA.B.045.AATCGAACTC	3.33443398608104	-0.800815445669542	0.439987487937381	1
sci.RNA.B.045.TTGCAGCATT	-0.688312686789465	-0.974481764155358	1.29127122582033	1
sci.RNA.B.045.CCTAAGCGGT	-0.416294710652329	0.154594203280863	-0.0276101985556185	0
sci.RNA.B.045.GCGGCCAATC	1.76672883975185	-0.828735404710039	1.34889538813455	3
sci.RNA.B.045.GACCAATGCG	-0.706439417736323	-1.15530265233135	0.460432661727933	0
sci.RNA.B.045.GGCTCGAGAT	1.72236971464891	-2.57940284850779	0.908991506512046	3
sci.RNA.B.045.CGTATTGAGA	1.20196165057967	-1.28960385565453	-0.114273031684169	3
sci.RNA.B.046.CTATTAACCA	2.88603278139139	-1.24642577926202	0.121330808956401	1
sci.RNA.B.046.GCGGAGTCGA	1.5299626025289	-2.26671256113082	0.228231127475619	3
sci.RNA.B.046.ACCAGTATAA	3.14499387629299	-0.528577324092849	0.67194939789309	3
sci.RNA.B.046.TTGCAGCATT	2.02830764228993	-0.227452804658292	-0.513844602397158	1
sci.RNA.B.046.TCCTCTCCGT	-0.431999513248423	-0.852824388517146	1.2250190276743	3
sci.RNA.B.047.TCCGCCGGTC	1.93324651931731	-1.75537620429842	0.958336007963537	3
sci.RNA.B.047.GATCCAGCGT	3.0680826682849	-1.15540459064981	0.534371630669728	3
sci.RNA.B.047.CTGGTTGGTT	0.917636263745068	-0.399921998883676	0.418475090327968	0
sci.RNA.B.047.TTCTATAGAG	2.24635273640179	0.318726662538782	0.49517138968967	1
sci.RNA.B.047.CTATTAACCA	0.750107502854673	-0.482244763016325	0.41688168903351	1
sci.RNA.B.047.GCGGTTATTG	-0.72459523023737	0.309882298542014	-0.209072255379611	0
sci.RNA.B.047.GCTCGAATCA	1.06656747777113	-0.496916899325749	1.65741030927804	3
sci.RNA.B.047.ACTCTACTGG	0.381077238046033	-0.774274118577182	1.144614433007	1
sci.RNA.B.047.GACCAATGCG	1.17582637788709	0.0557976623116958	0.449791303974809	0
sci.RNA.B.047.TGAGACTCTA	2.81386810090977	-1.84161601461881	0.509347146619307	3
sci.RNA.B.047.TTGATATGAA	0.278417618486348	0.235060859326451	0.298619693461629	0
sci.RNA.B.048.ACGGAGAATA	0.127158242838697	-0.804177259914625	0.440670316393034	1
sci.RNA.B.048.TCTCTCATCC	-0.526878005088703	0.0535646232974133	0.275005359380165	0
sci.RNA.B.048.AATCGAACTC	2.09527640451008	0.0753289257629277	-0.393534306398842	1
sci.RNA.B.048.CTATTAACCA	1.28595858634236	-0.721941720278001	0.409503612748622	1
sci.RNA.B.048.CGAATCTCCT	3.49220559636661	-0.995949560240691	0.983079627949569	3
sci.RNA.B.048.AGGTAGAGCT	0.465029172066537	0.0454808107790202	0.181754188275994	1
sci.RNA.B.048.TTCTCTACTA	0.438751041780163	-0.410635909809243	0.636471615772732	1
sci.RNA.B.048.GGCTCGAGAT	2.01835875322919	-1.74160796575461	0.996877240512086	3
sci.RNA.B.048.CCTGAGAGCA	0.220627749505262	-0.600921537033234	0.376669162506682	1
sci.RNA.B.049.ACGGAGAATA	1.92890412904471	-0.751648749321689	-0.0797477569025107	1
sci.RNA.B.049.TCTATCGGTA	1.20921704221146	-0.790666939452191	1.04724568661924	3
sci.RNA.B.049.TTCTATAGAG	2.68887202155088	-0.354472469236744	0.243800186398556	1
sci.RNA.B.049.GATTCCGGAA	1.00691894719027	-0.02855068650655	-0.0936791122143099	0
sci.RNA.B.049.CTATTAACCA	-0.59569092385612	-0.560222543404429	0.906979064361566	1
sci.RNA.B.049.GCGGAGTCGA	3.81206982575986	-1.71008745954075	1.12995252110341	3
sci.RNA.B.049.TTCGCTGCCT	0.923189491208779	-0.0471044891819344	-0.109370922772922	1
sci.RNA.B.049.TTCTCTACTA	1.16959152484939	-0.830393978208681	0.941880049260963	1
sci.RNA.B.049.ACTGGTAGAT	-1.22691106743799	0.111441407327093	-0.510117529234568	0
sci.RNA.B.049.GACCAATGCG	-0.391258501093145	-0.381371508428979	0.417964349226745	0
sci.RNA.B.049.TCTAGTCAAG	0.889988564688161	-0.125321262050982	0.211367198679261	1
sci.RNA.B.050.GGATTCTATC	1.08492845096742	-0.817257110912668	-0.0433950368902983	1
sci.RNA.B.050.GATCCAGCGT	3.8690060333146	-1.25243733610197	0.969699286757066	3
sci.RNA.B.050.TTCTATAGAG	-0.82800509340394	-0.636247166190478	1.19609804150421	1
sci.RNA.B.050.GATTCCGGAA	-1.15787356145702	0.0672336664801287	-0.107145890590028	0
sci.RNA.B.050.CTATTAACCA	1.71016488897429	-0.419050546980808	-0.888746713206904	1
sci.RNA.B.050.CTGAAGAGAC	-0.63363795066297	-0.280159036895489	-0.0666911843106097	1
sci.RNA.B.050.GCGGAGTCGA	3.95085925796152	0.0696320063151172	0.362506214356451	3
sci.RNA.B.050.GACCAATGCG	-0.863038252341774	0.178381337334929	-0.0665794554338264	0
sci.RNA.B.050.GGCTCGAGAT	0.652317635452534	-1.05314073383424	0.253210532495648	3
sci.RNA.B.050.ACGATAGACT	2.85896712435981	-0.965530709401687	0.674349135124154	3
sci.RNA.B.050.ATTAACTTAA	4.08036767016404	-1.9207785101891	1.76541517566406	3
sci.RNA.B.051.ACGGAGAATA	3.27501506318284	-1.01797865404762	0.689428427672107	1
sci.RNA.B.051.TTCTATAGAG	-0.570095362374777	0.246026216602327	0.0426409082910428	1
sci.RNA.B.051.AGGTAGAGCT	-0.436549935234543	-0.368921097230822	0.727490434404603	1
sci.RNA.B.051.GGCTGCCTTA	0.262493924691218	-0.148540769507163	0.207882267144159	0
sci.RNA.B.051.CCTAAGCGGT	1.48118856882158	-0.744096038819585	-0.0250607412925975	0
sci.RNA.B.051.CGTATTGAGA	1.72263422369137	-1.16582615627938	0.408350396092092	3
sci.RNA.B.052.AGCGATCCGC	0.301432886780039	-1.35051453827091	0.747418776293152	1
sci.RNA.B.052.ACTCGACGCC	0.0310290214372811	-0.000584969714091887	-0.0931093311342363	0
sci.RNA.B.052.GGCATCTACC	0.270729819462057	-0.131336857911274	0.531911491741529	1
sci.RNA.B.052.TCTCTCATCC	-0.121846425235828	-0.692915370271904	-0.221526019664022	0
sci.RNA.B.052.TTCTATAGAG	0.2321648651567	-0.700269826153905	0.679226518262282	1
sci.RNA.B.052.TTCTCTACTA	0.815444374654692	-0.355280878250851	-0.471089041015267	1
sci.RNA.B.052.GTAGATGCGC	1.69783530547198	-0.469520588991639	0.255287321219531	1
sci.RNA.B.052.GGACGACGCA	-0.0947495578642099	-0.224776535532312	0.598941844165351	1
sci.RNA.B.052.CCGCGCAGGT	1.85422033138886	-1.67318667902496	0.36256861882379	1
sci.RNA.B.053.TCCGCCGGTC	2.10930754996673	-1.52796090098448	0.633653834904566	3
sci.RNA.B.053.TCGGTAAGGC	4.94537279358608	-1.25920809586624	0.718567315215655	3
sci.RNA.B.053.GATCCAGCGT	0.804859575376038	-1.35941000471227	0.998876294688117	3
sci.RNA.B.053.CTGGTTGGTT	-0.157076130771633	0.101258393278292	-0.593499313574854	0
sci.RNA.B.053.CCAGGCTCTT	0.537195746305817	-1.06427247988297	0.599490649741621	1
sci.RNA.B.053.CGAATCTCCT	3.43396466678035	-1.31451229936831	0.891720549225674	3
sci.RNA.B.053.GGCTTCTGGA	-0.255947107839915	0.426586374589274	0.397058335356596	1
sci.RNA.B.053.ACCAGTATAA	1.40223619347996	-2.20024826913945	0.807356430340575	3
sci.RNA.B.053.CCTAAGCGGT	0.196186431608286	-0.472203349656571	0.464243048150918	0
sci.RNA.B.053.GGCTATTCGA	2.65666357878843	-1.19943039291855	0.421819391038081	3
sci.RNA.B.053.ATTAACTTAA	3.12525954517499	-1.92825405663803	0.369735781594296	3
sci.RNA.B.054.TCTCTCATCC	-0.41880860548981	-0.0894429821404954	0.113181074904313	0
sci.RNA.B.054.CTGGTTGGTT	0.533834179719076	-0.10830262378289	0.146343709828705	0
sci.RNA.B.054.AATCGAACTC	2.00201269835744	-0.229259710979731	-0.580151475625227	1
sci.RNA.B.054.CGTCTATGAA	0.294492163891072	-0.289510494552664	-0.0429697803727119	1
sci.RNA.B.054.ACCAGTATAA	4.27606306170765	-1.7517662061278	1.01080493191182	3
sci.RNA.B.054.ACGATAGACT	-0.70191709763645	-1.47695862018927	-0.156360227668447	3
sci.RNA.B.054.GGCTATTCGA	2.47142374501756	-0.704781855846335	0.900095272944975	3
sci.RNA.B.054.CGTATTGAGA	3.21653480332532	-1.1465678616105	0.784858990688087	3
sci.RNA.B.055.GGCATCTACC	2.52780177255231	-0.829969134124864	0.174221930231018	1
sci.RNA.B.055.TCTATCGGTA	3.24206719830287	-1.5742050355638	0.592802680849086	3
sci.RNA.B.055.AAGCATCCTA	0.698947057090339	0.324767159523842	-0.272599057728614	0
sci.RNA.B.055.GCGGTTATTG	0.315833115911832	-0.253698170677543	0.661626369452003	0
sci.RNA.B.055.CGTCTATGAA	0.653643019191063	-0.523125877072514	0.0800327105348771	1
sci.RNA.B.055.CTTCATTAGA	0.200079582929722	0.518345690970489	-0.14680582013109	0
sci.RNA.B.055.CCTAAGCGGT	0.501196684011195	-0.334677283395191	-0.0181891601636774	0
sci.RNA.B.055.GACCAATGCG	-0.961187635944028	0.475808647373855	-0.223592825514064	0
sci.RNA.B.055.CCTGAGAGCA	3.52175704177686	-0.630105855303163	1.10128236353695	1
sci.RNA.B.055.TGAGACTCTA	3.87265292962652	-1.68212173294479	2.02888134455387	3
sci.RNA.B.056.TCTATCGGTA	3.85356108753975	-1.45517851186094	0.388421980908988	3
sci.RNA.B.056.AAGCATCCTA	0.53509051373849	0.56039599748346	-0.297250832679297	0
sci.RNA.B.056.CCAGGCTCTT	0.951157087946362	-1.03422515045153	0.729777873090885	1
sci.RNA.B.056.TTCTATAGAG	3.97342090759488	-0.202359503537556	-0.143822047390706	1
sci.RNA.B.056.CTATTAACCA	1.2924043321839	-0.566617239863669	-0.263601887006541	1
sci.RNA.B.056.ACGCTTCTCT	1.13267075716094	-1.88647776326977	0.970242478266544	3
sci.RNA.B.056.GTAGATGCGC	3.00038436454588	-0.924871749954161	0.667036131883388	1
sci.RNA.B.056.ATCTAGGTTC	-0.469234183633569	-0.332048243752836	0.536768489599199	0
sci.RNA.B.057.ACTCGACGCC	0.846026253387913	0.751859423968023	0.506645731179479	0
sci.RNA.B.057.TCTATCGGTA	3.42675832478044	-0.636192961037422	0.39015019650825	3
sci.RNA.B.057.CTGGTTGGTT	0.682977266674296	0.360825509654792	-0.401049017769498	0
sci.RNA.B.057.AATCCGGTCA	0.173730871968524	-0.569823502486825	0.667308680252091	1
sci.RNA.B.057.GGCTTCTGGA	3.16362572598494	-1.20784688313548	-0.181012366137993	1
sci.RNA.B.057.ACGTTGAATG	0.0884032953499511	0.0135296151440903	0.107545047633353	0
sci.RNA.B.057.ACTCTACTGG	0.869556530228869	-1.26867227135265	0.291430837784695	1
sci.RNA.B.057.GGCTCGAGAT	3.94168824646773	-0.872040425868053	0.538795400794806	3
sci.RNA.B.057.GGCTATTCGA	2.1959713851259	-0.857794861738419	1.2034736208202	3
sci.RNA.B.057.ATTAACTTAA	2.30400165086473	-2.23689767500397	0.723862917386541	3
sci.RNA.B.057.CGTATTGAGA	3.82373385251114	-0.294733766655772	0.280836420332074	3
sci.RNA.B.058.CCTATCATAA	1.66752188633964	-1.12534983788771	0.353506126723984	1
sci.RNA.B.058.AAGCATCCTA	-0.607710438876446	1.01511696488518	0.0804518994696474	0
sci.RNA.B.058.TGCCTAACTT	1.42284555619618	-1.31360350618631	0.269983247616744	3
sci.RNA.B.058.CTGGTTGGTT	-0.443653381648442	0.223554489276307	0.039529605715399	0
sci.RNA.B.058.GCGGTTATTG	0.408651035462025	-0.160365946595952	0.378588758206328	0
sci.RNA.B.058.ACGCTTCTCT	2.73082012754732	-1.87958985425347	0.96237516077627	3
sci.RNA.B.058.CTTCATTAGA	-0.422825415383863	-0.256481924082347	-0.343222655450967	0
sci.RNA.B.058.GCTCGAATCA	0.851625968224021	-0.282984064856629	1.07085878617024	3
sci.RNA.B.058.CCATCGGACC	0.152842068860889	-0.713895392449725	0.0974472024434324	0
sci.RNA.B.058.ACTCTACTGG	0.595054511926879	-0.457882194230258	0.319159835238108	1
sci.RNA.B.059.GGCATCTACC	0.537566388166167	0.257021710754355	0.243708243623755	1
sci.RNA.B.059.TCTATCGGTA	2.52476070546599	-1.18787574688798	1.20055796972201	3
sci.RNA.B.059.AATCGAACTC	0.89544516462366	-1.0459936208403	0.453384627935181	1
sci.RNA.B.059.CTGAAGAGAC	0.568694730850454	0.682537835286736	-1.12804725777549	1
sci.RNA.B.059.CGTCTATGAA	-1.56917952644684	-0.262908953785535	1.18156852542872	1
sci.RNA.B.059.CTCGGAGCAA	3.25829950622941	-0.950735376095585	0.293168264071013	3
sci.RNA.B.059.TTCGCTGCCT	0.0377121426778847	-1.48082813636351	-0.162333363569806	1
sci.RNA.B.059.TTGCAGCATT	1.82294686950397	-0.918082196174691	0.934205022868932	1
sci.RNA.B.059.GCTCGAATCA	3.38875496736185	-1.61701037823851	1.18310433978266	3
sci.RNA.B.060.ACTCGACGCC	-0.298069080849682	0.235577868811076	0.335132210355483	0
sci.RNA.B.060.CCTATCATAA	1.5389632700089	1.33061331507675	-0.388931596505066	1
sci.RNA.B.060.TGCCTAACTT	4.18593010246723	-1.26372911236509	0.945203108476876	3
sci.RNA.B.060.AATCGAACTC	0.564684561275565	0.609913275902469	0.175550972179423	1
sci.RNA.B.060.CTATTAACCA	0.957027235319321	-1.06111076096035	0.481653203495349	1
sci.RNA.B.060.CGAATCTCCT	2.87780461734514	-1.53487177900142	1.69913725407349	3
sci.RNA.B.060.CTTCATTAGA	0.108769010503588	-0.548853330290241	0.0676090537105237	0
sci.RNA.B.061.ACTCGACGCC	-0.893196679563241	0.377585727453646	0.12208583875772	0
sci.RNA.B.061.GGCTTCTGGA	-0.134840474760374	-1.63416915934091	0.581412706042826	1
sci.RNA.B.061.ACGTTGAATG	0.0440749254276037	-0.027725259406422	-0.546699531571794	0
sci.RNA.B.061.GCTCGAATCA	1.58660208614786	-1.21935020605814	1.27168283990523	3
sci.RNA.B.061.CCATCGGACC	0.353530946720213	0.0437947349762882	0.331912929784348	0
sci.RNA.B.061.ACTCTACTGG	0.839853866282272	-0.418617641978227	0.104412192967055	1
sci.RNA.B.061.GGCTATTCGA	3.8571286467702	-1.87875829254752	1.22057158611753	3
sci.RNA.B.061.CCGCGCAGGT	4.55867772090525	-1.28375196977936	1.23952182422446	1
sci.RNA.B.062.ACTCGACGCC	-0.735263096023757	0.0267422895339195	-0.0125851795990933	0
sci.RNA.B.062.ACGGAGAATA	1.88591753590193	-0.538578762305627	0.784558382940009	1
sci.RNA.B.062.ATCCATCAGG	1.89506784565814	-0.221986130308963	0.955777137160387	3
sci.RNA.B.062.AATCCGGTCA	1.55114660805898	-1.0391649536604	-0.488101811518168	1
sci.RNA.B.062.CTATTAACCA	2.72657146995305	-0.256132032055135	0.660833990433856	1
sci.RNA.B.062.GCGGTTATTG	0.388375877387991	-0.104112161682987	0.490251351851978	0
sci.RNA.B.062.ACGTTGAATG	-0.349349479107583	0.186742171765424	0.00133588489322101	0
sci.RNA.B.062.ACCAGTATAA	3.3132830267229	-1.99263793728482	1.00405892745445	3
sci.RNA.B.062.TTGCAGCATT	1.91225930943666	0.538926221281088	0.677867395779221	1
sci.RNA.B.062.CCTGAGAGCA	0.832269299979997	-0.391446556061528	0.307718889842675	1
sci.RNA.B.062.TCTAGTCAAG	0.564693663134404	-0.856894738323744	-0.40058504749271	1
sci.RNA.B.062.CGTATTGAGA	1.90462472334326	-1.16409937804926	0.962598318222811	3
sci.RNA.B.063.AGCGATCCGC	1.12580461588543	-0.217103713757276	-0.338603576180581	1
sci.RNA.B.063.TCTATCGGTA	1.18393933841091	-2.47605699772291	1.34836292386194	3
sci.RNA.B.063.AAGCATCCTA	0.449133686538919	0.311317431450415	-0.531906349833947	0
sci.RNA.B.063.CTGGTTGGTT	-0.117367214003369	-1.48948983784055	-0.479547070882684	0
sci.RNA.B.063.ACGTTGAATG	0.237093349110459	-0.10776114585146	-0.49432335218054	0
sci.RNA.B.063.TTGCAGCATT	2.08676859543372	-0.0695434441068963	-0.405807832483585	1
sci.RNA.B.063.GCGGCCAATC	3.46245898228633	-0.792900156141301	-0.184689205651617	3
sci.RNA.B.063.CCATCGGACC	-0.910788665535368	0.195994060508838	0.141228895057508	0
sci.RNA.B.063.TAGAATAGCC	-0.160483510919428	-0.906435411080461	0.580687682004431	1
sci.RNA.B.063.TGAGACTCTA	3.9351886750073	-1.99398984658904	0.339814761640797	3
sci.RNA.B.063.TCTAGTCAAG	2.69298204442413	0.0134073110026922	0.468828894247267	1
sci.RNA.B.064.AGCGATCCGC	-0.325771290973443	-1.48800724940205	0.539885882833039	1
sci.RNA.B.064.TCTATCGGTA	2.27812410587707	-1.44889873849088	1.15139703524318	3
sci.RNA.B.064.TCTCTCATCC	0.247153580800961	-0.13825045106855	-0.405993245797233	0
sci.RNA.B.064.GATCCAGCGT	2.03657701370545	-0.774637340236466	0.501726175189343	3
sci.RNA.B.064.CCAGGCTCTT	1.7573075821095	-0.725113310551485	0.509214397032927	1
sci.RNA.B.064.GGCGGTTGAC	2.42319373881448	-0.913602644850324	1.62764172329876	3
sci.RNA.B.064.ATATGCCATC	1.84069070512879	-1.19527022928165	0.599978058862432	3
sci.RNA.B.064.AGGTAGAGCT	-0.28584678647322	-0.942979641094894	1.41454654104326	1
sci.RNA.B.064.GGCTGCCTTA	-0.0415525364413047	0.964886239083536	0.236816004297783	0
sci.RNA.B.064.TAGCCAGCAA	3.02199833867917	-2.46175217232031	0.789165820452099	3
sci.RNA.B.064.GCGGCCAATC	3.63993790841521	-0.0943092489226056	0.359966011643105	3
sci.RNA.C.001.ACGGAGAATA	0.377515431219444	-0.933686267208653	-0.127920154513924	1
sci.RNA.C.001.TCCGCCGGTC	4.53534203560121	-0.726904899522597	1.29460197775805	3
sci.RNA.C.001.CCAGGCTCTT	3.03975880264451	-0.709118477127402	0.570676278789837	1
sci.RNA.C.001.TTCTATAGAG	0.254140889404078	-0.891737111552631	1.46456826265229	1
sci.RNA.C.001.CGTCTATGAA	1.74922695831476	-0.288860647606199	0.610969473294582	1
sci.RNA.C.001.GGCTGCCTTA	0.390200122519077	0.280278009916715	-0.312746619312171	0
sci.RNA.C.001.ACCAGTATAA	4.25848305744516	-1.82663574078164	0.821140034837849	3
sci.RNA.C.001.ACTCTACTGG	1.1728287918826	0.18267430882741	-0.189931262225153	1
sci.RNA.C.001.GGACGACGCA	1.79703865713913	-0.255401397781712	0.480951043747716	1
sci.RNA.C.001.TTGATATGAA	1.65078422090808	-0.254885133911066	0.140068420521749	0
sci.RNA.C.002.TCTATCGGTA	4.51321290492444	-0.467963883186616	0.256100887058218	3
sci.RNA.C.002.TCCGCCGGTC	2.69125355672546	-1.16205260833653	0.634384481338925	3
sci.RNA.C.002.AGGTAGAGCT	0.20500131817599	-1.63073326073124	1.51163647211738	1
sci.RNA.C.002.ATCTAGGTTC	0.95645083073502	-0.0275892147212959	-0.234237671280166	0
sci.RNA.C.002.CTTCATTAGA	0.601486891714249	0.168280408263199	-0.176241167267515	0
sci.RNA.C.002.CCATCGGACC	-0.190299270375428	0.255014138112948	-0.0366971893110322	0
sci.RNA.C.002.TGAGACTCTA	3.43901283524534	-0.693274343289614	0.710928969795252	3
sci.RNA.C.003.ACGGAGAATA	1.18400830065388	-0.179764361386078	-0.71007162704043	1
sci.RNA.C.003.GGCTTCTGGA	1.47351219395081	0.218938452665487	0.360464991292141	1
sci.RNA.C.003.TCCTCTCCGT	3.70367467882461	-1.52109205738931	0.817692593714106	3
sci.RNA.C.003.GCTCGAATCA	4.52128192558455	-1.83320505985963	1.59637362231944	3
sci.RNA.C.003.CCTAAGCGGT	1.64466769667974	-0.537776970519847	0.0708069284741486	0
sci.RNA.C.003.ACGCGCTCCT	-0.164984940745293	-0.111894892007864	0.1295101978005	0
sci.RNA.C.003.GGCTATTCGA	1.59425282718641	-1.37840378482911	0.848667652726823	3
sci.RNA.C.004.AGCGATCCGC	1.97607660962806	-0.618039089118151	0.435875081819924	1
sci.RNA.C.004.CCTATCATAA	0.836648846087208	-1.0786022791569	0.735067170221321	1
sci.RNA.C.004.ACGGAGAATA	1.14094546426708	-0.00472181294307683	-0.24278492757402	1
sci.RNA.C.004.CTATTAACCA	1.55477761088631	-0.745699697594531	0.145995013218211	1
sci.RNA.C.004.GCGGTTATTG	-0.340633373137121	-0.0710792216640186	-0.492674087364033	0
sci.RNA.C.004.ATATGCCATC	0.382414367311544	-1.88138332623032	1.25616014282093	3
sci.RNA.C.004.GCGGAGTCGA	1.11294575076039	-2.54765074625042	0.373943158702876	3
sci.RNA.C.004.TTCGCTGCCT	0.477373500031716	-1.65099759151781	0.964336329499244	1
sci.RNA.C.004.GGCTTCTGGA	1.417780675857	-0.834924808656458	0.302122188678899	1
sci.RNA.C.004.CCTAAGCGGT	-0.276816485271449	0.738853151442951	-0.401336975594883	0
sci.RNA.C.004.TCTAGTCAAG	2.05534655874711	-0.896790057948603	-0.188470829791082	1
sci.RNA.C.005.AGCGATCCGC	1.091907752125	-0.780133781575266	1.01505868560941	1
sci.RNA.C.005.TCTATCGGTA	3.33154867212356	-2.09973934388148	2.14041324742387	3
sci.RNA.C.005.TCCGCCGGTC	2.61695172455021	-1.7617579362212	1.7891377358115	3
sci.RNA.C.005.AATCCGGTCA	2.10881067293659	0.318944644452681	0.270445036433124	1
sci.RNA.C.005.CTGAAGAGAC	0.792982742509677	0.165592496980679	0.67612804269484	1
sci.RNA.C.005.CTCGGAGCAA	3.64556179025478	-1.73736513975471	1.03602131260445	3
sci.RNA.C.005.GCGGCCAATC	1.31743853918064	-0.995979214712051	1.07707165695871	3
sci.RNA.C.005.TGAGACTCTA	2.20569642823995	-2.26415653143429	1.2554193413464	3
sci.RNA.C.005.GGACGACGCA	1.24123137246712	-0.0406415246801423	0.30722486878764	1
sci.RNA.C.005.TTGATATGAA	-0.168917162035188	-0.511011452439382	0.402420862638557	0
sci.RNA.C.006.ACGGAGAATA	2.40265557757357	-0.914818748218168	1.14080504071036	1
sci.RNA.C.006.GGCATCTACC	3.45420121664708	0.0160486348944939	0.65497981961063	1
sci.RNA.C.006.CGAATCTCCT	0.360968990777041	-0.430356631534037	1.1366091651835	3
sci.RNA.C.006.ATATGCCATC	-0.236859735230432	-0.45176146563114	1.28680076339549	3
sci.RNA.C.006.TTCGCTGCCT	1.92577077494347	1.00333449446954	-0.234124720263281	1
sci.RNA.C.006.TTGCAGCATT	2.18852030513982	-1.23534670124175	0.662366061234069	1
sci.RNA.C.006.ACTGGTAGAT	-1.27408141286579	0.25157736484303	0.249996283751351	0
sci.RNA.C.006.CTTCATTAGA	-0.529101859444737	0.0462677202159247	0.00828521936855475	0
sci.RNA.C.006.GCTCGAATCA	2.84307709282189	-1.80714710031772	0.64940289898836	3
sci.RNA.C.006.CCTAAGCGGT	0.106394530149145	0.245280507996311	0.262759670122917	0
sci.RNA.C.006.CGTATTGAGA	2.59331263707016	-1.42444502509668	1.48568851511816	3
sci.RNA.C.007.TCTATCGGTA	1.62778243892768	-0.973944139838582	0.610227012864943	3
sci.RNA.C.007.AAGCATCCTA	0.793078721377187	-0.128222953208748	0.137503667736341	0
sci.RNA.C.007.TTCTATAGAG	2.20215806464505	-0.284239557072508	0.494188300588866	1
sci.RNA.C.007.AATCCGGTCA	0.344947476382697	0.632121451245303	-0.693765142078095	1
sci.RNA.C.007.GCGGTTATTG	-0.257298786710482	0.0618916480264509	-1.30800107050275	0
sci.RNA.C.007.ACGCTTCTCT	3.47476982717221	-0.724656610599605	0.86533412728709	3
sci.RNA.C.007.CTCGGAGCAA	3.65937188423087	-1.68800288321355	0.980032152797094	3
sci.RNA.C.007.GCGGCCAATC	0.822458905260418	-1.41710592040091	0.416867382376566	3
sci.RNA.C.007.GGCTATTCGA	3.56471671069959	-0.637109797747973	0.534246523208756	3
sci.RNA.C.007.TCTAGTCAAG	-0.575525470819959	-0.405958443412968	0.566129884963618	1
sci.RNA.C.008.GGCATCTACC	3.37061999973853	0.573083131991923	0.0765622607501279	1
sci.RNA.C.008.AAGCATCCTA	0.905119933249316	-0.461253920300279	0.602764785101831	0
sci.RNA.C.008.GGATTCTATC	1.34651358907057	-0.0855303409937715	0.644081247468106	1
sci.RNA.C.008.TCGGTAAGGC	2.65134761508194	-1.21257339822828	0.962104225683366	3
sci.RNA.C.008.AGGTAGAGCT	-0.303717231079699	-1.19421976096107	0.576577713885173	1
sci.RNA.C.008.TGAGACTCTA	1.92452522338555	-1.94944531762144	1.08084114620275	3
sci.RNA.C.008.CCGCGCAGGT	2.26995199746447	-1.31082207197119	0.771706327819266	1
sci.RNA.C.009.ACTCGACGCC	0.265441606272281	-0.246426844377134	0.41057848157492	0
sci.RNA.C.009.CTGGTTGGTT	0.291649265374419	0.496726207663984	0.778838814070855	0
sci.RNA.C.009.CTCGGAGCAA	2.63920005957938	-0.618196868083329	0.412503355798199	3
sci.RNA.C.009.ACTGGTAGAT	0.421410301816921	0.000628282774717707	-0.00519732776314163	0
sci.RNA.C.009.ACTCTACTGG	2.25070260063001	-0.0414693627193827	-0.322636103721202	1
sci.RNA.C.009.GGCTATTCGA	3.67762847123599	-1.38485638830532	1.0422318806092	3
sci.RNA.C.009.TTGATATGAA	-0.0649999379954565	-0.260559728497166	0.216770670764392	0
sci.RNA.C.009.CGTATTGAGA	3.45624842082796	-1.78032336417975	0.711565900224466	3
sci.RNA.C.010.TCTCTCATCC	0.0450841982963051	0.155883092963393	0.0497507481174414	0
sci.RNA.C.010.TGCCTAACTT	3.23104832733747	-1.3643076380165	0.939442456990877	3
sci.RNA.C.010.TCGGTAAGGC	0.725919709174264	-2.31614761389412	1.19695110481095	3
sci.RNA.C.010.TTCTATAGAG	1.20942786533967	-0.401069299302933	-0.4556907807951	1
sci.RNA.C.010.AATCCGGTCA	2.06143773318636	-1.40960340404042	0.790147577229408	1
sci.RNA.C.010.CTGAAGAGAC	1.23542363555646	-1.05958033683983	1.23988311864023	1
sci.RNA.C.010.GTAGATGCGC	1.50143567478866	-0.82911691875047	1.31008559058891	1
sci.RNA.C.010.ACTGGTAGAT	0.0221313856524903	0.189354022176347	-0.382622984217115	0
sci.RNA.C.010.CCATCGGACC	0.491326121225694	-0.00827330018027017	0.244922647177177	0
sci.RNA.C.010.GACCAATGCG	0.477303233193145	1.08934505601632	-0.765365607116338	0
sci.RNA.C.010.TTGATATGAA	1.1659669344712	0.739064706101631	-0.599074573410997	0
sci.RNA.C.011.AGCGATCCGC	0.35933145793429	-0.760502088178438	0.0156604092577622	1
sci.RNA.C.011.ACGGAGAATA	3.26217204535421	-0.616903464679811	0.349582327672217	1
sci.RNA.C.011.AAGCATCCTA	-0.0180851812713798	-0.0461727106046921	-0.283535954199692	0
sci.RNA.C.011.AATCCGGTCA	1.5438729997769	-0.786504998082503	0.598912297111593	1
sci.RNA.C.011.ACGCTTCTCT	1.67068415950127	-1.22331543982703	1.49745655601171	3
sci.RNA.C.011.CGAATCTCCT	3.49202955738414	-0.855056894499694	0.520048226693858	3
sci.RNA.C.011.ATATGCCATC	1.66781054861955	-2.00714049152444	0.636485942606128	3
sci.RNA.C.011.GGCTCGAGAT	1.7588096838935	-2.89301329045998	1.58532010816257	3
sci.RNA.C.011.ATTAACTTAA	1.20594135777776	-1.949342183605	-0.0234864474441274	3
sci.RNA.C.012.ACTCGACGCC	-0.270406162011235	0.495706835072989	-0.102449913530438	0
sci.RNA.C.012.ACGGAGAATA	-0.279224861773178	0.0548865763416687	0.0659829197210924	1
sci.RNA.C.012.CGTCTATGAA	0.562458162835211	0.721300245105739	0.658317964837091	1
sci.RNA.C.012.CTCGGAGCAA	4.04077344088027	-0.907399777740768	0.48532484833365	3
sci.RNA.C.012.ATCTAGGTTC	0.224979649072383	0.132333692651205	0.0968116377158048	0
sci.RNA.C.012.GCTCGAATCA	2.51924451731606	-1.80082298011406	1.3521870811107	3
sci.RNA.C.012.CCTAAGCGGT	-0.792318319487155	-0.710420937947737	0.406911554261014	0
sci.RNA.C.012.ACTCTACTGG	0.804268596341058	-0.375895546700608	-0.0663803460034854	1
sci.RNA.C.012.ACGATAGACT	0.856767836866525	-1.00018105748705	1.14719807151873	3
sci.RNA.C.012.GGCTATTCGA	2.08057987182672	-1.01218348372765	1.0053513253675	3
sci.RNA.C.013.TCGGTAAGGC	3.85242598779158	-1.28807517828139	1.50155928928724	3
sci.RNA.C.013.GATCCAGCGT	3.46343574720728	-1.74414453470919	0.542704046731181	3
sci.RNA.C.013.CTATTAACCA	0.136730807053185	-0.981595568549128	0.180744028506904	1
sci.RNA.C.013.TTCGCTGCCT	0.993408562132322	-1.09631993407588	0.393225203267434	1
sci.RNA.C.013.GGCTTCTGGA	0.533692952742908	-0.0651460570355056	0.210793173615561	1
sci.RNA.C.013.CCTAAGCGGT	0.238429683394326	-0.073200521516116	0.613338550407491	0
sci.RNA.C.013.GCGGCCAATC	2.51584548745064	-1.72109205866994	0.486162791302265	3
sci.RNA.C.013.ACTCTACTGG	1.89602800765802	-0.269621291894579	0.282856816067229	1
sci.RNA.C.013.ACGCGCTCCT	-1.16039627034987	-1.6190915695949	0.184493901785383	0
sci.RNA.C.014.AAGTACGTTA	1.7592987374244	-0.296346256958817	0.0412169353964741	3
sci.RNA.C.014.AAGCATCCTA	0.824853157012281	0.868966817061641	0.0989581944694645	0
sci.RNA.C.014.TCGGTAAGGC	1.08653546002294	-2.25594789255638	0.341534327230489	3
sci.RNA.C.014.AATCGAACTC	1.95154848499504	-0.622221086237529	0.474202811952875	1
sci.RNA.C.014.AATCCGGTCA	-0.28452457589267	0.252066985031843	-0.521760661673277	1
sci.RNA.C.014.TCCTCTCCGT	1.67324663150044	-1.56329061593683	1.56845525554552	3
sci.RNA.C.014.CCATCGGACC	0.0674249982595212	0.220811612355559	-0.0234358897526671	0
sci.RNA.C.014.ACTCTACTGG	0.850697620666317	-0.0113302197974713	1.08929881388558	1
sci.RNA.C.014.GACCAATGCG	0.393097611528695	-0.667218845003585	0.83879853489664	0
sci.RNA.C.015.AAGTACGTTA	3.22594877406321	-1.06471045311464	1.86144596688892	3
sci.RNA.C.015.TCCGCCGGTC	1.96011709677725	-1.22338372611463	0.29968186154184	3
sci.RNA.C.015.CCAGGCTCTT	1.45163428490603	1.05334083693115	0.165691096513228	1
sci.RNA.C.015.TTCTATAGAG	2.85147299973967	-1.0205269284855	0.575941225899468	1
sci.RNA.C.015.CTATTAACCA	0.816531974253923	-0.345068632110171	0.423057825404328	1
sci.RNA.C.015.GGCTGCCTTA	0.275500488969291	-0.0240596301916582	-0.182161633607784	0
sci.RNA.C.015.ACTGGTAGAT	-0.860052895767006	-0.00175522755210961	0.310784340619842	0
sci.RNA.C.015.CCATCGGACC	-0.189056574032089	0.156409268699325	0.316252268869102	0
sci.RNA.C.015.ACTCTACTGG	0.0351075152852665	-0.474726945003555	0.756603958381475	1
sci.RNA.C.015.GACCAATGCG	0.0217174554375237	0.274115687440204	-0.27597559838823	0
sci.RNA.C.015.ATTAACTTAA	3.32636860063895	-1.30477945729487	0.471655202623654	3
sci.RNA.C.016.ACGGAGAATA	1.63822937626158	-1.413243090597	1.12519212924807	1
sci.RNA.C.016.TCGGTAAGGC	3.20507718629979	-1.8944396717472	1.14711502051848	3
sci.RNA.C.016.AATCCGGTCA	0.00547990253643738	-1.14695126691914	0.923953601417858	1
sci.RNA.C.016.GCGGTTATTG	0.16662479301836	-0.55615983834163	-0.362813535639131	0
sci.RNA.C.016.ACGCTTCTCT	2.89841702845634	-1.39598149781927	0.632853904196773	3
sci.RNA.C.016.GGCTTCTGGA	0.0812606693053768	0.0824902496048283	0.0297665393896196	1
sci.RNA.C.016.GCGGCCAATC	2.98181467037568	-1.45843446768622	0.139439293856714	3
sci.RNA.C.016.TCTAGTCAAG	0.804253247599138	-0.438486528854271	0.989826429249218	1
sci.RNA.C.016.CCGCGCAGGT	1.02480256974519	-0.373279216321929	-0.0232141110652708	1
sci.RNA.C.016.CGTATTGAGA	3.89076648634949	-1.77450139883652	0.436224598086754	3
sci.RNA.C.017.TCCGCCGGTC	1.1521475065502	-1.43245870046927	0.618088165772916	3
sci.RNA.C.017.TTCTATAGAG	0.943190553980469	-0.851538581998466	-0.454446015278758	1
sci.RNA.C.017.AATCGAACTC	0.961402200531342	1.93476739125702	-0.47534887330479	1
sci.RNA.C.017.ATATGCCATC	4.42459790087494	-1.44726189053435	1.15702557193788	3
sci.RNA.C.017.TTGCAGCATT	0.366939015656699	-0.398491349297467	0.728159828536636	1
sci.RNA.C.017.CTTCATTAGA	-0.651181451549652	-0.161727544637613	0.298601278048471	0
sci.RNA.C.017.GCTCGAATCA	5.19478007027662	-1.77514714309669	2.44077037585378	3
sci.RNA.C.017.CCATCGGACC	-0.678175732056754	-0.0996923954712342	0.347479070865055	0
sci.RNA.C.017.GGCTCGAGAT	3.77090808467141	-2.24826033600675	1.06810123895257	3
sci.RNA.C.017.ACGCGCTCCT	0.342686640083387	0.204631886191772	0.338040823068956	0
sci.RNA.C.018.TCCGCCGGTC	2.16710463940023	-1.04763743259081	0.559528562011381	3
sci.RNA.C.018.GATCCAGCGT	2.01587692334555	-1.72679808572336	-0.139581010666226	3
sci.RNA.C.018.TTCTATAGAG	1.75514561223953	-0.51935444622366	0.489468261207767	1
sci.RNA.C.018.CGAATCTCCT	1.97939836158039	-1.3393766307327	0.93716106460413	3
sci.RNA.C.018.ATATGCCATC	4.32963229550993	-0.985757426423581	0.907254223999453	3
sci.RNA.C.018.GGCTGCCTTA	-0.448380884311055	-0.161182258685374	0.0882659810894051	0
sci.RNA.C.018.TTCTCTACTA	0.517606694585084	-0.699915005557743	1.36042906727942	1
sci.RNA.C.018.GTAGATGCGC	0.158247769948138	-0.682379416609808	-0.342054967006395	1
sci.RNA.C.018.CTTCATTAGA	-0.854374794831695	0.140585960862721	0.00176599621164764	0
sci.RNA.C.018.ACGCGCTCCT	1.74221769913823	-0.367546377075165	0.275510169597204	0
sci.RNA.C.019.TCTATCGGTA	1.60590231426208	-1.41221406843954	0.930732267358812	3
sci.RNA.C.019.AAGCATCCTA	1.59722314778687	-0.849164951976384	-0.199652253239578	0
sci.RNA.C.019.AATCCGGTCA	2.99587917393795	-0.453581801153312	-0.0880650162459488	1
sci.RNA.C.019.CTATTAACCA	0.720986937240004	-0.741543640868103	0.0588392638677208	1
sci.RNA.C.019.CGTCTATGAA	0.263663270639495	-0.660596070589887	0.636625624536696	1
sci.RNA.C.019.ATCTAGGTTC	-0.0583765914635548	0.317641670277942	-0.151289844089486	0
sci.RNA.C.019.CCTGAGAGCA	2.33584157873001	-0.705059165405932	0.398903605089734	1
sci.RNA.C.019.ACGCGCTCCT	0.262043974838206	-0.21281102718365	0.521435828853797	0
sci.RNA.C.019.TCTAGTCAAG	0.56316613891586	-0.107877999896825	0.906887117517152	1
sci.RNA.C.020.TCTCTCATCC	-0.228746732745333	-0.334553673442298	0.274103941677883	0
sci.RNA.C.020.AATCGAACTC	3.52599967324626	0.120968796717908	-0.163033359314804	1
sci.RNA.C.020.TTCGCTGCCT	0.831446349639521	-1.2612966949323	0.512040911883549	1
sci.RNA.C.020.TTCTCTACTA	0.702746824385388	-1.16283810465384	0.855716353444972	1
sci.RNA.C.020.GGCTTCTGGA	2.27181905859897	-0.722796693334202	0.643600434931084	1
sci.RNA.C.020.CCATCGGACC	-0.822991509472058	0.492743658299793	-0.262304248936444	0
sci.RNA.C.020.GACCAATGCG	-0.245147575016791	-0.153677449234663	0.209811411124973	0
sci.RNA.C.020.GGCTCGAGAT	3.577903271563	-1.28231776518172	1.56295668725244	3
sci.RNA.C.020.ACGATAGACT	3.53747773094828	-1.50168618237746	0.888460473872659	3
sci.RNA.C.021.ACGGAGAATA	0.967888400225255	-0.821826934001671	0.217294874774299	1
sci.RNA.C.021.TGCCTAACTT	4.15461240506362	-1.25767174679181	1.05142141679551	3
sci.RNA.C.021.GGCTGCCTTA	0.385957037568147	0.348714156753573	-0.339166659401045	0
sci.RNA.C.021.TTCGCTGCCT	-0.322882825793573	-0.291709620250465	0.357280295933379	1
sci.RNA.C.021.TTGCAGCATT	4.59597210508373	-0.600371256654573	0.276843496009759	1
sci.RNA.C.021.GGCTCGAGAT	3.46615925923132	-0.821811348066139	0.984248918079595	3
sci.RNA.C.021.TAGAATAGCC	2.24529722103664	-0.25485029651607	0.997755264914725	1
sci.RNA.C.021.CCTGAGAGCA	1.14090364397828	-0.208658086769865	0.59937962909798	1
sci.RNA.C.021.ACGATAGACT	5.34680852108695	-1.13260452178094	1.33318603945512	3
sci.RNA.C.022.ATCCATCAGG	5.22255978102369	-0.709484083977853	0.818041831411083	3
sci.RNA.C.022.GATCCAGCGT	2.60873452610663	-1.75815256225172	0.381222586855746	3
sci.RNA.C.022.CGTCTATGAA	0.714922067682703	-1.02767627437702	0.373979086049688	1
sci.RNA.C.022.GGCTGCCTTA	-0.0190514759786995	-0.0548970619334063	0.155872090933608	0
sci.RNA.C.022.TAGCCAGCAA	2.69609575614358	-1.5624061260437	0.691642322462481	3
sci.RNA.C.022.ATTAACTTAA	3.26708366122916	-1.52882522626666	0.926664995574034	3
sci.RNA.C.023.AAGTACGTTA	2.12963131872496	-1.65853064823765	1.35566219307275	3
sci.RNA.C.023.TCTCTCATCC	-0.969812393095301	0.0397379654671334	-0.14812128301392	0
sci.RNA.C.023.ACGCTTCTCT	3.10919513575055	-0.962180784921183	1.36418756171252	3
sci.RNA.C.023.GTAGATGCGC	1.5000360185757	-1.21154873648466	-0.0166741868925994	1
sci.RNA.C.023.ACCAGTATAA	2.63404758184154	-0.685083570257496	0.567476912327919	3
sci.RNA.C.023.GACCAATGCG	-1.12334025528108	0.253100092912143	-0.441922731059862	0
sci.RNA.C.023.CCTGAGAGCA	2.25562918682063	-1.07021520231923	0.189187842395526	1
sci.RNA.C.023.ACGCGCTCCT	-0.122756803935223	0.249773716440448	-0.147556622858872	0
sci.RNA.C.024.GGATTCTATC	2.11743308595006	-0.402231648309986	0.64830459683954	1
sci.RNA.C.024.AATCGAACTC	0.469925348809077	-1.41122447977597	0.949203972264165	1
sci.RNA.C.024.CGTCTATGAA	1.64704178109547	0.158216506656272	-0.476387925005397	1
sci.RNA.C.024.CTCGGAGCAA	2.9689163779093	-1.33395395514767	0.317447799060201	3
sci.RNA.C.024.ACCAGTATAA	3.52415425493064	-1.78393512983245	1.06999947643737	3
sci.RNA.C.024.TCCTCTCCGT	3.69648984505885	-0.5074293329199	0.293928827857938	3
sci.RNA.C.024.ACTCTACTGG	1.16800562309475	-0.689626759906544	1.12220125543211	1
sci.RNA.C.024.TAGAATAGCC	1.60791299826211	-1.63717545483958	1.5448085992854	1
sci.RNA.C.025.ATCCATCAGG	3.79274115767204	-0.7503745344597	0.187568982070609	3
sci.RNA.C.025.TCTCTCATCC	1.31903715681729	-0.114679806301833	0.544093869909652	0
sci.RNA.C.025.TGCCTAACTT	1.46550939526779	-0.886786350813459	1.11414722122331	3
sci.RNA.C.025.CTGGTTGGTT	-0.69278709559296	-0.0258079371191658	-0.272460213923397	0
sci.RNA.C.025.GGCGGTTGAC	2.42205706224752	-0.68742222206919	0.771804303761757	3
sci.RNA.C.025.CTTCATTAGA	-0.41778077430476	-0.198336149952972	0.0305515154473457	0
sci.RNA.C.025.GGCTCGAGAT	2.69477887449474	-0.896587567147449	0.348355444812955	3
sci.RNA.C.025.TCTAGTCAAG	1.44982876798268	-0.578431938598984	0.704605883812439	1
sci.RNA.C.026.AGCGATCCGC	0.157071268058429	-0.515411646253666	0.0262503161121143	1
sci.RNA.C.026.ACTCGACGCC	-0.591367459020253	-0.179226981225938	0.241541624105019	0
sci.RNA.C.026.CCTATCATAA	1.9510857531959	-0.79990360395897	0.633660371958983	1
sci.RNA.C.026.TCTATCGGTA	3.24954637121007	-1.28974027784814	0.524874675084725	3
sci.RNA.C.026.TCCGCCGGTC	2.59767365769471	-2.21864388267305	1.14648637432312	3
sci.RNA.C.026.AGGTAGAGCT	1.30008132409497	-0.512245368172007	0.694869960545509	1
sci.RNA.C.026.GCTCGAATCA	4.40273078984566	-1.70759510107251	0.91124506731161	3
sci.RNA.C.026.TAGAATAGCC	2.92734649459868	-0.288634729096529	0.848227105642615	1
sci.RNA.C.026.GGACGACGCA	0.547654554519646	-1.31348998063934	0.685010746225717	1
sci.RNA.C.027.AAGTACGTTA	4.05035704258725	-1.09289121640832	0.596173107827655	3
sci.RNA.C.027.GGCATCTACC	0.288747627209343	-0.0793342654230577	0.436472571291834	1
sci.RNA.C.027.ATCCATCAGG	3.6325832065863	0.00870617607584184	0.663231172790691	3
sci.RNA.C.027.TCCGCCGGTC	2.96454143352025	-1.25670371001143	0.728909404142146	3
sci.RNA.C.027.CGTCTATGAA	0.752577726249554	0.11623474092278	0.981780314622364	1
sci.RNA.C.027.CTCGGAGCAA	2.130087359148	-1.40041454362663	0.754740396016758	3
sci.RNA.C.027.TAGCCAGCAA	1.95878183553164	-1.14471807988669	0.683397287184936	3
sci.RNA.C.027.GCGGCCAATC	2.35906994098627	-2.1442567342119	0.97563607418926	3
sci.RNA.C.027.ACGCGCTCCT	0.235912690132108	-0.171215378576689	-0.126710846316985	0
sci.RNA.C.027.ACGATAGACT	0.624177051152398	-1.08196116018904	0.851388099929703	3
sci.RNA.C.027.CCGCGCAGGT	0.666098013910448	-1.75619662298585	1.55935440247001	1
sci.RNA.C.028.CCTATCATAA	0.0351409398347304	-1.31011419255725	1.0224163133544	1
sci.RNA.C.028.ACGGAGAATA	1.91666289347535	-0.0303339080568405	0.232634615105507	1
sci.RNA.C.028.AATCGAACTC	1.27482090257266	-0.563312300843678	0.910328508217162	1
sci.RNA.C.028.ACGCTTCTCT	5.35454104924792	-1.60252468477709	0.597766457101128	3
sci.RNA.C.028.CGAATCTCCT	3.01423027580421	-1.55994748090908	1.01199478008389	3
sci.RNA.C.028.ATATGCCATC	2.74976073805547	-1.39508839189276	0.560748393173551	3
sci.RNA.C.028.GGCTGCCTTA	0.351481706146079	0.607951313845153	0.694197600547019	0
sci.RNA.C.028.TCCTCTCCGT	1.0400831535194	-0.476691147246365	0.680313603772963	3
sci.RNA.C.028.CCATCGGACC	-0.193462938707437	-0.180066283463491	-0.0649720434207606	0
sci.RNA.C.028.TAGAATAGCC	0.714461358854775	-0.223452057923074	0.15053480661938	1
sci.RNA.C.029.ACGGAGAATA	0.197879477337879	-0.786435042074705	1.82290462371362	1
sci.RNA.C.029.TCTATCGGTA	3.44973606028004	-1.07421384930351	1.0302710170552	3
sci.RNA.C.029.AATCCGGTCA	2.21644453669352	-0.0565338854647216	0.454998151690677	1
sci.RNA.C.029.CTATTAACCA	-0.737248003483614	-0.0810586352863577	0.514220062466385	1
sci.RNA.C.029.CGAATCTCCT	0.682535050263225	-1.62298098732414	1.25296840574398	3
sci.RNA.C.029.GGCTGCCTTA	1.57174227331365	-0.0992745581760477	0.322158209415334	0
sci.RNA.C.029.ACGTTGAATG	-0.600133422040703	-0.361072516526502	0.224977208670887	0
sci.RNA.C.029.CTTCATTAGA	0.773666948803923	-0.431357585956112	-0.156272434032392	0
sci.RNA.C.029.ACTCTACTGG	2.54373133430256	-0.0926682677335131	-0.662399657002395	1
sci.RNA.C.029.TGAGACTCTA	0.809477108725715	-0.965395877938726	1.27788685479411	3
sci.RNA.C.029.ATTAACTTAA	2.71447393412773	-1.29627836797055	0.868868828856062	3
sci.RNA.C.030.CCTATCATAA	1.56332553042364	-0.496802378944894	0.214549777971681	1
sci.RNA.C.030.TCTCTCATCC	1.05548441135993	-0.0612339727924529	0.38846225017374	0
sci.RNA.C.030.TCCGCCGGTC	2.36724143857735	-1.07533981481323	0.468151629666626	3
sci.RNA.C.030.GATCCAGCGT	2.30336902128487	-2.707720853185	1.88039672071377	3
sci.RNA.C.030.CCAGGCTCTT	1.38355052570962	-0.871734933572675	0.404916492555858	1
sci.RNA.C.030.GTAGATGCGC	1.77312637985589	-0.751383936247526	0.336082375188472	1
sci.RNA.C.030.CCGCGCAGGT	0.408194295714958	-0.366369602269603	0.00791262081563748	1
sci.RNA.C.031.ACTCGACGCC	-0.362343849072803	0.150521686702823	-0.0752219568902659	0
sci.RNA.C.031.TCTATCGGTA	2.97293134756208	-1.62485565377632	1.1660531079037	3
sci.RNA.C.031.TCGGTAAGGC	2.97209737944371	-0.536338058938809	0.314822833147031	3
sci.RNA.C.031.GATCCAGCGT	1.61518132084988	-2.09499040224915	1.24539342109856	3
sci.RNA.C.031.TTCTATAGAG	0.310426379881257	-1.18426312025179	0.711140419934943	1
sci.RNA.C.031.AATCCGGTCA	1.65013956182468	-0.177900573341017	0.349998681231576	1
sci.RNA.C.031.ACGCTTCTCT	2.00069586638369	-2.0662370463997	0.992696610677672	3
sci.RNA.C.031.TAGCCAGCAA	2.91703178452012	-0.89390613076035	0.481004743901407	3
sci.RNA.C.031.GCGGCCAATC	1.93633903777699	-1.82280982250836	0.602595028878765	3
sci.RNA.C.031.TAGAATAGCC	1.76328916045533	-0.755312408305368	0.229806861278668	1
sci.RNA.C.032.TCTATCGGTA	3.57052559076672	-1.98395793281295	0.6918286978439	3
sci.RNA.C.032.TCGGTAAGGC	3.72288077688019	-1.48767356135714	0.746999654306161	3
sci.RNA.C.032.GATCCAGCGT	4.33618940272718	-1.03795148527956	1.25145555618849	3
sci.RNA.C.032.CTATTAACCA	0.963315212601137	-0.480293008763873	0.460480087885962	1
sci.RNA.C.032.GCGGTTATTG	0.776900549387861	0.43112160706052	-0.683958846688134	0
sci.RNA.C.032.CGTCTATGAA	2.14176915946229	-0.699452530765467	-0.702236885844173	1
sci.RNA.C.032.CTCGGAGCAA	3.31766506451918	-1.79177482183081	1.36343964751537	3
sci.RNA.C.032.ACGCGCTCCT	0.303175162361558	0.128803500589759	-0.328094678292876	0
sci.RNA.C.032.TGAGACTCTA	3.24360307333799	-0.787824325389842	0.772723822003511	3
sci.RNA.C.032.TTGATATGAA	-0.373658078055237	0.241188737575844	-0.0267444865560388	0
sci.RNA.C.032.CGTATTGAGA	2.47067399309385	-1.30801155604011	1.0500883472454	3
sci.RNA.C.033.TCTCTCATCC	0.131466632016751	-0.218732738538364	-0.012007819284455	0
sci.RNA.C.033.ATATGCCATC	2.20771249164419	-1.13014307850435	0.567377923955492	3
sci.RNA.C.033.CCATCGGACC	-0.9452075055237	-0.436066408375703	-0.476056260937659	0
sci.RNA.C.033.ACTCTACTGG	1.08679008717387	-0.992100094494813	0.419829656334598	1
sci.RNA.C.033.TAGAATAGCC	0.230823459090956	-1.43139046218859	1.27708301734772	1
sci.RNA.C.033.ACGCGCTCCT	-0.055115161918567	0.399816662684722	-0.694253441122061	0
sci.RNA.C.033.GGCTATTCGA	1.92285835950326	-0.559040969448219	0.960017640104952	3
sci.RNA.C.034.CCTATCATAA	-0.370629380824124	-0.708306485148427	1.01648755485332	1
sci.RNA.C.034.ATCCATCAGG	5.07591902262382	-2.4269927278104	1.33900441077921	3
sci.RNA.C.034.AAGCATCCTA	0.355673735693227	0.228007331875303	1.10149230272816	0
sci.RNA.C.034.TCTCTCATCC	0.0893750500001125	0.848338208026069	-0.0198153384605109	0
sci.RNA.C.034.TTCGCTGCCT	1.67344826548365	-1.07037117728468	0.627798311252517	1
sci.RNA.C.034.ACGTTGAATG	-1.14290196403503	0.0199669194817723	0.144822834064587	0
sci.RNA.C.035.TCTATCGGTA	1.23730430980632	-0.478968357627457	0.509067031433552	3
sci.RNA.C.035.TCCGCCGGTC	1.25332392032057	-1.3484776428499	1.36673007227864	3
sci.RNA.C.035.CCAGGCTCTT	0.851986942182235	-0.636841494061495	-0.165270041518869	1
sci.RNA.C.035.GATTCCGGAA	-0.839374643056573	0.0916685729140447	0.549470823796864	0
sci.RNA.C.035.TAGCCAGCAA	3.61638372187759	-1.99298406194972	0.750419645669668	3
sci.RNA.C.035.ATCTAGGTTC	0.663682889466437	-0.227458078884391	-0.0934406825079881	0
sci.RNA.C.035.TCCTCTCCGT	2.74714077789436	-1.46605275119801	1.53866143933646	3
sci.RNA.C.035.GGCTCGAGAT	3.22541297480701	-1.25169695578154	0.548511689922382	3
sci.RNA.C.036.TCGGTAAGGC	2.78449843989094	-2.27810705014557	0.546343619720688	3
sci.RNA.C.036.GGCGGTTGAC	4.0984915849527	-0.818838822539733	1.15003066302189	3
sci.RNA.C.036.CTGAAGAGAC	-0.376486436862864	-1.22763882104143	0.658704746731504	1
sci.RNA.C.036.ACGCTTCTCT	3.1253023216246	-1.16037967393542	0.589107880086844	3
sci.RNA.C.036.TAGCCAGCAA	1.07972401478794	-1.03750521102536	0.379649689341864	3
sci.RNA.C.036.GTAGATGCGC	2.29246757860869	-0.167373071647387	0.997717118710934	1
sci.RNA.C.036.ACGTTGAATG	-0.38769030425626	-0.00601955854219405	-0.15154460953674	0
sci.RNA.C.036.TTGCAGCATT	1.89753380067343	0.582736981510353	0.555985303402592	1
sci.RNA.C.036.ACTCTACTGG	1.68336675679675	-1.02925437958033	0.991178856345091	1
sci.RNA.C.036.TCTAGTCAAG	2.02991765028586	-0.560662413373766	1.21793247755488	1
sci.RNA.C.036.CGTATTGAGA	1.66905895360788	-1.4412440492693	0.719393018002879	3
sci.RNA.C.037.GGCATCTACC	1.14647010404593	0.136495491444244	0.110428921727068	1
sci.RNA.C.037.GCGGAGTCGA	-0.794772266598839	-0.573026755536376	1.40255610778952	3
sci.RNA.C.037.GGCTTCTGGA	0.858198896150877	-0.0627096833388172	-0.460483298659084	1
sci.RNA.C.037.GGCTCGAGAT	1.04241608117177	-0.349294480754249	1.13660438310778	3
sci.RNA.C.037.CGTATTGAGA	1.51780932766775	-1.65440394854345	1.35974845864662	3
sci.RNA.C.038.AGCGATCCGC	2.74200113945949	-0.855717483742668	1.07086678075288	1
sci.RNA.C.038.ACGGAGAATA	-0.412847362602088	-0.0509698931842971	-0.384985808042593	1
sci.RNA.C.038.TCTCTCATCC	0.551285242338787	0.237157286080948	0.399410306931536	0
sci.RNA.C.038.GCGGTTATTG	0.429479814296339	-0.00347706436013034	0.00576294782437992	0
sci.RNA.C.038.CGAATCTCCT	2.8991595070659	-1.19960601537049	0.96034291663597	3
sci.RNA.C.038.CCTAAGCGGT	0.490031180200747	-0.255889124837741	-0.450595470167699	0
sci.RNA.C.038.ACTCTACTGG	1.12609207691991	-0.453570993191413	0.437657300259535	1
sci.RNA.C.038.CCGCGCAGGT	1.8015331509305	-0.755102702798725	0.539161729418126	1
sci.RNA.C.038.CGTATTGAGA	3.94103778351452	-1.60466792104553	2.17142169214596	3
sci.RNA.C.039.AAGTACGTTA	2.71052195076271	-1.73571864953485	1.11892126837628	3
sci.RNA.C.039.TCTATCGGTA	2.5208380645473	-0.727265620450926	0.448898242240556	3
sci.RNA.C.039.GGATTCTATC	3.69723162682166	0.382718174653378	-0.0705792493839735	1
sci.RNA.C.039.TGCCTAACTT	3.34407787830131	-0.710067890870317	1.17325947706007	3
sci.RNA.C.039.GATCCAGCGT	3.10474982638269	-1.33036272310721	-0.0255059904840992	3
sci.RNA.C.039.ACGCTTCTCT	4.51952615544933	-1.02569329418952	-0.00637848144742093	3
sci.RNA.C.039.GGCTGCCTTA	0.246259831210979	-0.278971091849996	0.0807784285375803	0
sci.RNA.C.039.TTCGCTGCCT	1.01624717430041	0.580509034198898	0.236908065967127	1
sci.RNA.C.039.ACTCTACTGG	0.126902999064386	0.286623901049507	0.234362671334335	1
sci.RNA.C.039.ACGATAGACT	4.73701303500889	-0.777269143747075	0.950123103369821	3
sci.RNA.C.039.GGCTATTCGA	4.73706878864874	-1.59896637952651	1.83040918506247	3
sci.RNA.C.039.CGTATTGAGA	4.73861310857864	-2.05767676692335	1.11094906660008	3
sci.RNA.C.040.AAGCATCCTA	1.31965935673426	-0.29842344312764	0.338509797103197	0
sci.RNA.C.040.GGATTCTATC	2.24902069426636	0.145320985511845	0.313799810456444	1
sci.RNA.C.040.GATTCCGGAA	0.179676453429932	-0.0069793644544256	-0.446295624281193	0
sci.RNA.C.040.CTATTAACCA	0.156985695708953	1.31798117058193	-1.17289256081718	1
sci.RNA.C.040.CGAATCTCCT	4.99936842344839	-0.735386306805485	0.349758346078326	3
sci.RNA.C.040.TTGCAGCATT	1.29914086043188	-0.953178164469664	0.480433367517591	1
sci.RNA.C.040.ACGCGCTCCT	-0.00710712363262175	0.319918604895254	0.0348149588139859	0
sci.RNA.C.040.TCTAGTCAAG	0.881322373272076	-0.80793691783973	0.511880373505442	1
sci.RNA.C.041.TCTATCGGTA	2.65368115506704	-2.01238878955435	0.725053596499081	3
sci.RNA.C.041.AAGCATCCTA	-0.464682258467641	0.617828353051502	-0.625393129181964	0
sci.RNA.C.041.AATCCGGTCA	1.83362297893377	-0.194488342561727	-0.0768929227414874	1
sci.RNA.C.041.GGCGGTTGAC	0.238804884255087	-1.1825760063866	0.899182609282011	3
sci.RNA.C.041.CGTCTATGAA	0.890461154166747	0.37085097109939	1.18992544283225	1
sci.RNA.C.041.ATATGCCATC	0.568450115296487	-1.18235242924019	1.74718488459054	3
sci.RNA.C.041.ACTGGTAGAT	0.416691884153016	0.193234153913577	-0.446217252799467	0
sci.RNA.C.041.GACCAATGCG	-0.117717640914886	-0.512972039032967	-0.461560123349182	0
sci.RNA.C.042.AGCGATCCGC	0.78105030432233	-0.846162619386941	0.525419899634155	1
sci.RNA.C.042.ACGGAGAATA	1.67886909223689	-1.07902404563865	0.896448572197194	1
sci.RNA.C.042.AAGCATCCTA	-1.27479420137998	0.363291821528506	-0.0866860614039122	0
sci.RNA.C.042.CCAGGCTCTT	1.33149465899097	-0.690558136880813	0.471290122428009	1
sci.RNA.C.042.ATCTAGGTTC	0.225091931720736	-0.370322691797467	0.123418324087974	0
sci.RNA.C.042.CTTCATTAGA	0.537603646727297	0.569631269586951	0.085853308050303	0
sci.RNA.C.042.ACTCTACTGG	0.814169050081865	-0.814922597593809	0.358964007522957	1
sci.RNA.C.042.CCGCGCAGGT	3.10264019673372	0.416373472192114	0.0809689209622679	1
sci.RNA.C.043.AGCGATCCGC	1.4392712515479	-0.352195090261322	0.60878733647081	1
sci.RNA.C.043.TCTATCGGTA	2.98290674926385	-0.963712818390616	0.579886035504071	3
sci.RNA.C.043.TCGGTAAGGC	1.85642637621737	-0.962906625670438	0.763283833822998	3
sci.RNA.C.043.CTGGTTGGTT	0.0408519560145149	-0.199404520847068	0.370580944638181	0
sci.RNA.C.043.ACGCTTCTCT	3.72917338048206	-0.970625442687035	1.0873081424449	3
sci.RNA.C.043.AGGTAGAGCT	1.08295133591399	-1.96423690850181	0.35147604820078	1
sci.RNA.C.043.GTAGATGCGC	1.81456164884626	-0.870275822739324	1.15953616026568	1
sci.RNA.C.043.TTGCAGCATT	0.379645444624498	-0.245859055018227	0.285726290478124	1
sci.RNA.C.043.GCGGCCAATC	0.852597445318391	-1.65572733797628	1.30107171337916	3
sci.RNA.C.043.CCTGAGAGCA	0.550006802290134	-0.352392864706267	-0.234671450850576	1
sci.RNA.C.044.CCTATCATAA	0.803294285195137	-0.537579801217688	0.867997337907162	1
sci.RNA.C.044.TCTCTCATCC	0.107539014917266	-0.590607130879224	0.721619110780609	0
sci.RNA.C.044.AATCGAACTC	1.09421742278205	-1.06338714907559	1.0641753944223	1
sci.RNA.C.044.CGTCTATGAA	1.02203582095933	-0.689424634131158	0.429732833379634	1
sci.RNA.C.044.GGCTGCCTTA	-0.167600255099229	0.322432439797481	-0.193878161319077	0
sci.RNA.C.044.ACTCTACTGG	-0.427799736616555	-0.0765305583668621	0.349227700586983	1
sci.RNA.C.044.CGTATTGAGA	2.224903896321	-0.973571700742438	1.11830735500758	3
sci.RNA.C.045.CCTATCATAA	0.284072845629052	-1.12610331531287	0.646339589087282	1
sci.RNA.C.045.TGCCTAACTT	5.09287212404758	-1.75330940500642	1.16850388045104	3
sci.RNA.C.045.CTATTAACCA	1.03411048689752	-0.88969732753672	0.701863470499382	1
sci.RNA.C.045.CGTCTATGAA	1.1818947517549	-0.303369359729178	0.0296790308895125	1
sci.RNA.C.045.AGGTAGAGCT	1.78834502532	-0.914717950421289	-0.170174161375354	1
sci.RNA.C.045.GGCTGCCTTA	0.841108583139569	0.388081230371264	0.485229038366934	0
sci.RNA.C.045.TTGCAGCATT	1.41223680417074	-0.306902365686869	0.566422965862395	1
sci.RNA.C.045.ACTGGTAGAT	0.235194413541331	0.12784265262965	0.526139399229519	0
sci.RNA.C.045.CCTAAGCGGT	-0.868023164284731	-0.348099729056314	0.373418729103295	0
sci.RNA.C.045.CCATCGGACC	-0.663492864643951	0.074170972862607	-0.00727495683656454	0
sci.RNA.C.045.GGCTCGAGAT	1.08289674279845	-1.10135080650688	1.42168312509424	3
sci.RNA.C.045.TCTAGTCAAG	0.722383912987942	-0.017862811802997	-0.0041538398514519	1
sci.RNA.C.045.TTGATATGAA	0.425280002517438	-0.468154901556004	0.432781467030253	0
sci.RNA.C.046.GATCCAGCGT	1.74310312789743	-0.915447913047401	0.692222153158916	3
sci.RNA.C.046.CGTCTATGAA	1.10356886827235	-0.564666753080258	0.166347768560639	1
sci.RNA.C.046.TTCTCTACTA	0.489205687114587	-0.47688354423837	0.786998998146258	1
sci.RNA.C.046.CCTAAGCGGT	0.31712836157494	0.0760385623290137	-0.286598178337834	0
sci.RNA.C.047.ACTCGACGCC	0.638604460504298	0.864087875116797	0.448073105603911	0
sci.RNA.C.047.AAGTACGTTA	3.86490942317311	-1.01259425215213	0.52357916589076	3
sci.RNA.C.047.TCTATCGGTA	5.34403104895107	-2.13658596681279	1.16216803689037	3
sci.RNA.C.047.TGCCTAACTT	3.03734465270323	-0.588190471306073	0.617509371801742	3
sci.RNA.C.047.CGTCTATGAA	1.26049659622857	-0.809644421799685	-0.145947168500476	1
sci.RNA.C.047.CCATCGGACC	-0.926711452153505	0.336482874954428	0.396366990639157	0
sci.RNA.C.048.GATCCAGCGT	-0.432131250711932	-2.29680961717771	-0.0253466827869653	3
sci.RNA.C.048.CGAATCTCCT	2.99685826192436	-0.890879738431207	1.3480697172908	3
sci.RNA.C.048.GGCTGCCTTA	-0.155616314990105	-0.209149092159327	0.0196720207717491	0
sci.RNA.C.048.ACCAGTATAA	1.88290505917942	-0.890444920588715	1.29653585675211	3
sci.RNA.C.048.TTGCAGCATT	1.06954429336345	-0.456470948235145	0.0690590510670279	1
sci.RNA.C.048.ATCTAGGTTC	0.503421711746302	0.0305105740127198	0.0347719178263464	0
sci.RNA.C.048.CGTATTGAGA	-0.403647454601471	-0.186245581934387	1.31150927987169	3
sci.RNA.C.049.AAGTACGTTA	2.60202612612456	-1.16151916183879	0.631110147623942	3
sci.RNA.C.049.CTCGGAGCAA	1.71053479478072	-2.44898158684806	2.20789029555888	3
sci.RNA.C.049.GGCTTCTGGA	1.04968081645954	-0.534659236802596	0.315039673190657	1
sci.RNA.C.049.TTGCAGCATT	0.296553504830021	-0.92001755813895	0.184241433553175	1
sci.RNA.C.049.GGCTCGAGAT	3.50643488430136	-1.09923997964358	0.189076972637774	3
sci.RNA.C.049.CCTGAGAGCA	1.53310630689896	-0.963523973345608	0.818734113845769	1
sci.RNA.C.049.ATTAACTTAA	2.65714654371396	-1.35479194356445	0.726821075573582	3
sci.RNA.C.049.CCGCGCAGGT	2.4122812935057	-0.784544169683304	0.536157602679648	1
sci.RNA.C.050.GGCATCTACC	1.09281614193036	-0.706323647611299	0.811570222954832	1
sci.RNA.C.050.TCTCTCATCC	-0.206593831426812	-0.0303358388462117	-0.0259324427711779	0
sci.RNA.C.050.AATCCGGTCA	1.9382956244006	-0.0875495107026363	-0.397349004530032	1
sci.RNA.C.050.CGAATCTCCT	1.93388477216617	-0.564201063603221	0.512945731849481	3
sci.RNA.C.050.GGCTGCCTTA	-1.2501237399987	0.245669707579014	-0.704699006146105	0
sci.RNA.C.050.ACCAGTATAA	2.27602303703327	-1.31335281277783	0.751998302540152	3
sci.RNA.C.050.CTTCATTAGA	0.556052764652827	-0.51953029870794	-0.00837387750885288	0
sci.RNA.C.050.GCTCGAATCA	0.775758267270686	-0.247979068898299	0.0289919360041232	3
sci.RNA.C.050.ACTCTACTGG	-0.972881014913915	0.605806028232162	0.355129450803426	1
sci.RNA.C.051.ACTCGACGCC	0.483994001401132	0.160863124122476	-0.000417767268067193	0
sci.RNA.C.051.TCTATCGGTA	2.25260398187045	-1.09716186874817	0.963065166708957	3
sci.RNA.C.051.ATCCATCAGG	2.10408824032526	-1.51620129073063	1.0287666285492	3
sci.RNA.C.051.GGATTCTATC	1.0796693910536	-0.782189864930007	0.338718490943592	1
sci.RNA.C.051.TTCTATAGAG	-0.0913907025096548	-0.0261587987643924	0.361464979514486	1
sci.RNA.C.051.CGTCTATGAA	2.25290704999921	-1.70180493286738	0.0955284544959497	1
sci.RNA.C.051.GCGGAGTCGA	2.62894503758912	-1.15646674168826	0.770096634614305	3
sci.RNA.C.051.GGCTTCTGGA	0.988965294597309	-0.073963951919202	0.281863016184679	1
sci.RNA.C.051.CTTCATTAGA	1.38615711237901	1.23208542823952	0.347910689929895	0
sci.RNA.C.052.ACTCGACGCC	-0.278096480178704	0.544364439936913	-0.0125631790964228	0
sci.RNA.C.052.TCGGTAAGGC	2.87632420571734	-1.5460130571453	1.19125690299844	3
sci.RNA.C.052.GATCCAGCGT	1.50174529474262	-1.60860584852566	0.830703482209532	3
sci.RNA.C.052.GGCTTCTGGA	2.99047970241735	-0.657956086240819	-0.323093767982932	1
sci.RNA.C.052.GTAGATGCGC	3.23166411381145	-0.358759910540782	0.718333342336761	1
sci.RNA.C.052.CTTCATTAGA	0.147815776646769	-0.135206574335446	0.320795497324861	0
sci.RNA.C.052.CCATCGGACC	0.541693107538304	-0.582427931317933	-0.239664112279131	0
sci.RNA.C.053.AAGCATCCTA	0.490717631478106	-0.750172548629416	-0.110331042732167	0
sci.RNA.C.053.TCGGTAAGGC	0.739302841550221	-2.5903668466889	1.60887247398552	3
sci.RNA.C.053.GATCCAGCGT	2.87832687224086	-2.05044669600649	0.361423346211987	3
sci.RNA.C.053.TTCTATAGAG	0.494006897988384	-0.471628268039276	0.138505931909936	1
sci.RNA.C.053.CGAATCTCCT	3.42804352103394	-1.84702150104448	1.45310281050749	3
sci.RNA.C.053.ATATGCCATC	3.62466371012298	-1.24489676384208	0.66808285056556	3
sci.RNA.C.053.GGCTGCCTTA	0.0127624222491678	0.224266482587789	-0.145995385853365	0
sci.RNA.C.053.TTCTCTACTA	1.37915568542252	-0.452201917857576	0.0278701975706608	1
sci.RNA.C.053.ACTGGTAGAT	-0.389399693385532	-0.0263782822268183	-0.0313775405363752	0
sci.RNA.C.053.CTTCATTAGA	0.910802096125348	0.171532089961295	0.097410674890349	0
sci.RNA.C.053.GGCTCGAGAT	3.87831261944927	-1.35289730594089	1.00546489090597	3
sci.RNA.C.053.ATTAACTTAA	1.68417460246661	-0.984078782930061	1.07563020382414	3
sci.RNA.C.054.TCGGTAAGGC	2.51677880261626	-1.19360397314531	-0.223182466671621	3
sci.RNA.C.054.CTATTAACCA	5.38484456569777	0.00148216012303556	-0.470318841423455	1
sci.RNA.C.054.GCGGTTATTG	0.852269039637966	0.418268602752939	-0.692400668128858	0
sci.RNA.C.054.CGTCTATGAA	1.18113408861851	-1.26018137698167	0.681273017630519	1
sci.RNA.C.054.TTGCAGCATT	1.26697710988849	-0.746692610999379	0.0305288914391704	1
sci.RNA.C.054.ACTGGTAGAT	-0.622746015353712	0.277788207499654	0.179370900547857	0
sci.RNA.C.054.TCCTCTCCGT	3.89067602919249	-1.04939494795769	1.19762017898231	3
sci.RNA.C.054.GGCTCGAGAT	2.41651699784555	-2.14987657418791	1.48608486063748	3
sci.RNA.C.054.GGACGACGCA	2.4946601550443	-1.29615451803542	-0.185230678385387	1
sci.RNA.C.055.AAGTACGTTA	2.75358160789515	-1.15228286674287	0.546488018340617	3
sci.RNA.C.055.GGCATCTACC	-0.0339323174542603	-0.168676438342463	0.740036752881097	1
sci.RNA.C.055.AATCCGGTCA	1.72710951125203	-0.421148295492268	0.170347921056316	1
sci.RNA.C.055.ATATGCCATC	2.70996827036026	-2.26298875078434	1.37995943985314	3
sci.RNA.C.055.GGCTTCTGGA	1.41628288123474	0.309479557382532	0.183296404118184	1
sci.RNA.C.055.TCCTCTCCGT	1.73370820699381	-2.60220653353804	1.24735989195095	3
sci.RNA.C.055.GCTCGAATCA	1.74060268215052	-1.20352115881064	1.01952225948846	3
sci.RNA.C.056.ACTCGACGCC	0.624440431834853	-0.472135477601663	0.0272432407086579	0
sci.RNA.C.056.TGCCTAACTT	3.21832190926585	-1.48833519671232	0.727426292984226	3
sci.RNA.C.056.AATCGAACTC	3.11581857599368	0.0222655488611259	0.0409461469437934	1
sci.RNA.C.056.AATCCGGTCA	1.46657211290808	-0.995054360497301	-0.500407981829783	1
sci.RNA.C.056.GGCTTCTGGA	1.64702158850818	-1.15030025610209	-0.00282659305230076	1
sci.RNA.C.056.GACCAATGCG	-0.967951319732821	-0.017499492648675	0.0836967220086657	0
sci.RNA.C.056.GGACGACGCA	-0.0478859245868659	-0.874026908044397	0.289078119885015	1
sci.RNA.C.057.AAGTACGTTA	4.50824022221926	-0.780269241045316	1.14120385832353	3
sci.RNA.C.057.GGATTCTATC	1.50786758744928	-0.436697299824701	0.397734218921714	1
sci.RNA.C.057.TCTCTCATCC	0.0503435446619949	-1.0699136541613	-0.148051803435039	0
sci.RNA.C.057.TCGGTAAGGC	4.13707476053895	-1.72265464966899	1.46297921839306	3
sci.RNA.C.057.AATCGAACTC	2.72468024571125	-0.89313027528585	0.287876336817129	1
sci.RNA.C.057.TTGCAGCATT	2.14139653221226	-0.0588774046970181	0.0811250505574375	1
sci.RNA.C.057.GCTCGAATCA	5.04358524081193	-1.09636702202007	1.29296019412006	3
sci.RNA.C.057.GCGGCCAATC	4.52464593128426	-1.43495580370226	0.642586007354178	3
sci.RNA.C.057.GGCTCGAGAT	1.91244045998441	-0.868193221126523	0.782875591162316	3
sci.RNA.C.057.TCTAGTCAAG	3.12946576757125	-0.564489869038255	-0.0827418509477614	1
sci.RNA.C.058.AGCGATCCGC	1.1164309422761	-1.00695354090068	0.28668326851219	1
sci.RNA.C.058.ACTCGACGCC	-1.22248412202255	0.0057374475883446	-0.661879259200052	0
sci.RNA.C.058.GGCATCTACC	-0.870597193609558	-0.92702595616054	0.324032831477571	1
sci.RNA.C.058.CTCGGAGCAA	1.67486954088791	-0.886194812290022	0.690551689849311	3
sci.RNA.C.058.TTCTCTACTA	2.20045866745962	-0.00567837782327541	0.270681515716693	1
sci.RNA.C.058.TCCTCTCCGT	1.43032847119496	-1.98575771531651	0.746174499339166	3
sci.RNA.C.058.TAGAATAGCC	-0.218692566476268	-1.12109150501168	1.04383670357917	1
sci.RNA.C.059.GGATTCTATC	0.482166518303389	0.0206820763193067	-0.186099242400477	1
sci.RNA.C.059.TCTCTCATCC	-0.600005553812259	0.338941510937935	-0.649574545824979	0
sci.RNA.C.059.CCAGGCTCTT	-0.255184635895152	-0.261604583244418	0.262709369767139	1
sci.RNA.C.059.AATCGAACTC	0.637191198043762	-0.36543610861139	0.846386181643244	1
sci.RNA.C.059.CTCGGAGCAA	3.87721481697034	-1.1236123718304	1.54236533144855	3
sci.RNA.C.059.GGCTGCCTTA	-0.767003419110273	-0.0493648670154374	-0.136923274327512	0
sci.RNA.C.059.ATCTAGGTTC	0.196938776867304	-0.144051526335742	0.161427105759385	0
sci.RNA.C.059.GGACGACGCA	0.808798555335472	-1.09575100072879	0.696345854886745	1
sci.RNA.C.059.ATTAACTTAA	1.82018757949062	-0.912703192633538	0.311134445386143	3
sci.RNA.C.060.ACGGAGAATA	1.87202449832809	-0.648777008756784	0.113016124675131	1
sci.RNA.C.060.TCTCTCATCC	0.3294333055532	0.95461745359408	-0.580168358692822	0
sci.RNA.C.060.TCGGTAAGGC	-0.710598421457903	-1.68870177070042	0.395894293809287	3
sci.RNA.C.060.CTGAAGAGAC	-0.108147460805316	0.306078925340315	0.143987980379313	1
sci.RNA.C.060.CGTCTATGAA	3.03837686942083	-0.770498252014236	0.370249078349471	1
sci.RNA.C.060.TTCTCTACTA	1.57692600726533	-0.711867194634524	0.750705629879637	1
sci.RNA.C.060.GGCTTCTGGA	0.705433103608728	-0.676793728883171	0.76411700214908	1
sci.RNA.C.060.TTGCAGCATT	2.07087260631252	-0.697744547721105	0.608522791551265	1
sci.RNA.C.060.ACGCGCTCCT	0.112360999033333	0.218570022920145	0.11241817103988	0
sci.RNA.C.061.CCTATCATAA	2.40334868745917	0.0432569461891165	0.42736804279916	1
sci.RNA.C.061.CTGAAGAGAC	2.21187090624519	-0.673261346113093	-0.387737883706048	1
sci.RNA.C.061.CGTCTATGAA	1.32512569657569	0.0469763374778625	0.147190425967388	1
sci.RNA.C.061.GGCTTCTGGA	2.01909993924643	-0.304638308060577	-0.0506587063644819	1
[truncated: 3,953 more rows]
