# Supplementary material for: LaGrACE: estimating gene program dysregulation with latent regulatory network
Source: Mol Syst Biol. 2025 Jun 30;21(9):1263–81. doi: 10.1038/s44320-025-00115-3 (PMC12405484; doi:10.1038/s44320-025-00115-3)
Supplement: Supplementary file 3 — Source data Fig. 3 [file 44320_2025_115_MOESM3_ESM.zip › source_data_fig_3E.csv]

	Cor_LaGrace_treatment_time	Cor_LOVE_treatment_time	Feature	above_line
LOVE-1	-0.26368474	-0.257951601	LOVE-1	TRUE
LOVE-2	0.247496883	0.078681705	LOVE-2	TRUE
LOVE-3	0.174062565	0.011929572	LOVE-3	TRUE
LOVE-4	0.13405232	-0.019484326	LOVE-4	TRUE
LOVE-5	-0.179631167	-0.09605827	LOVE-5	TRUE
LOVE-6	0.199556323	0.247855459	LOVE-6	FALSE
LOVE-7	-0.255298465	-0.31461321	LOVE-7	FALSE
LOVE-8	-0.316038969	0.15609765	LOVE-8	TRUE
LOVE-9	0.232373494	-0.024768633	LOVE-9	TRUE
LOVE-10	0.359206195	0.083972622	LOVE-10	TRUE
LOVE-11	-0.125816912	-0.082736478	LOVE-11	TRUE
LOVE-12	-0.088518671	0.07858858	LOVE-12	TRUE
LOVE-13	-0.181229354	0.059925339	LOVE-13	TRUE
LOVE-14	0.092790016	0.047227359	LOVE-14	TRUE
LOVE-15	0.074590538	-0.017581143	LOVE-15	TRUE
LOVE-16	0.31873278	0.235085524	LOVE-16	TRUE
LOVE-17	-0.190548791	-0.069825477	LOVE-17	TRUE
LOVE-18	-0.092666686	-0.056202345	LOVE-18	TRUE
LOVE-19	0.259633435	0.134050845	LOVE-19	TRUE
LOVE-20	0.17526751	0.201896	LOVE-20	FALSE
LOVE-21	0.245918355	-0.026243834	LOVE-21	TRUE
LOVE-22	0.041425038	-0.008503148	LOVE-22	TRUE
LOVE-23	0.179792226	-0.006186259	LOVE-23	TRUE
LOVE-24	0.034913472	0.073099148	LOVE-24	FALSE
LOVE-25	-0.192935966	-0.02098218	LOVE-25	TRUE
LOVE-26	-0.054775222	0.117492708	LOVE-26	FALSE
LOVE-27	0.135987015	0.032131609	LOVE-27	TRUE
LOVE-28	0.217507071	0.096333958	LOVE-28	TRUE
LOVE-29	-0.215747396	0.067050015	LOVE-29	TRUE
LOVE-30	-0.038533674	-0.03496983	LOVE-30	TRUE
LOVE-31	0.200377138	0.121891203	LOVE-31	TRUE
LOVE-32	-0.084344002	-0.042635132	LOVE-32	TRUE
LOVE-33	0.036074266	0.064813607	LOVE-33	FALSE
LOVE-34	0.497670629	0.282429633	LOVE-34	TRUE
LOVE-35	-0.066467373	0.102752515	LOVE-35	FALSE
LOVE-36	-0.205726979	0.004712243	LOVE-36	TRUE
LOVE-37	0.047990928	0.024154667	LOVE-37	TRUE
LOVE-38	-0.008019933	0.022510727	LOVE-38	FALSE
LOVE-39	-0.341927407	-0.01900145	LOVE-39	TRUE
LOVE-40	-0.155138277	0.042723922	LOVE-40	TRUE
LOVE-41	0.061102388	-0.013463379	LOVE-41	TRUE
LOVE-42	0.265956229	0.029666301	LOVE-42	TRUE
LOVE-43	-0.070454945	0.007796426	LOVE-43	TRUE
LOVE-44	-0.001451274	0.003983568	LOVE-44	FALSE
LOVE-45	0.096379339	0.054813649	LOVE-45	TRUE
LOVE-46	-0.095169145	-0.118956954	LOVE-46	FALSE
LOVE-47	0.115532438	0.053245563	LOVE-47	TRUE
LOVE-48	-0.411462027	-0.387830916	LOVE-48	TRUE
LOVE-49	-0.015765231	0.025642724	LOVE-49	FALSE
LOVE-50	-0.266925745	-0.064654964	LOVE-50	TRUE
LOVE-51	-0.237475055	0.187904115	LOVE-51	TRUE
LOVE-52	-0.585085036	0.057410395	LOVE-52	TRUE
LOVE-53	0.758426648	0.72880398	LOVE-53	TRUE
LOVE-54	0.071141161	0.062092693	LOVE-54	TRUE
LOVE-55	-0.050757514	0.115716213	LOVE-55	FALSE
LOVE-56	0.113621203	0.025907575	LOVE-56	TRUE
LOVE-57	-0.375493574	-0.157993027	LOVE-57	TRUE
LOVE-58	0.483619515	0.316221354	LOVE-58	TRUE
LOVE-59	-0.33050395	0.050712697	LOVE-59	TRUE
LOVE-60	-0.107654343	-0.041535696	LOVE-60	TRUE
LOVE-61	0.056690304	-0.13631083	LOVE-61	FALSE
LOVE-62	0.042633505	-0.04113403	LOVE-62	TRUE
LOVE-63	0.400857018	0.304756422	LOVE-63	TRUE
LOVE-64	-0.199272435	-0.036526724	LOVE-64	TRUE
LOVE-65	-0.420649385	0.007342776	LOVE-65	TRUE
LOVE-66	-0.115329676	0.108523348	LOVE-66	TRUE
LOVE-67	0.343181231	0.132182992	LOVE-67	TRUE
LOVE-68	-0.21553823	-0.031312488	LOVE-68	TRUE
LOVE-69	0.028653998	-0.064346184	LOVE-69	FALSE
LOVE-70	-0.509440265	-0.002757531	LOVE-70	TRUE
LOVE-71	-0.099863726	-0.07450365	LOVE-71	TRUE
LOVE-72	-0.054643736	-0.159153255	LOVE-72	FALSE
LOVE-73	0.315659107	0.120545897	LOVE-73	TRUE
LOVE-74	-0.269118179	-0.018136075	LOVE-74	TRUE
LOVE-75	-0.164833064	0.095616338	LOVE-75	TRUE
LOVE-76	-0.231059226	-0.025689754	LOVE-76	TRUE
LOVE-77	0.302395626	-0.004021565	LOVE-77	TRUE
LOVE-78	0.673995973	0.716761701	LOVE-78	FALSE
LOVE-79	0.522654346	-0.076415847	LOVE-79	TRUE
LOVE-80	-0.12921273	0.038914775	LOVE-80	TRUE
LOVE-81	-0.300534045	-0.172322638	LOVE-81	TRUE
LOVE-82	-0.116885563	-0.104107178	LOVE-82	TRUE
LOVE-83	-0.115473858	-0.029580554	LOVE-83	TRUE
LOVE-84	-0.061018596	-0.02473581	LOVE-84	TRUE
LOVE-85	0.04625503	0.023423484	LOVE-85	TRUE
LOVE-86	-0.149001193	-0.08242245	LOVE-86	TRUE
LOVE-87	-0.214595547	-0.207924591	LOVE-87	TRUE
LOVE-88	-0.051053451	-0.001148151	LOVE-88	TRUE
LOVE-89	-0.103817719	-0.04615313	LOVE-89	TRUE
LOVE-90	-0.285854455	-0.002438655	LOVE-90	TRUE
LOVE-91	0.15309507	0.093144066	LOVE-91	TRUE
LOVE-92	-0.452566632	-0.012268393	LOVE-92	TRUE
LOVE-93	-0.388149588	-0.315594366	LOVE-93	TRUE
LOVE-94	-0.149070585	-0.059710697	LOVE-94	TRUE
LOVE-95	-0.072342474	0.026161535	LOVE-95	TRUE
LOVE-96	0.137076015	-0.079962714	LOVE-96	TRUE
LOVE-97	-0.493037181	-0.111769605	LOVE-97	TRUE
LOVE-98	0.075390562	0.03165575	LOVE-98	TRUE
LOVE-99	0.143953408	0.242699335	LOVE-99	FALSE
LOVE-100	-0.092212795	-0.049836111	LOVE-100	TRUE
LOVE-101	-0.756329517	-0.472558651	LOVE-101	TRUE
LOVE-102	0.381981388	0.401892134	LOVE-102	FALSE
LOVE-103	0.136188358	-0.010570563	LOVE-103	TRUE
LOVE-104	0.263379057	0.084509382	LOVE-104	TRUE
LOVE-105	0.076271493	0.079038138	LOVE-105	FALSE
LOVE-106	0.059084947	0.101609498	LOVE-106	FALSE
LOVE-107	0.16517517	-0.076877763	LOVE-107	TRUE
LOVE-108	0.190989895	-0.024113007	LOVE-108	TRUE
LOVE-109	-0.020413614	-0.074810752	LOVE-109	FALSE
LOVE-110	0.246118736	0.23630497	LOVE-110	TRUE
LOVE-111	-0.208956535	-0.187260008	LOVE-111	TRUE
LOVE-112	-0.199389719	-0.191502733	LOVE-112	TRUE
LOVE-113	-0.40871927	-0.043294405	LOVE-113	TRUE
LOVE-114	0.121024455	-0.025584753	LOVE-114	TRUE
LOVE-115	-0.084475588	0.049228081	LOVE-115	TRUE
LOVE-116	0.340939882	-0.017353942	LOVE-116	TRUE
LOVE-117	-0.035622397	0.061253579	LOVE-117	FALSE
LOVE-118	0.182304255	0.237688925	LOVE-118	FALSE
LOVE-119	0.074817733	-0.036168622	LOVE-119	TRUE
LOVE-120	-0.191788004	-0.103862529	LOVE-120	TRUE
LOVE-121	-0.076830451	-0.011962633	LOVE-121	TRUE
LOVE-122	0.017372228	0.071450058	LOVE-122	FALSE
LOVE-123	0.666161472	0.338425566	LOVE-123	TRUE
LOVE-124	0.127438509	-0.004862062	LOVE-124	TRUE
LOVE-125	-0.263859668	-0.173350045	LOVE-125	TRUE
LOVE-126	0.191789156	0.186466672	LOVE-126	TRUE
LOVE-127	-0.281690744	-0.122577748	LOVE-127	TRUE
LOVE-128	-0.063299499	-0.000844146	LOVE-128	TRUE
LOVE-129	0.611189901	0.066814727	LOVE-129	TRUE
LOVE-130	0.207680794	-0.163017608	LOVE-130	TRUE
LOVE-131	0.094076967	0.180457346	LOVE-131	FALSE
LOVE-132	-0.051571928	0.051327294	LOVE-132	TRUE
LOVE-133	-0.143440804	-0.093412182	LOVE-133	TRUE
LOVE-134	-0.204319147	0.115130357	LOVE-134	TRUE
LOVE-135	0.340445598	0.239651959	LOVE-135	TRUE
LOVE-136	0.299096059	0.164586556	LOVE-136	TRUE
LOVE-137	-0.061756992	-0.001032986	LOVE-137	TRUE
LOVE-138	-0.208294983	0.014561807	LOVE-138	TRUE
LOVE-139	-0.098720848	-0.115430494	LOVE-139	FALSE
LOVE-140	-0.154673327	0.001628899	LOVE-140	TRUE
LOVE-141	-0.198790283	-0.103080809	LOVE-141	TRUE
LOVE-142	-0.04917016	0.084709719	LOVE-142	FALSE
LOVE-143	-0.274832548	-0.105195951	LOVE-143	TRUE
LOVE-144	0.001668536	0.051956526	LOVE-144	FALSE
LOVE-145	0.268693532	0.120436591	LOVE-145	TRUE
LOVE-146	-0.006985639	0.015190093	LOVE-146	FALSE
LOVE-147	-0.335321288	-0.215342074	LOVE-147	TRUE
LOVE-148	0.036226652	0.060593492	LOVE-148	FALSE
LOVE-149	-0.259015192	0.035931356	LOVE-149	TRUE
LOVE-150	-0.013893279	0.025420227	LOVE-150	FALSE
LOVE-151	-0.472093963	-0.122022102	LOVE-151	TRUE
LOVE-152	0.094511039	0.135335103	LOVE-152	FALSE
LOVE-153	-0.030571757	-0.035997975	LOVE-153	FALSE
LOVE-154	0.187327469	0.167758089	LOVE-154	TRUE
LOVE-155	-0.121890697	-0.051550608	LOVE-155	TRUE
LOVE-156	-0.082939635	-0.055735475	LOVE-156	TRUE
LOVE-157	0.270003459	0.038671682	LOVE-157	TRUE
LOVE-158	0.100030919	0.114312936	LOVE-158	FALSE
LOVE-159	-0.099193152	-0.220443793	LOVE-159	FALSE
LOVE-160	0.415850375	0.387590428	LOVE-160	TRUE
LOVE-161	0.269018146	0.0467902	LOVE-161	TRUE
LOVE-162	-0.495354325	0.015956472	LOVE-162	TRUE
LOVE-163	0.127237167	-0.029407513	LOVE-163	TRUE
LOVE-164	-0.057940433	0.004071415	LOVE-164	TRUE
LOVE-165	0.035535418	0.087676741	LOVE-165	FALSE
LOVE-166	-0.036500383	0.108952391	LOVE-166	FALSE
LOVE-167	0.373608147	-0.003375654	LOVE-167	TRUE
LOVE-168	-0.078826593	0.001497534	LOVE-168	TRUE
LOVE-169	-0.088145035	-0.048275857	LOVE-169	TRUE
LOVE-170	0.029739882	0.099623758	LOVE-170	FALSE
LOVE-171	0.128866642	-0.022365888	LOVE-171	TRUE
LOVE-172	-0.205292214	0.030026062	LOVE-172	TRUE
LOVE-173	0.218584832	0.062381041	LOVE-173	TRUE
LOVE-174	0.153186749	0.091963769	LOVE-174	TRUE
LOVE-175	0.356686549	0.168829226	LOVE-175	TRUE
LOVE-176	0.278674697	0.281734343	LOVE-176	FALSE
LOVE-177	0.443506985	0.268765724	LOVE-177	TRUE
LOVE-178	-0.194790112	-0.191034314	LOVE-178	TRUE
LOVE-179	-0.141700145	0.147828369	LOVE-179	FALSE
LOVE-180	-0.30506091	-0.068723439	LOVE-180	TRUE
LOVE-181	-0.002165397	0.087155514	LOVE-181	FALSE
LOVE-182	-0.382351582	-0.056159783	LOVE-182	TRUE
LOVE-183	0.274457548	0.099037125	LOVE-183	TRUE
LOVE-184	0.368620099	0.250278254	LOVE-184	TRUE
LOVE-185	-0.156424487	-0.001798507	LOVE-185	TRUE
LOVE-186	0.044763421	0.03128758	LOVE-186	TRUE
LOVE-187	-0.075829335	-0.116766089	LOVE-187	FALSE
LOVE-188	-0.18239807	0.038978989	LOVE-188	TRUE
LOVE-189	-0.036903019	-0.027115558	LOVE-189	TRUE
LOVE-190	0.029400204	-0.049405755	LOVE-190	FALSE
LOVE-191	-0.030325468	0.085500871	LOVE-191	FALSE
LOVE-192	0.046924351	-0.146206097	LOVE-192	FALSE
LOVE-193	-0.22596835	-0.150521757	LOVE-193	TRUE
LOVE-194	0.183260863	0.03554983	LOVE-194	TRUE
LOVE-195	0.172862488	0.172296661	LOVE-195	TRUE
LOVE-196	-0.289770021	-0.042235743	LOVE-196	TRUE
LOVE-197	0.184099788	0.023211786	LOVE-197	TRUE
LOVE-198	-0.15434347	-0.135433298	LOVE-198	TRUE
LOVE-199	-0.229257078	-0.083608208	LOVE-199	TRUE
LOVE-200	-0.258245071	-0.260617171	LOVE-200	FALSE
LOVE-201	-0.05199152	-0.014262905	LOVE-201	TRUE
LOVE-202	0.085186366	-0.004503015	LOVE-202	TRUE
LOVE-203	-0.133262622	-0.088582702	LOVE-203	TRUE
LOVE-204	0.108459987	-0.0985338	LOVE-204	TRUE
LOVE-205	0.081111236	0.058327595	LOVE-205	TRUE
LOVE-206	-0.10036826	-0.158700529	LOVE-206	FALSE
LOVE-207	-0.358055264	-0.159023816	LOVE-207	TRUE
LOVE-208	0.264546601	0.069145139	LOVE-208	TRUE
LOVE-209	0.213362179	0.197362697	LOVE-209	TRUE
LOVE-210	0.276843285	-0.016459572	LOVE-210	TRUE
LOVE-211	0.327256519	0.107162744	LOVE-211	TRUE
LOVE-212	-0.121475546	0.053237051	LOVE-212	TRUE
LOVE-213	-0.15759446	-0.056965342	LOVE-213	TRUE
LOVE-214	-0.031421779	-0.063529704	LOVE-214	FALSE
LOVE-215	-0.065025112	-0.085401974	LOVE-215	FALSE
LOVE-216	-0.653231656	-0.053287262	LOVE-216	TRUE
LOVE-217	-0.414889896	-0.346649961	LOVE-217	TRUE
LOVE-218	0.133203703	0.095512287	LOVE-218	TRUE
LOVE-219	-0.089600942	-0.023517961	LOVE-219	TRUE
LOVE-220	0.15790918	0.121315397	LOVE-220	TRUE
LOVE-221	0.229098624	0.082532544	LOVE-221	TRUE
LOVE-222	-0.156293487	-0.066457083	LOVE-222	TRUE
LOVE-223	-0.083196024	-0.122227615	LOVE-223	FALSE
LOVE-224	-0.099630045	0.020922992	LOVE-224	TRUE
LOVE-225	-0.505059495	-0.184396533	LOVE-225	TRUE
LOVE-226	-0.183586163	-0.022724325	LOVE-226	TRUE
LOVE-227	0.094623903	0.15965099	LOVE-227	FALSE
LOVE-228	0.344805967	0.010665166	LOVE-228	TRUE
LOVE-229	-0.22837295	0.053804087	LOVE-229	TRUE
LOVE-230	-0.15953044	-0.106954184	LOVE-230	TRUE
LOVE-231	-0.243662819	0.026960557	LOVE-231	TRUE
LOVE-232	-0.089091959	-0.02823014	LOVE-232	TRUE
LOVE-233	0.039272301	-0.028512785	LOVE-233	TRUE
LOVE-234	-0.1305597	0.060356846	LOVE-234	TRUE
LOVE-235	-0.089588413	0.05873118	LOVE-235	TRUE
LOVE-236	-0.070345449	0.051671572	LOVE-236	TRUE
LOVE-237	0.219036743	0.078656053	LOVE-237	TRUE
LOVE-238	0.076126204	0.025368538	LOVE-238	TRUE
LOVE-239	-0.039872882	0.105346334	LOVE-239	FALSE
LOVE-240	-0.017938453	-0.061458512	LOVE-240	FALSE
LOVE-241	-0.320004334	-0.058375734	LOVE-241	TRUE
LOVE-242	-0.011178438	0.038818008	LOVE-242	FALSE
LOVE-243	-0.028834989	-0.009963298	LOVE-243	TRUE
LOVE-244	-0.080811303	0.04876199	LOVE-244	TRUE
LOVE-245	-0.35233385	-0.044882107	LOVE-245	TRUE
LOVE-246	-0.141763379	0.05438382	LOVE-246	TRUE
LOVE-247	-0.013929961	-0.023066333	LOVE-247	FALSE
LOVE-248	0.404094976	0.192329093	LOVE-248	TRUE
LOVE-249	0.084179125	0.081838799	LOVE-249	TRUE
LOVE-250	-0.015469037	-0.045555773	LOVE-250	FALSE
LOVE-251	-0.152056256	-0.049274332	LOVE-251	TRUE
LOVE-252	-0.679560975	-0.213866349	LOVE-252	TRUE
LOVE-253	0.174231793	0.036266602	LOVE-253	TRUE
LOVE-254	-0.025227982	-0.038605483	LOVE-254	FALSE
LOVE-255	-0.313151904	-0.120118008	LOVE-255	TRUE
LOVE-256	0.418649106	0.245921975	LOVE-256	TRUE
LOVE-257	0.237662883	0.106628083	LOVE-257	TRUE
LOVE-258	-0.042014304	-0.033916801	LOVE-258	TRUE
LOVE-259	-0.068127274	-0.093587692	LOVE-259	FALSE
LOVE-260	-0.080855493	-0.161022501	LOVE-260	FALSE
LOVE-261	0.036087059	-0.074589862	LOVE-261	FALSE
LOVE-262	0.317534786	0.009376718	LOVE-262	TRUE
LOVE-263	-0.3330371	-0.082707842	LOVE-263	TRUE
