# Supplementary material for: LaGrACE: estimating gene program dysregulation with latent regulatory network
Source: Mol Syst Biol. 2025 Jun 30;21(9):1263–81. doi: 10.1038/s44320-025-00115-3 (PMC12405484; doi:10.1038/s44320-025-00115-3)
Supplement: Supplementary file 4 — Source data Fig. 5 [file 44320_2025_115_MOESM4_ESM.zip]

Archive with 6 entries (6 files):
- source_data_fig_5B.csv
- __MACOSX/._source_data_fig_5B.csv
- source_data_fig_5D.csv
- __MACOSX/._source_data_fig_5D.csv
- source_data_fig_5F.csv
- __MACOSX/._source_data_fig_5F.csv
