# Supplementary material for: LaGrACE: estimating gene program dysregulation with latent regulatory network
Source: Mol Syst Biol. 2025 Jun 30;21(9):1263–81. doi: 10.1038/s44320-025-00115-3 (PMC12405484; doi:10.1038/s44320-025-00115-3)
Supplement: Supplementary file 4 — Source data Fig. 5 [file 44320_2025_115_MOESM4_ESM.zip › source_data_fig_5B.csv]

cluster	Six Minute Walk Distance	FEV1 FVC Ratio
0	1233	0.26
2	1450	0.61
1	1200	0.64
1	1565	0.69
0	2022	0.69
1	1400	0.45
1	1322	0.47
0	1994	0.66
CTRL	1800	0.81
2	770	0.66
0	728	0.31
0	1900	0.68
0	950	0.37
0	200	0.41
0	1377	0.47
0	1457	0.47
2	1180	0.62
1	600	0.67
CTRL	1700	0.75
1	970	0.29
CTRL	1834	0.79
0	1236	0.58
1	800	0.5
3	1159	0.69
0	1237	0.36
CTRL	2431	0.8
CTRL	2190	0.75
CTRL	2190	0.81
3	1240	0.66
0	1295	0.57
3	1188	0.62
0	1860	0.66
1	1017	0.51
0	1490	0.68
2	1350	0.38
0	1475	0.4
0	1231	0.59
0	1800	0.39
0	1350	0.62
1	1581	0.62
CTRL	1815	0.75
2	1600	0.67
1	1800	0.46
0	600	0.53
2	1370	0.62
3	960	0.68
1	1485	0.31
0	2130	0.58
1	1650	0.69
2	1400	0.68
1	585	0.26
3	760	0.69
CTRL	1141	0.82
0	960	0.25
0	1432	0.5
0	550	0.34
0	1210	0.52
0	1815	0.66
0	1065	0.69
3	832	0.52
2	1286	0.41
CTRL	1553	0.74
1	1150	0.47
2	700	0.44
0	1082	0.56
CTRL	1305	0.77
0	884	0.26
2	1300	0.45
0	1525	0.63
1	1300	0.65
2	1410	0.58
2	1490	0.28
0	750	0.31
0	1500	0.52
2	1400	0.52
3	989	0.65
1	1500	0.5
2	1340	0.69
1	1240	0.5
0	1350	0.35
2	1344	0.66
0	1210	0.42
2	1436	0.52
2	1300	0.67
3	1836	0.59
2	2000	0.68
0	1300	0.59
CTRL	1318	0.7
3	590	0.45
1	238	0.64
2	1200	0.5
2	1370	0.56
2	1722	0.65
3	1020	0.27
0	1380	0.61
CTRL	1605	0.84
2	1228	0.32
0	716	0.64
2	1550	0.54
2	1500	0.66
0	1550	0.56
0	196	0.52
3	1189	0.43
3	976	0.64
1	1400	0.31
0	1260	0.35
1	1300	0.65
1	1024	0.67
0	688	0.53
1	886	0.59
2	1279	0.37
0	1232	0.48
1	1081	0.66
1	0	0.26
1	1026	0.29
2	954	0.66
3	1900	0.67
3	1620	0.38
1	1897	0.39
1	1455	0.66
3	1251	0.69
0	1797	0.64
0	1310	0.33
0	1860	0.68
2	200	0.3
3	837	0.41
CTRL	1720	0.84
3	1180	0.65
1	1050	0.32
CTRL	1400	0.78
0	810	0.32
3	741	0.68
0	1338	0.48
1	1181	0.68
0	400	0.32
0	1575	0.59
1	1083	0.4
1	540	0.4
1	1000	0.5
CTRL	200	0.89
2	1900	0.65
2	1639	0.64
2	1679	0.67
1	1348	0.6
1	1167	0.6
1	1350	0.42
0	1080	0.52
0	1335	0.69
0	1000	0.48
1	1230	0.64
2	1880	0.67
1	1740	0.54
0	825	0.4
3	1330	0.43
1	1650	0.55
2	881	0.62
0	1339	0.38
0	806	0.4
2	1697	0.33
CTRL	1439	0.8
1	1220	0.41
2	1400	0.67
3	295	0.34
0	0	0.34
0	1839	0.64
1	388	0.35
1	1700	0.67
1	1050	0.66
0	1263	0.63
1	1027	0.3
1	1059	0.62
0	1500	0.39
2	790	0.57
1	1252	0.4
2	100	0.65
CTRL	1320	0.91
3	1327	0.69
CTRL	1300	0.71
3	1230	0.52
1	400	0.47
0	800	0.42
1	1797	0.63
1	600	0.67
3	1327	0.63
3	1682	0.65
2	350	0.61
1	960	0.65
CTRL	1000	0.78
0	960	0.36
0	1486	0.31
1	1200	0.41
1	1404	0.39
0	1380	0.35
CTRL	1600	0.86
3	720	0.67
1	1400	0.66
0	815	0.4
3	1350	0.48
2	590	0.67
0	1220	0.52
1	NA	0.65
3	1033	0.67
3	859	0.63
CTRL	1336	0.76
2	459	0.58
0	NA	0.45
1	1790	0.67
3	720	0.49
2	1180	0.5
CTRL	1570	0.89
0	1302	0.38
1	1148	0.61
2	600	0.27
2	1560	0.5
1	1755	0.6
0	600	0.42
1	1457	0.61
0	280	0.35
3	1676	0.59
3	1550	0.66
2	900	0.35
1	984	0.43
1	540	0.51
2	560	0.44
2	2000	0.66
3	1378	0.48
2	1289	0.38
1	1100	0.62
3	2000	0.56
0	1026	0.55
1	1771	0.63
0	1546	0.55
3	1793	0.58
3	1076	0.42
0	660	0.48
CTRL	1711	0.81
CTRL	1161	0.84
2	1250	0.53
2	1640	0.41
0	1063	0.29
2	650	0.59
0	1378	0.67
3	787	0.31
3	1836	0.6
3	960	0.55
1	1370	0.4
0	300	0.51
0	1848	0.5
3	1942	0.63
0	0	0.36
0	1460	0.36
3	945	0.61
0	1300	0.48
2	582	0.28
1	1430	0.69
0	400	0.29
0	800	0.31
1	1240	0.66
1	1623	0.62
2	1309	0.59
0	1100	0.43
1	1170	0.51
1	1100	0.3
3	1315	0.62
2	1097	0.6
1	492	0.66
0	450	0.65
0	1118	0.34
0	1248	0.54
2	1114	0.33
2	1609	0.59
0	648	0.5
0	1369	0.67
0	1530	0.66
3	1074	0.68
3	1485	0.61
1	717	0.59
2	950	0.69
3	0	0.55
CTRL	2400	0.77
CTRL	1150	0.77
1	1210	0.4
2	799	0.68
2	1698	0.47
1	1330	0.58
0	1505	0.56
0	700	0.63
1	814	0.33
3	NA	0.68
0	1466	0.41
2	1233	0.68
0	984	0.68
CTRL	2080	0.76
3	1910	0.48
0	960	0.62
1	1480	0.3
1	1039	0.37
0	1038	0.68
1	1670	0.66
2	1719	0.62
0	703	0.33
2	1131	0.69
1	1920	0.52
0	840	0.52
1	1242	0.65
2	1279	0.63
1	1860	0.69
1	1010	0.58
0	1550	0.63
1	1725	0.69
0	603	0.67
2	1350	0.53
0	0	0.22
0	868	0.47
1	2500	0.65
1	806	0.46
1	1500	0.47
1	0	0.36
3	1171	0.68
0	1240	0.54
0	800	0.67
CTRL	1800	0.82
1	1236	0.31
0	1310	0.69
0	1620	0.67
1	1145	0.31
2	1575	0.34
1	1080	0.66
CTRL	1697	0.86
0	1298	0.32
3	443	0.62
2	1648	0.65
0	1650	0.68
1	1200	0.32
2	840	0.43
2	1140	0.35
0	825	0.42
3	954	0.69
3	1387	0.61
3	1082	0.67
2	897	0.36
0	1130	0.43
1	1317	0.52
CTRL	1600	0.81
0	1290	0.43
1	1300	0.58
0	900	0.35
3	1492	0.63
0	1080	0.48
0	1471	0.67
1	500	0.64
2	1700	0.61
0	1469	0.53
1	1820	0.67
1	1679	0.57
2	1708	0.49
1	1640	0.64
2	1425	0.38
CTRL	1300	0.7
1	1550	0.6
2	1680	0.68
3	1450	0.58
3	1080	0.51
2	678	0.51
1	1794	0.69
0	1469	0.68
CTRL	1989	0.86
0	300	0.28
2	1130	0.37
0	1711	0.39
2	1889	0.59
1	800	0.59
1	1608	0.64
0	1473	0.47
0	935	0.68
2	1332	0.41
CTRL	1148	0.82
CTRL	1114	0.8
0	1579	0.63
2	1400	0.6
0	1211	0.63
CTRL	1328	0.9
0	1092	0.42
CTRL	2269	0.73
0	1191	0.35
2	1450	0.68
0	1482	0.63
0	1476	0.56
0	1569	0.69
1	1300	0.32
1	1560	0.69
0	1740	0.48
0	1696	0.54
1	1040	0.47
1	1400	0.51
1	1100	0.54
1	1425	0.43
2	900	0.67
1	1810	0.66
CTRL	1570	0.79
0	1161	0.49
1	1340	0.38
0	1540	0.69
0	1516	0.45
0	422	0.48
2	1300	0.53
1	1570	0.46
2	1164	0.36
0	478	0.51
1	1606	0.69
CTRL	1650	0.82
1	1184	0.34
0	1056	0.6
0	620	0.37
CTRL	2044	0.77
0	970	0.56
2	1399	0.66
2	1600	0.66
3	1216	0.69
0	890	0.33
3	698	0.54
0	980	0.3
1	830	0.38
0	820	0.35
CTRL	1400	0.76
3	1610	0.68
0	1010	0.57
0	930	0.4
1	1260	0.52
1	1400	0.53
0	200	0.63
1	1100	0.68
3	NA	0.68
0	1360	0.6
1	1118	0.69
0	1200	0.66
CTRL	1665	0.75
2	1020	0.33
1	1744	0.61
2	810	0.58
2	1410	0.64
2	655	0.64
1	1533	0.69
CTRL	1474	0.83
2	1937	0.44
2	1490	0.43
2	1460	0.55
CTRL	984	0.78
2	1610	0.67
2	1570	0.65
CTRL	1580	0.81
0	1480	0.68
2	900	0.62
CTRL	820	0.9
2	1900	0.37
2	889	0.66
1	1530	0.64
0	1770	0.66
1	1690	0.6
2	1200	0.69
1	1500	0.69
2	1400	0.69
1	716	0.39
0	1500	0.66
CTRL	1740	0.81
0	554	0.56
0	1000	0.59
2	200	0.65
CTRL	1400	0.71
CTRL	1082	0.76
2	1600	0.67
1	2390	0.68
0	1370	0.68
3	1476	0.69
1	1400	0.41
1	790	0.35
1	1170	0.67
0	1210	0.5
0	1140	0.41
0	890	0.34
0	0	0.33
0	1100	0.42
0	1600	0.62
1	0	0.42
0	1823	0.65
CTRL	1548	0.7
3	973	0.65
0	1340	0.59
0	1330	0.65
1	748	0.31
1	1371	0.64
1	1575	0.53
2	890	0.69
0	1520	0.66
2	1140	0.55
0	1800	0.68
1	1120	0.63
CTRL	1255	0.8
0	0	0.64
3	1040	0.67
3	1122	0.69
2	1000	0.6
2	600	0.26
0	600	0.67
2	0	0.32
1	1330	0.69
3	1240	0.69
0	1020	0.44
CTRL	1870	0.81
1	500	0.31
2	1473	0.41
0	1200	0.62
1	400	0.55
CTRL	1300	0.8
0	745	0.57
2	1245	0.61
0	1297	0.57
1	1578	0.63
1	2240	0.68
0	1968	0.41
CTRL	1260	0.79
2	1080	0.61
2	1493	0.6
1	781	0.35
CTRL	NA	0.74
1	1675	0.68
0	1640	0.66
1	1490	0.66
CTRL	1800	0.79
0	1500	0.66
0	1532	0.62
1	1500	0.49
1	1200	0.46
1	1500	0.69
1	1400	0.53
0	1559	0.63
1	1320	0.69
2	1752	0.59
0	859	0.39
1	1406	0.59
2	1410	0.3
3	968	0.67
1	1525	0.52
0	1378	0.58
2	1355	0.52
1	2057	0.39
CTRL	2038	0.83
1	1750	0.66
1	NA	0.58
3	1590	0.69
0	1900	0.65
3	1489	0.69
2	780	0.48
1	690	0.68
0	1087	0.46
2	1351	0.69
1	1000	0.68
2	2008	0.64
1	1014	0.47
2	879	0.43
3	1300	0.54
2	1640	0.61
0	972	0.25
2	822	0.61
CTRL	1400	0.84
0	1460	0.68
0	1170	0.6
3	1550	0.69
0	1460	0.68
1	1580	0.68
1	1295	0.6
0	500	0.44
0	1000	0.47
2	1200	0.6
0	1630	0.64
0	1400	0.67
0	1500	0.49
0	1535	0.57
0	1630	0.62
CTRL	1672	0.84
0	1377	0.69
3	1620	0.51
3	1121	0.6
2	0	0.54
0	1458	0.64
0	1380	0.51
0	1200	0.52
0	1390	0.64
0	1455	0.5
2	713	0.63
0	1363	0.4
2	1288	0.67
CTRL	1551	0.79
2	1134	0.6
2	937	0.3
2	1134	0.36
0	1119	0.59
CTRL	1410	0.81
0	1187	0.41
2	984	0.57
0	1865	0.69
CTRL	1661	0.83
0	1301	0.38
3	1387	0.54
CTRL	1387	0.74
0	0	0.51
0	1574	0.66
1	1000	0.59
3	1148	0.69
3	500	0.64
CTRL	800	0.83
1	1308	0.66
1	820	0.53
0	1200	0.47
1	1718	0.63
1	1600	0.56
0	1459	0.46
0	1200	0.56
2	1310	0.56
0	600	0.36
1	1340	0.68
2	940	0.33
1	1765	0.65
1	1500	0.58
1	1220	0.57
1	NA	0.53
0	750	0.4
CTRL	1800	0.73
0	990	0.58
0	1617	0.62
1	607	0.41
0	1528	0.67
3	1039	0.47
0	1030	0.57
3	600	0.57
3	1194	0.64
2	800	0.37
3	1560	0.57
3	1200	0.68
1	1160	0.67
2	1306	0.63
3	240	0.57
2	688	0.66
3	1476	0.47
0	1200	0.58
2	512	0.69
0	728	0.33
1	1010	0.63
3	987	0.63
3	1635	0.63
0	700	0.56
1	1340	0.66
1	1110	0.66
2	1274	0.66
0	1510	0.68
3	688	0.53
1	1050	0.58
0	538	0.41
3	1459	0.66
1	822	0.41
0	1829	0.59
0	1034	0.31
0	625	0.64
3	NA	0.63
1	1717	0.67
1	1125	0.34
3	1280	0.65
1	1309	0.55
1	1397	0.67
1	1500	0.67
1	1814	0.63
0	1995	0.64
1	1070	0.48
2	1471	0.64
0	1300	0.64
1	2029	0.66
0	1584	0.51
3	1656	0.69
CTRL	1978	0.71
0	1750	0.63
CTRL	200	0.78
CTRL	1580	0.77
CTRL	1718	0.9
1	1765	0.68
3	1463	0.36
0	610	0.5
CTRL	2000	0.82
3	1540	0.62
3	1378	0.52
0	1660	0.66
1	1360	0.65
1	1760	0.66
0	1930	0.42
3	1575	0.66
1	1000	0.69
0	1120	0.47
0	2152	0.6
2	1360	0.55
2	0	0.59
2	847	0.43
3	866	0.6
2	1142	0.55
2	1315	0.67
2	1055	0.53
CTRL	1210	0.74
2	1280	0.32
2	1593	0.65
0	1600	0.68
0	1430	0.55
1	1460	0.55
CTRL	1100	0.84
1	1415	0.58
1	1480	0.54
0	0	0.4
CTRL	1765	0.82
0	1350	0.44
1	0	0.65
0	1400	0.56
0	NA	0.34
1	1830	0.69
0	1605	0.6
2	840	0.3
2	940	0.69
1	1180	0.55
3	1200	0.67
0	960	0.6
3	824	0.65
0	2	0.6
3	1467	0.68
3	1540	0.63
3	420	0.66
0	1390	0.46
2	1120	0.63
0	1510	0.65
3	960	0.43
2	1520	0.67
2	1400	0.65
2	1180	0.29
2	800	0.61
1	889	0.66
CTRL	1850	0.85
0	440	0.27
3	1500	0.59
2	1300	0.5
0	1800	0.68
2	400	0.6
2	1230	0.63
2	600	0.43
1	1379	0.51
2	703	0.58
1	1660	0.68
2	1550	0.63
0	1507	0.55
3	1083	0.69
2	1320	0.57
3	1975	0.69
0	1470	0.65
3	1320	0.67
3	1265	0.66
2	1500	0.62
2	664	0.42
1	1786	0.67
0	1711	0.68
0	1254	0.6
1	1450	0.6
0	1679	0.64
0	1050	0.6
1	1477	0.61
0	943	0.67
1	1573	0.65
0	1106	0.66
1	1617	0.69
2	200	0.64
0	1574	0.63
1	1164	0.63
1	606	0.69
0	960	0.55
1	1005	0.55
1	1510	0.35
0	1635	0.55
CTRL	1310	0.79
CTRL	2035	0.86
0	1490	0.66
2	1570	0.61
2	1200	0.69
0	1300	0.67
1	1340	0.67
2	955	0.57
0	1960	0.59
1	790	0.3
1	1725	0.55
0	1400	0.42
2	2050	0.54
3	2026	0.67
1	1440	0.68
0	1476	0.67
1	1574	0.69
0	1181	0.57
0	1778	0.41
0	1584	0.68
1	1524	0.53
2	423	0.64
1	1280	0.65
0	400	0.6
0	1250	0.6
1	1522	0.48
1	1252	0.67
1	1632	0.65
1	1718	0.67
0	400	0.63
1	860	0.53
3	918	0.59
0	197	0.27
1	1320	0.43
3	1483	0.59
1	1170	0.38
1	723	0.67
2	357	0.62
CTRL	2017	0.83
1	1435	0.64
1	1380	0.65
2	1650	0.36
CTRL	1630	0.8
1	1150	0.34
1	1110	0.68
2	2080	0.67
1	1120	0.49
1	1020	0.63
1	807	0.45
0	1160	0.49
CTRL	2180	0.75
2	1815	0.65
0	957	0.63
1	1250	0.65
CTRL	1639	0.83
1	1738	0.48
CTRL	2250	0.85
CTRL	1769	0.79
2	1394	0.41
0	759	0.3
2	1400	0.61
3	939	0.48
3	1148	0.37
2	1879	0.62
3	1210	0.6
1	980	0.57
CTRL	1732	0.82
0	1700	0.45
0	1150	0.67
2	730	0.34
0	1300	0.66
3	1824	0.69
3	1658	0.69
2	1402	0.67
1	1200	0.42
0	1230	0.52
1	1790	0.54
0	920	0.56
1	1600	0.65
0	400	0.43
0	1260	0.67
1	200	0.27
0	NA	0.65
2	1313	0.63
2	0	0.39
0	917	0.44
0	NA	0.68
1	1576	0.63
0	1473	0.69
1	1455	0.62
3	1050	0.63
0	97	0.5
3	240	0.55
0	480	0.4
3	0	0.6
3	600	0.64
3	960	0.47
0	NA	0.37
0	1385	0.61
2	1560	0.64
2	1550	0.24
0	800	0.61
2	NA	0.6
0	1565	0.45
0	1742	0.58
0	1417	0.34
2	394	0.43
1	1482	0.66
1	1646	0.56
0	1473	0.6
1	0	0.35
0	1480	0.66
0	892	0.58
1	1876	0.65
1	1642	0.56
1	1099	0.68
2	1374	0.63
2	1544	0.67
2	950	0.61
0	917	0.65
1	1200	0.62
0	1430	0.39
0	1150	0.56
0	0	0.5
0	1242	0.65
2	0	0.46
2	954	0.26
2	0	0.55
0	1151	0.25
0	2066	0.69
1	1950	0.63
0	0	0.29
3	1151	0.55
3	902	0.6
0	1236	0.64
0	1335	0.51
CTRL	1610	0.78
1	1528	0.6
2	987	0.68
3	1320	0.53
CTRL	1800	0.83
0	1445	0.42
2	1397	0.32
1	800	0.69
0	1438	0.68
CTRL	1600	0.88
1	1738	0.63
0	1450	0.53
1	931	0.61
1	886	0.67
0	0	0.6
3	1138	0.37
0	1509	0.61
3	1672	0.44
2	987	0.37
0	463	0.55
1	1200	0.69
2	1900	0.66
0	850	0.35
1	1440	0.49
1	1350	0.53
0	1290	0.57
0	1280	0.5
0	1470	0.49
1	750	0.49
2	1479	0.63
0	822	0.53
1	891	0.37
2	1749	0.57
0	1004	0.62
1	1277	0.67
CTRL	1523	0.81
0	952	0.68
2	1128	0.39
2	1440	0.43
1	1710	0.5
2	1600	0.34
1	1885	0.64
1	900	0.65
1	1660	0.69
1	1427	0.67
0	1590	0.68
2	1310	0.44
1	NA	0.32
CTRL	1565	0.86
1	1500	0.45
2	1340	0.48
0	1570	0.64
0	1800	0.62
0	1363	0.59
1	1571	0.52
0	996	0.69
0	1478	0.64
0	1450	0.61
CTRL	1765	0.77
0	NA	0.47
1	600	0.66
1	1944	0.58
1	NA	0.38
1	660	0.68
2	1462	0.42
1	1262	0.48
2	948	0.5
1	0	0.3
0	1518	0.54
2	610	0.35
0	538	0.56
0	1474	0.54
0	1443	0.47
0	1512	0.63
0	1410	0.66
3	886	0.39
2	339	0.6
0	1950	0.65
2	200	0.33
0	1590	0.55
1	1365	0.6
CTRL	1377	0.73
2	1069	0.36
1	1417	0.56
2	1128	0.67
3	941	0.46
1	0	0.46
0	1380	0.69
CTRL	1403	0.75
0	720	0.41
0	492	0.51
0	NA	0.27
2	200	0.29
1	1390	0.49
1	NA	0.62
1	NA	0.48
1	1400	0.59
1	1280	0.68
1	1200	0.36
1	1220	0.49
0	815	0.37
1	1525	0.61
2	1400	0.65
2	1215	0.36
2	1450	0.42
0	1300	0.59
2	1200	0.68
1	1600	0.6
0	1445	0.4
1	1044	0.64
1	1070	0.61
2	1320	0.61
2	1740	0.68
1	1480	0.69
2	910	0.39
2	1050	0.69
0	432	0.19
1	864	0.61
0	1161	0.41
1	1010	0.31
3	1200	0.68
1	859	0.43
0	0	0.29
3	895	0.64
1	1900	0.66
1	1490	0.61
2	240	0.35
2	1400	0.66
CTRL	1780	0.75
2	1210	0.41
2	1365	0.5
2	1370	0.68
2	1000	0.36
1	1330	0.59
1	1300	0.46
CTRL	1708	0.76
2	NA	0.55
3	1920	0.55
3	0	0.34
2	1580	0.53
0	1570	0.6
1	0	0.55
1	1330	0.52
1	2550	0.69
2	1239	0.5
1	1610	0.6
2	1010	0.56
2	1526	0.68
1	1600	0.6
CTRL	1150	0.74
3	1157	0.65
1	1400	0.68
2	1480	0.66
1	1490	0.62
1	800	0.45
0	0	0.36
1	738	0.55
2	1000	0.47
1	1900	0.68
2	1520	0.57
0	1377	0.53
1	1259	0.67
CTRL	1577	0.83
1	1377	0.67
0	738	0.67
1	1357	0.69
1	883	NA
0	1126	0.69
0	1225	0.32
0	265	0.65
1	1214	0.67
2	883	0.64
0	1457	0.69
2	1656	0.69
1	795	0.26
3	800	0.45
1	1300	0.37
0	1130	0.43
1	1400	0.65
0	760	0.3
0	1170	0.37
1	1620	0.69
CTRL	1000	0.94
1	1040	0.33
1	1500	0.33
3	1100	0.64
2	1599	0.67
1	954	0.39
0	1296	0.56
1	1311	0.31
0	2300	0.65
0	1520	0.56
0	1295	0.44
1	1400	0.62
0	100	0.59
2	1270	0.55
2	1210	0.66
0	1200	0.25
1	1000	0.37
3	710	0.65
2	1790	0.54
1	1494	0.64
2	980	0.56
1	0	0.56
0	1190	0.51
1	1240	0.49
1	1390	0.68
1	920	0.58
CTRL	970	0.73
0	520	0.43
0	752	0.6
1	NA	0.43
1	1962	0.58
1	1648	0.62
0	1461	0.36
0	1610	0.67
1	200	0.33
3	1280	0.68
1	1400	0.64
1	2020	0.64
0	1494	0.59
0	1200	0.63
1	889	0.54
3	1600	0.64
0	1656	0.68
0	1418	0.6
3	1507	0.56
2	1607	0.25
2	1837	0.58
2	1347	0.66
3	700	0.69
2	1589	0.69
3	0	0.67
2	1323	0.3
CTRL	1394	0.76
0	1409	0.65
CTRL	1771	0.87
2	886	0.4
0	522	0.68
CTRL	1404	0.9
3	0	0.65
0	1010	0.33
1	1725	0.67
0	1100	0.63
2	1330	0.68
2	1410	0.68
CTRL	1425	0.7
1	2058	0.66
0	1852	0.66
1	1300	0.69
2	1200	0.4
1	984	0.36
0	787	0.38
CTRL	1050	0.85
1	1350	0.65
1	1080	0.43
1	NA	0.53
0	1750	0.64
0	1181	0.61
3	0	0.38
0	0	0.38
0	1082	0.37
1	1387	0.38
1	574	0.23
CTRL	1075	0.78
3	860	0.54
CTRL	1356	0.74
0	600	0.68
1	1820	0.6
0	720	0.42
1	978	0.4
1	800	0.68
CTRL	1000	0.81
0	1000	0.41
0	984	0.65
2	1320	0.6
2	1322	0.41
CTRL	1014	0.81
1	779	0.61
1	1394	0.68
3	690	0.54
3	911	0.68
0	1276	0.37
2	885	0.3
CTRL	1900	0.72
0	995	0.46
1	1438	0.45
CTRL	0	0.81
1	1377	0.63
1	1771	0.51
0	787	0.31
1	1200	0.42
0	1414	0.57
0	1455	0.38
0	2020	0.62
0	NA	0.4
3	1035	0.66
2	850	0.45
0	NA	0.19
1	1411	0.66
0	1473	0.55
1	1102	0.63
3	1394	0.67
3	1486	0.54
1	1200	0.69
1	800	0.36
0	1650	0.65
1	1190	0.49
0	1550	0.63
3	1181	0.61
0	400	0.49
1	1250	0.66
0	0	0.61
0	1530	0.68
0	1550	0.48
0	450	0.6
2	1480	0.61
3	1410	0.48
2	1350	0.56
2	1400	0.68
3	1705	0.63
2	1625	0.66
3	1715	0.69
1	1527	0.69
0	1800	0.61
0	1200	0.66
0	1000	0.48
0	450	0.36
0	150	0.44
1	600	0.6
2	600	0.53
3	1100	0.67
0	1007	0.69
0	1105	0.52
0	1423	0.69
0	380	0.66
0	1900	0.49
2	350	0.48
2	1550	0.64
0	1841	0.69
3	1269	0.5
CTRL	1430	0.78
1	1387	0.44
1	1580	0.66
1	1690	0.69
3	879	0.37
3	1100	0.56
1	1620	0.37
0	432	0.17
3	1270	0.32
CTRL	909	0.75
3	483	0.43
2	741	0.33
CTRL	1500	0.78
CTRL	1910	0.79
1	697	0.51
0	NA	0.37
3	0	0.43
0	1040	0.37
2	1121	0.55
2	1757	0.64
2	1170	0.54
0	540	0.37
1	1482	0.45
3	1257	0.56
2	1279	0.54
1	240	0.41
1	1330	0.68
CTRL	1855	0.74
1	800	0.29
1	1400	0.47
CTRL	1200	0.78
1	677	0.5
0	1100	0.58
1	1550	0.58
0	1950	0.44
1	500	0.18
CTRL	1712	0.8
3	1574	0.67
1	960	0.54
0	1160	0.53
0	571	0.59
2	1838	0.65
0	1343	0.63
1	705	0.36
0	1392	0.59
2	1010	0.37
1	1700	0.47
CTRL	1707	0.8
1	450	0.56
0	1340	0.51
0	650	0.35
CTRL	1800	0.81
CTRL	1670	0.77
0	1050	0.63
CTRL	1789	0.8
2	850	0.52
2	740	0.51
2	2129	0.65
2	1360	0.68
1	1100	0.69
2	1860	0.66
1	1670	0.68
2	1550	0.37
2	1733	0.59
0	1215	0.6
0	1430	0.63
2	1230	0.35
2	1810	0.55
2	1600	0.63
2	295	0.66
3	492	0.57
1	550	0.5
0	924	0.45
2	1560	0.54
0	100	0.38
CTRL	1686	0.76
CTRL	1869	0.74
2	1870	0.67
CTRL	1662	0.84
0	1788	0.67
CTRL	1453	0.72
0	539	0.4
0	1180	0.39
0	1778	0.68
2	1155	0.51
0	1263	0.33
0	1107	0.33
0	1181	0.3
1	1138	0.34
2	1178	0.44
1	1400	0.54
0	1100	0.6
2	1565	0.53
3	1220	0.45
0	930	0.31
2	1330	0.69
1	1560	0.64
1	840	0.4
2	1220	0.5
2	1372	0.68
2	719	0.37
1	1000	0.49
3	1540	0.69
0	1000	0.35
2	1673	0.62
3	1615	0.68
0	1298	0.6
1	1500	0.67
CTRL	960	0.79
1	1140	0.55
0	800	0.32
3	763	0.54
0	950	0.64
0	820	0.37
1	1098	0.45
0	1916	0.62
1	2172	0.68
0	1421	0.52
0	1120	0.37
1	1844	0.64
3	1056	0.65
1	1090	0.69
3	1843	0.67
1	1252	0.57
3	930	0.67
1	1150	0.66
3	1320	0.64
2	1477	0.55
CTRL	590	0.82
0	1174	0.56
3	1200	0.5
0	675	0.48
1	1123	0.58
0	1459	0.59
0	1210	0.3
0	1450	0.53
1	1100	0.64
0	900	0.65
1	1938	0.66
1	1290	0.54
1	2040	0.35
0	1219	0.5
1	1400	0.63
0	1350	0.53
1	1600	0.5
0	600	0.45
3	1320	0.59
0	1126	0.45
CTRL	1800	0.82
2	0	0.38
2	1400	0.59
1	1670	0.47
1	1360	0.55
3	981	0.49
3	1234	0.51
3	821	0.61
0	1100	0.41
1	1720	0.58
1	1080	0.5
0	633	0.38
0	1328	0.38
0	1000	0.69
0	1606	0.59
0	1620	0.6
1	1605	0.67
0	1470	0.68
0	1024	0.5
0	1002	0.4
1	1402	0.58
2	1850	0.68
CTRL	1382	0.7
0	1293	0.62
2	1790	0.5
1	1780	0.62
1	1300	0.68
0	1600	0.62
2	1420	0.68
3	490	0.41
1	1000	0.68
1	1700	0.62
CTRL	2182	0.73
1	1286	0.64
2	1820	0.59
0	787	0.38
2	1348	0.52
3	960	0.52
CTRL	1240	0.73
0	1726	0.67
3	1181	0.63
0	1076	0.62
0	1700	0.65
CTRL	2250	0.84
1	NA	0.58
1	1220	0.45
0	1300	0.64
2	0	0.37
3	1340	0.63
1	900	0.35
1	1200	0.64
0	1000	0.66
2	880	0.37
1	1200	0.44
3	1500	0.55
0	558	0.54
2	1368	0.58
2	1457	0.51
2	NA	0.36
1	1305	0.68
0	709	0.42
3	0	0.55
2	1240	0.52
3	1250	0.57
0	1567	0.68
CTRL	1683	0.8
0	1279	0.4
0	1745	0.67
0	1815	0.61
0	590	0.45
2	1215	0.67
0	1230	0.43
1	1580	0.55
1	1287	0.63
2	1043	0.46
1	825	0.25
2	1400	0.48
0	1422	0.51
1	1208	0.61
1	140	0.44
3	1259	0.6
2	1935	0.68
0	1050	0.35
0	1745	0.44
3	689	0.66
0	480	0.55
2	1095	0.5
2	1580	0.66
0	836	0.24
3	1522	0.45
2	1300	0.54
2	700	0.53
2	1490	0.58
2	1180	0.69
3	1666	0.65
3	1150	0.64
3	1213	0.69
0	0	0.55
3	1312	0.69
3	1171	0.6
1	NA	0.68
2	0	0.49
0	1050	0.69
3	885	0.5
0	610	0.38
3	394	0.53
2	1055	0.49
1	1725	0.67
3	1535	0.51
0	1210	0.46
1	1000	0.45
1	1630	0.63
1	1772	0.48
0	1338	0.55
1	300	0.5
0	1239	0.48
0	1490	0.54
1	810	0.45
0	1181	0.22
1	1009	0.31
0	912	0.27
3	447	0.51
1	800	0.52
1	1442	0.69
0	1802	0.66
1	360	0.46
2	1430	0.41
0	1600	0.61
0	1160	0.69
3	984	0.35
2	2100	0.66
2	1486	0.41
1	510	0.53
3	1295	0.49
0	1279	0.64
3	1329	0.65
1	1591	0.55
1	1539	0.63
2	1588	0.55
2	1432	0.63
2	1621	0.42
0	1387	0.59
1	1338	0.45
0	800	0.4
2	1374	0.41
1	NA	0.61
1	1324	0.65
0	0	0.34
2	1600	0.46
1	1200	0.61
2	1400	0.6
3	1200	0.62
1	945	0.39
2	1165	0.6
0	1155	0.66
1	1332	0.68
0	1355	0.46
2	965	0.32
1	1463	0.66
3	801	0.62
3	2064	0.67
1	1440	0.69
1	972	0.57
0	1426	0.65
CTRL	1540	0.9
3	0	0.53
2	1790	0.67
3	1200	0.46
CTRL	1360	0.83
CTRL	1757	0.93
2	900	0.43
1	1127	0.61
2	787	0.48
0	1670	0.34
3	1403	0.64
0	1965	0.68
0	1870	0.63
CTRL	1870	0.83
0	1582	0.67
0	1810	0.67
2	600	0.5
3	1820	0.52
1	1290	0.39
1	1000	0.68
1	1200	0.66
1	1082	0.32
3	934	0.59
2	1446	0.69
2	1114	0.45
2	1414	0.59
0	1501	0.54
1	1188	0.69
1	1482	0.69
0	669	0.51
1	1448	0.64
1	1101	0.67
0	1307	0.66
0	1030	0.46
3	791	0.53
0	1338	0.68
0	2460	0.63
0	617	0.23
0	1181	0.41
3	1400	0.64
2	1302	0.53
1	850	0.67
1	795	0.54
0	1480	0.39
2	1800	0.66
0	850	0.55
3	1316	0.66
0	1550	0.55
2	1150	0.62
0	1750	0.65
0	1700	0.67
0	1200	0.57
1	1400	0.47
0	1050	0.68
2	1578	0.65
3	1188	0.67
3	800	0.69
0	1896	0.62
1	1430	0.54
2	1275	0.61
3	886	0.44
0	787	0.52
2	1673	0.68
0	1181	0.62
3	492	0.43
0	1486	0.5
1	984	0.61
0	925	0.56
0	1594	0.61
2	945	0.58
2	750	0.61
0	0	0.42
0	675	0.49
1	1045	0.29
0	600	0.69
1	860	0.68
0	1350	0.56
0	1675	0.68
0	560	0.62
2	1180	0.68
1	1850	0.43
2	600	0.27
1	0	0.42
0	1800	0.68
2	1640	0.6
0	1235	0.58
1	1425	0.59
1	1660	0.65
1	1455	0.58
0	1130	0.61
1	NA	0.65
1	1140	0.4
1	1415	0.63
1	655	0.6
0	1495	0.69
0	1200	0.35
1	1230	0.69
1	860	0.63
CTRL	1800	0.79
2	800	0.26
1	1288	0.4
0	1463	0.31
CTRL	1574	0.95
3	960	0.41
2	NA	0.47
0	600	0.39
1	1300	0.3
0	1800	0.61
3	877	0.69
2	1000	0.68
2	1205	0.68
0	NA	0.43
2	1400	0.64
CTRL	1375	0.81
1	1726	0.42
2	1320	0.68
0	1675	0.64
2	NA	0.36
1	1700	0.67
1	1482	0.67
2	989	0.51
CTRL	1785	0.79
2	1260	0.67
0	1473	0.65
2	1100	0.63
CTRL	1000	0.74
1	960	0.48
2	1376	0.49
2	980	0.69
1	NA	0.52
2	1340	0.64
2	NA	0.29
0	NA	0.51
3	1135	0.51
3	1660	0.63
0	1400	0.61
2	1631	0.57
0	1770	0.64
0	1345	0.37
3	886	0.59
3	1014	0.63
0	1082	0.66
3	1397	0.67
1	1693	0.67
2	1107	0.41
1	945	0.61
0	689	0.28
0	720	0.44
1	1420	0.63
1	2083	0.69
0	1175	0.49
0	1310	0.68
0	1786	0.66
1	1166	0.69
0	1100	0.65
1	1400	0.6
0	1740	0.68
1	1550	0.57
2	1410	0.5
2	910	0.69
2	NA	0.33
0	1200	0.67
2	1500	0.46
3	1100	0.59
0	NA	0.42
0	355	0.68
3	293	0.64
1	NA	0.59
2	1251	0.69
2	1000	0.55
2	600	0.64
1	1557	0.48
3	970	0.65
1	1750	0.67
3	1381	0.47
3	1200	0.58
0	1085	0.55
0	1442	0.61
0	646	0.2
1	1546	0.53
0	738	0.54
