# Supplementary material for: LaGrACE: estimating gene program dysregulation with latent regulatory network
Source: Mol Syst Biol. 2025 Jun 30;21(9):1263–81. doi: 10.1038/s44320-025-00115-3 (PMC12405484; doi:10.1038/s44320-025-00115-3)
Supplement: Supplementary file 4 — Source data Fig. 5 [file 44320_2025_115_MOESM4_ESM.zip › source_data_fig_5D.csv]

T.cells.CD4.sum	lymphcyt_pct	LF: CD4-specific Genes	LF: Lymphocyte percentage
11.98577259	15	-1.471341008	-1.80432042
8.310661545	33	-0.551001313	0.283808141
9.82772403	34	1.049509988	-0.190214557
9.450308356	22	0.636634987	-0.095390793
8.679389747	26	-0.612019648	-0.487136446
9.061520414	38	0.449348514	0.304856066
10.55432393	34	1.115589604	0.289944464
10.6776239	29	-0.114476977	0.024558645
5.689229277	27	-1.657120748	-1.28531451
7.124305347	16	-1.201020109	-1.908739009
5.445230791	19	-1.696881528	-1.582925181
8.103208717	27	-0.691914267	0.017002775
6.47062193	14	-0.401951547	-3.045038393
6.09742165	10	-2.209143626	-2.89751774
8.589951003	15	-1.580795515	-2.111252466
8.678152208	32	-0.229479011	0.426483
9.009841425	30	1.827251681	0.249902459
6.152972684	15	-0.824952754	-1.712762989
12.09318508	23	-0.763634377	-0.257526449
8.5957147	29	0.380298257	0.494597
9.999951339	50	1.647219209	0.904388738
8.525714174	43	-0.216083363	0.23646097
10.13673492	41	0.584954978	0.800150726
5.172559105	43	-0.95215019	-1.039061973
15.03389994	47	1.357003328	2.364850402
8.466951116	18	-0.558052303	-1.826399914
7.103244353	14	-0.449544799	-1.265003978
8.53843171	27	-0.288067418	-0.395576972
4.427766624	18	-1.699247613	-1.968319458
12.23714599	27	0.684429967	0.014865289
9.986320495	31	-0.606239595	-0.220329392
8.79352487	18	-1.39771954	-1.263814887
6.551735702	17	-1.060163088	-1.787511072
10.09030202	39	-0.010147734	0.15228581
9.43714812	26	0.368195717	0.221032409
9.274804616	37	-0.640710194	0.055296451
7.646301065	15	-0.822298087	-1.514569533
7.768556707	33	-0.573310808	0.502400375
8.501026766	41	0.581388492	0.263832811
8.810372018	23	0.09732704	-0.956062622
5.465098717	20	-2.000008018	-2.522099967
9.058663461	36	-0.039104578	0.282627494
9.077365126	20	-1.200325872	-0.248085984
6.686969349	26	-1.121516573	-0.642844519
7.055079658	28	-0.377096468	-0.242113518
4.839679049	7	-3.278159154	-4.268570714
10.98798706	24	-0.524738164	-0.920481317
6.513155039	18	-1.034378369	-1.247426482
8.223775341	15	-1.512858203	-1.978769373
5.168980443	22	-1.946957148	-1.750954742
9.66406317	27	-0.308585461	-0.268306173
9.431938134	25	0.555461832	0.135918401
9.987373708	23	-1.163395513	-0.588457006
7.744966116	23	-0.399750565	-0.261380572
10.06447754	22	-0.772089731	0.099992013
7.462973781	17	-2.205235949	-1.261624525
8.109802564	14	-1.403949335	-0.989701754
8.477275844	31	-1.819401617	0.201618574
11.8214484	19	-0.138186403	-0.771215795
10.4543981	36	0.192352401	0.600103738
7.799469057	37	-1.634603965	0.284223732
8.877873203	25	-0.19973142	-0.285916141
5.054116435	11	0.127171986	-3.47529179
5.724533975	37	-0.690455988	-0.898889345
10.04484894	43	-1.171934996	1.083723372
11.88386804	36	0.499179836	0.516507183
8.552671658	27	-0.322446495	0.122214887
7.208791268	26	-0.128609996	0.221291826
8.562391624	31	-0.491404794	-0.146164214
8.454761353	27	-0.289206343	-0.058644019
10.56970724	58	-0.068738213	2.174598426
11.19939501	28	-0.740797412	-0.252305122
10.32215472	33	-0.130830867	0.732117569
12.21780558	30	-0.117106296	0.394754945
12.15102122	47	1.129850935	1.504813868
9.061809951	35	-1.645825198	-0.032283997
9.537004773	14	-1.557141189	-1.365554365
6.705789039	50	-0.09293462	-0.683041392
7.425333089	19	-0.622393519	-1.301732887
4.555670812	7	-4.281268527	-4.15420464
10.57153203	43	0.79032765	1.362551853
9.081905443	30	0.575226609	0.257569662
11.85065415	52	1.236780304	1.476999511
9.872631228	32	0.662207768	0.434020131
9.742607401	20	-0.730044195	-0.179698905
8.474266893	23	-0.898481132	-1.789252496
13.5954276	43	0.173730869	1.473329556
7.599879734	22	-1.385895992	-0.440824704
9.908050402	30	0.471584204	0.319490228
5.480278125	6	-2.637368498	-4.064090963
10.85608856	35	1.590081549	0.365015136
12.69330641	54	1.944835753	1.902315606
7.322568985	26	-1.55548813	-0.857993123
7.54356159	21	-0.63699461	-0.844983454
9.047727926	40	0.410574951	-0.353696437
8.498219323	29	-1.227997938	0.375716615
8.356017943	26	-0.1832293	-0.623079623
9.447278085	18	-0.071081884	-0.823318874
9.418845702	17	-1.991339494	-1.164602551
8.370834437	25	-0.22766513	-0.758655473
10.80720471	38	1.068518286	0.443168628
8.220810482	24	0.078343994	-0.61247199
8.42607282	23	0.30242046	-0.320922447
10.45201743	34	-0.211918255	0.170573907
9.788152124	34	0.938193283	0.608708345
10.30579046	5	1.01941473	0.160371039
9.596166472	27	-0.360013781	-0.396386788
12.13296971	29	0.318466811	-0.056892095
10.49932889	41	1.275381188	0.616859815
10.41368596	25	-0.083514749	-0.675341925
7.180701102	23	-0.393017373	-0.370790461
7.693101199	28	-0.578985678	-0.700327242
7.006330939	26	-1.145562362	-0.569801096
8.740282212	40	0.376438927	-0.289565888
10.9796645	36	-0.176096366	0.788615936
11.78187469	30	1.135923377	0.175508938
8.649967135	18	-1.236107142	-1.792197078
8.844336038	38	1.467472855	1.402808303
6.050211486	18	-0.894787055	-1.88248768
10.41130706	29	0.893480042	0.607366214
5.61841359	7	-2.677649625	-4.006625902
7.255409596	33	-0.893177826	-0.382136833
9.124181451	28	-0.0739411	-1.011316215
4.472277199	16	-2.553020985	-2.382696735
6.512270974	24	-1.784640788	-0.834971587
7.929245356	32	0.224788836	0.562692986
10.73938464	30	0.614998189	0.385649206
9.746403513	32	-0.885118485	-0.040719168
6.870871183	43	-0.044595339	0.543670516
9.180528147	17	0.331068395	-0.476701599
9.02765362	36	-0.632678366	0.362144981
6.709872126	13	-1.881807485	-1.824490172
10.34564844	20	0.438396581	-0.261936159
9.166553889	22	-0.385946777	-0.350856892
10.04473583	37	0.740528169	1.111700691
8.831948718	25	-0.622286405	-0.521877158
9.492754198	35	1.010355469	0.38532852
8.033808239	22	-0.98389588	-0.627310429
11.30789397	40	0.454941973	0.000781747
7.904645286	24	0.650518249	-0.592668167
6.325381896	21	-2.187020314	-1.342016403
8.138207388	19	-1.636793436	-0.842655493
6.870244283	22	-0.858577538	-1.768914169
12.32716611	19	-1.004215814	-0.464816327
8.508337084	24	-0.120646019	-0.868542202
11.5334809	22	0.363883342	0.35369625
10.14257702	34	0.687680185	-0.278487846
7.700747486	11	-2.439002536	-1.894787237
9.178160122	30	-0.017981535	0.039067872
7.527899248	27	-0.622126578	-0.991452978
11.11042528	35	0.973659467	1.088446227
11.19512087	25	0.429817142	0.219429683
10.28221918	25	0.807091577	-0.242651254
9.951528364	45	-0.466169211	0.367625853
6.91139635	37	0.710885397	0.870254303
7.44542534	21	-0.024569035	-0.531128229
3.982076468	11	-2.47841917	-2.912905072
7.490027467	28	0.28735722	-0.215686335
6.389675285	25	-0.986936799	-0.547819403
10.19917999	45	0.50715716	1.145287429
7.32720908	23	-0.72392989	-0.795014021
6.614083468	24	0.260952626	-0.905577396
7.106542921	17	-1.805716121	-0.776011047
7.308775798	22	-1.120679848	-1.48172177
8.93029627	39	0.758222553	0.589357257
11.31136495	41	2.158003118	0.011453259
8.988943502	39	-1.201562914	0.879329242
10.97221867	25	-0.093114228	0.53500934
6.795041144	36	-0.293724324	0.283401595
5.34775081	30	-0.216803527	-1.425955001
8.477839351	23	-0.388359815	-0.272809795
7.781889241	23	-0.27869803	-1.187293254
7.130232006	26	-0.614623619	-0.648544657
9.084215242	23	-1.115298857	-0.895150931
5.768239455	36	0.313523634	-0.269719376
10.46140937	38	0.427506166	0.78966656
8.083451261	13	-1.840317331	-2.293175536
12.7256307	33	0.494465278	0.758882687
9.149116408	21	-0.276975878	-0.295432253
6.410036183	15	-2.269814966	-2.437820156
9.911350268	34	1.769299413	0.598631002
7.261076492	32	0.219988695	-0.332044056
10.77616614	53	2.0076816	1.107599924
6.972934377	37	-0.67174768	0.158018898
6.589275564	23	-1.144725292	-1.313439661
10.02887614	39	0.241178908	1.007980174
11.13125165	37	0.42099753	0.529469197
8.946613724	21	-0.280105683	-0.596465926
6.899456788	23	0.007059992	-0.741089923
10.9349905	31	2.143727299	0.605455843
9.928470231	28	-0.388067269	0.482634709
8.027068272	23	-0.291250441	-0.095319016
7.415557975	34	0.426610565	-1.111157896
6.68416181	15	-1.486558162	-2.034287221
11.30356615	41	-0.468047598	0.144362713
7.33126474	18	-0.886962256	-1.13652952
13.44107693	53	1.142729639	1.137789659
7.798889431	28	0.624508462	0.071854583
8.999712625	23	-1.949401388	-1.02418755
10.6222305	31	1.13854496	0.823889542
8.494810495	21	0.188510359	-0.359402974
9.025327972	14	-0.305727191	-1.015271425
8.9790429	31	-1.02714755	0.0553873
9.45914348	47	0.350954027	0.80348634
6.822528527	23	-1.344069484	-1.179577464
9.160757243	22	-1.200608598	-0.786607742
9.794058715	39	0.623675813	0.384603724
8.729259799	27	0.222346277	-0.35017256
8.742243893	35	0.004571621	-0.420509937
7.99910599	33	-0.685328769	-0.443421131
13.0481477	33	1.81307334	1.079227915
9.222156215	38	0.352174656	0.219880712
5.005604872	10	-2.319012056	-2.561266717
7.469919791	35	0.036108347	0.867670801
9.544775209	19	-1.94449777	-0.35876482
6.031374788	20	-0.556693811	-1.590615555
9.814457352	15	-1.429721661	-1.27617154
7.130615502	36	-0.487480232	-0.383529382
10.78692305	34	0.36219547	-0.321597893
10.92077006	30	0.005704816	0.308236342
10.42175589	33	0.345988652	0.169197661
8.453538015	24	0.149209187	-0.908125889
6.280411722	17	-1.279947978	-2.208884683
8.558837275	16	-0.411076794	-2.150631893
9.053646877	50	-0.006995757	0.239909663
7.151970239	16	-0.919537476	-1.459335319
9.311648421	19	-0.391587531	-0.380046534
11.05671839	43	1.107504921	1.336110226
8.781601025	28	0.01170428	-0.12788973
10.49559805	28	0.640132487	0.672129901
8.590285675	22	0.2106224	-0.868075104
7.762746332	5	-3.99131037	-4.183946542
7.587589771	25	-0.380793558	-1.494260054
9.130979943	34	2.322392276	0.221497016
11.62535857	47	0.83605386	1.411126858
5.415934152	24	-2.429462619	-1.844303721
7.170274657	21	0.268989913	-1.087477465
8.924024811	26	0.406086853	-0.052999975
10.09551752	25	-0.31976361	-0.130015364
9.750220119	35	0.382231003	0.544776733
9.905762655	37	-0.244954534	0.146222744
7.535138393	16	1.113874529	-1.569592106
8.942653187	31	2.016558522	-0.34026152
6.223278361	25	-0.627584166	-0.569339844
7.894678982	11	-2.960013027	-2.78552771
10.25596444	17	0.526722338	-0.41494129
8.931619237	36	-0.118904361	0.2607118
9.08885417	23	0.552960221	-0.614581854
7.256718473	25	-0.384225209	-0.989260675
6.83677413	18	-0.816775295	-1.800380624
11.2522172	26	-0.126623049	-0.041370628
10.80610489	32	1.222696332	0.751994747
11.56128076	17	1.760705191	-0.091399855
9.374207261	28	-0.655354464	-0.104734884
11.55955546	33	1.051346378	0.578339101
6.415255454	12	-1.062219891	-1.633799511
9.229777324	37	-0.710188567	0.663195695
5.283968847	42	-2.571273241	-0.32004476
9.027799338	23	1.147968741	-0.628779856
9.231022618	21	-0.721826743	-0.950625656
6.693308704	15	-0.756477547	-1.782735089
9.105082511	29	0.142327884	-0.124103805
10.36037107	44	1.778555742	0.424644755
10.19894999	23	-1.710045705	-0.879774035
10.4988745	43	-0.542920641	0.731725122
7.85124842	21	-0.82429054	-0.882704685
9.37835015	26	1.130700702	-0.397990336
9.122971232	11	0.212044727	-0.810201345
6.694080289	21	0.310416011	-1.086134212
9.731322211	32	1.378078833	0.397412649
5.467514249	13	-2.840147009	-2.250358218
7.811605565	25	-0.314760385	-0.573384338
5.745188266	35	-1.42634074	0.020714112
7.563862199	20	-0.742967531	-1.16485547
7.777829795	27	-1.340061872	-0.111144776
11.31003166	41	0.937750084	1.007644343
7.543907153	22	-0.206296657	-1.027282194
9.155158125	32	0.61615337	-0.056685581
6.122352784	20	-1.320382372	-0.894391394
11.32501388	44	0.847651055	0.717675983
11.67646497	27	1.651838729	0.652464966
5.588377701	21	-1.493064275	-1.324623589
6.700864729	30	-0.5551206	-0.497995256
7.564133986	22	0.132759113	-0.666612252
9.161817145	38	0.053152797	0.725970323
4.339420499	17	-3.20485508	-2.587448529
8.318203599	10	-1.712244735	-2.700344359
9.691177416	49	0.956774832	0.765980494
10.1978369	32	1.113087795	0.44459303
9.982077676	27	0.379970269	-0.00928497
7.20966548	29	-0.88924457	-0.185224675
12.0376258	42	0.22511602	0.93633755
9.868138294	23	-0.42477927	-0.057478577
6.120199157	17	-1.993686809	-1.789759645
10.12044286	28	-1.705353858	-0.136593689
8.063126515	21	-0.91413932	-1.111447166
4.093440116	18	-0.965637325	-2.364246843
11.11573214	29	0.04944287	0.088132246
10.96763076	42	0.193559449	0.420167468
7.165608066	44	1.057283383	-0.328658557
8.973148296	27	0.651233691	0.000862611
10.69533095	23	-0.390896724	-0.06257662
7.864436875	30	-0.98802715	-0.047894138
11.04219401	28	0.631503503	-0.717388381
7.85141446	25	0.223371389	0.104822464
9.555457359	51	-0.762895051	-0.221012978
11.37383135	28	-1.401989964	0.214507239
7.49180885	24	-0.280699972	-0.587452793
14.18475461	42	0.564469743	0.856323339
11.92210453	32	-0.365762939	-0.018665776
13.95329099	34	0.049595275	0.703457618
11.50297245	17	-0.052461154	-1.199370702
7.692273928	25	-0.820946622	-0.995696956
8.240793852	31	0.371563085	-0.150909587
7.738033235	27	-0.977506124	-1.37909638
13.57647529	36	1.177753955	0.555433976
4.751960787	8	-2.539853012	-3.863830763
13.4799939	31	0.321415593	-0.224177217
10.64526801	27	-0.498027478	-1.234540274
11.30853003	35	0.402652132	-0.450406189
11.97823373	32	1.481720356	0.657217942
8.077897679	34	-0.28389033	-0.096074036
4.923560008	14	-1.590472904	-2.238177496
11.23133271	37	0.657251355	0.370322333
11.1306854	36	0.085727213	0.517499453
11.31650406	36	0.254260307	0.766795272
10.28829059	29	0.797657924	0.631894843
8.167369788	19	-1.031025495	-0.962653051
7.90741584	30	0.025840712	-0.154050784
7.558453204	37	-0.239824545	0.472202331
9.623304957	28	0.135993698	-0.09998918
9.404035449	41	0.519531371	-0.036930571
8.690337653	27	-0.228318736	0.233343782
7.270688128	38	-0.164209743	-0.675660948
8.986480192	22	-1.624918114	-1.065051134
8.957953567	36	0.286473542	-0.094321108
5.23909001	29	-1.166513727	-1.063085394
6.329703439	25	-0.717002785	-0.291386528
9.312324759	25	-0.063848664	-0.100257158
13.37214412	24	2.123960514	0.479603659
9.289995957	30	1.401293084	0.077332287
9.27055633	33	0.245262385	-0.12859822
8.017703147	28	0.309887671	-0.43619478
8.950352023	27	-0.83765295	0.304623354
10.20894267	30	0.060151157	-0.299260913
7.226005917	22	-0.328118676	-0.658120331
7.492626893	20	-1.48017668	-1.224624271
6.169475652	19	-1.414879855	-1.380703505
8.469555305	10	-2.431595533	-3.518864334
8.352399162	24	-0.363436002	-0.96643904
7.522361744	27	-0.902015041	-0.653033253
3.381159457	7	-2.938048385	-4.74918876
8.033710177	32	-1.158313022	-0.196683651
8.680055619	26	0.519707996	-0.000334567
15.22043334	35	1.977714535	0.986507058
9.738112096	27	0.4567836	-0.972098923
7.19452303	19	-1.547435467	-1.568387192
8.706746214	28	0.099596186	-0.272512416
11.34334711	23	1.129734148	0.198454671
8.028057854	26	0.505077937	-0.6184781
6.357556209	23	0.365490092	-1.266846907
3.724307569	12	-2.581119294	-2.557068045
8.181840714	29	0.465036285	-0.468768332
4.450559017	10	-1.224596398	-2.481785737
10.3045124	35	1.301416531	0.616663884
6.817625972	27	-0.878888302	-0.659961742
8.366074013	29	-0.379131915	-0.577937748
6.618242539	15	-1.500549894	-2.240522724
9.448852186	27	0.001100127	-0.279537514
10.61963594	35	0.791614815	0.339387047
7.447499515	19	-0.927853225	-0.210895071
7.411258769	7	-4.062918974	-2.834339104
7.706711042	31	0.619579977	-0.282485311
9.064239904	20	0.863393169	-0.436027923
5.740182294	24	-1.62921266	-1.487820788
8.121287042	23	-0.760772821	-0.294196889
8.323193486	18	-1.312480771	-1.894233089
9.457831514	25	-2.424057556	0.096165862
8.544349804	29	-0.587097724	0.44870143
10.81956307	14	0.13539388	-0.949516955
10.19144537	13	-1.757661543	-2.013398251
11.89030647	27	0.172899116	0.636641133
9.640519414	11	-0.559446175	-1.796259318
11.14071009	25	0.48615208	-0.135946441
8.62688509	23	0.052218938	-0.988662686
10.1914664	33	0.597103561	0.104031375
8.666204534	28	-1.20536384	-0.366025824
9.847108323	20	-0.60265173	-0.652414317
10.3149293	35	1.535042482	0.015622112
8.48855424	26	1.264987988	-0.600676623
9.531677857	13	-0.672040879	-1.76522093
11.0489303	22	0.801780871	-0.283957094
9.929823852	39	0.91679889	0.876392121
7.144022434	17	-1.063112305	-1.182605921
8.883594179	23	-0.262075099	-0.386482323
7.985377382	11	-1.339368093	-2.423589878
7.169024987	32	-1.300708926	-0.345463019
5.581108511	19	-3.555933317	-1.626476657
7.038450557	29	-1.050528988	-0.448430268
10.2113485	39	1.237792038	1.584667758
9.722714914	40	-0.7787479	0.83578936
8.413610319	36	0.766429366	0.643329179
7.438089164	22	-0.767789123	-1.078048357
10.58901104	26	-1.358806452	0.28117878
7.867429519	37	-0.388697515	0.877822323
10.49869377	35	-1.227038037	0.302640031
8.147570313	19	-0.902130062	-0.585711539
7.090495698	21	-0.897352485	-1.69318522
6.594962942	12	-1.526176965	-2.158725364
10.48230155	21	-0.420305344	-0.312575115
11.13122688	22	-0.919862434	0.40219223
6.928598341	15	0.12269825	-2.594774117
10.0418531	25	-0.285323726	-0.079019755
7.358045058	23	-0.896479892	-0.636911351
9.213073975	29	-0.434733539	-0.060269287
9.030457299	30	0.631463187	0.300512452
8.691246033	36	-0.10559529	1.116580724
9.646666863	22	1.364697187	-0.61610056
7.361734202	37	-0.114217304	0.092401983
7.400318816	22	-1.292528609	-1.191115176
9.258201619	23	-0.088693442	-0.26346473
8.549633157	34	0.000521944	0.587891274
7.192170507	34	-0.302069667	-0.074198081
9.151139585	28	0.922136397	-0.857451324
3.905576916	19	-1.844067898	-2.753001931
10.24959333	38	-0.766420439	0.592158933
5.312125903	28	-0.67572365	-1.156233372
9.526458579	27	1.353707762	0.08832884
6.477594508	32	0.457301376	-0.404277972
7.305902688	28	-0.10382087	-0.690764558
7.409557731	19	-1.12791321	-1.754001389
9.276600347	21	-0.038094211	-1.476539326
8.012723828	17	-0.207043844	-0.458202535
4.686954819	15	-2.307168686	-2.463404198
7.748019682	29	-0.454996269	-0.634478488
9.784781824	26	0.149540261	-0.537120972
11.78494055	24	-0.057463442	-0.116135101
11.82084566	34	0.470577236	0.650657476
7.07830346	20	-0.973585942	-1.462589121
5.951045728	22	-0.268484984	-1.567216775
9.129149505	23	0.061908512	-0.303048656
14.41548841	52	2.430310742	1.464680818
7.318963916	18	-0.691279429	-1.236796169
6.190736385	32	-0.456601739	-0.032578553
6.871131831	25	-0.577297339	-0.613281026
7.756995479	28	-0.118554804	0.50728795
7.404979786	24	-0.531006718	-1.318567552
8.363866125	34	-0.840505019	0.104981066
9.703876898	23	-0.590027023	-0.625991256
9.781215372	33	0.843715301	0.709511776
9.797652568	46	0.628687428	1.300590072
7.326318921	31	-0.132768479	-0.286017415
5.988567285	25	-1.895211818	-0.413712511
6.139181651	9	-1.271258041	-2.5431375
5.624361659	24	-1.123241376	-1.184176157
8.071043562	41	-0.269520648	0.475385333
9.632490501	24	0.04255436	0.698824589
9.262741444	38	0.804444694	0.17104435
8.869096916	21	0.792397733	-0.85827326
8.437042756	18	-2.139179718	-1.433102881
6.676382834	22	-1.06873614	-1.621827882
8.279629216	17	0.284842847	-0.947135359
6.735329321	9	-1.137682807	-2.875091439
6.242770352	27	-2.383711808	-0.511500248
6.531669747	22	-1.679930669	-0.964987744
9.011272456	26	0.616452103	-0.327189625
11.46747682	46	0.423416462	0.791719629
10.48483504	25	-0.732989105	-0.596573098
9.76436242	32	-0.363758189	0.374798832
6.253949674	NA	-1.769864041	-0.772665523
7.556135324	20	-0.015107344	-0.765191272
9.532411559	37	-0.339933254	-0.06416996
7.25350933	24	-0.485690254	-1.659704522
8.686718335	15	-0.664691645	-1.763469403
6.30778455	20	-0.656779376	-1.291672836
7.699783734	16	-1.071949353	-1.443025483
9.094090518	25	1.216566088	-0.189240185
8.702885098	16	0.367355055	-1.114975674
10.74471708	23	0.331695073	-1.301752272
7.407243405	26	0.430909745	-0.081442619
8.139688783	18	-1.576822857	-1.207573252
10.21135873	22	0.272710905	0.303990806
9.768211342	24	-0.726049851	-0.671125038
6.690689342	19	-1.919548774	-1.46989792
10.16367281	44	0.550342935	1.380722604
11.15100685	19	-0.900227327	-1.229467478
14.16170607	44	1.538410514	1.373456551
11.26023082	25	-0.622650217	-0.298753702
7.803048297	19	-1.531708141	-1.668508333
8.37833887	29	0.244267687	0.181837779
10.85894083	32	0.001696213	0.34159336
8.913287034	29	0.072848097	0.045921594
4.473307758	28	-0.498438575	-0.990866735
9.758284148	39	1.115637362	0.162990834
7.551092807	23	-0.48457627	-1.15742112
13.12657707	36	1.818657006	0.690304044
7.612531979	31	-1.608750634	-0.418834287
9.22608645	29	0.254031801	0.146856936
8.088114187	26	-0.662328156	-0.575260117
9.915351213	27	-1.544106056	0.473893987
13.01924953	38	1.531398243	0.950159059
12.18395614	41	-0.43950484	1.59919945
6.846611986	37	0.177553076	-0.449274422
7.9456413	28	-1.812484248	-1.195624626
9.590030155	30	-0.55184363	0.129762882
9.246301574	14	-2.334808204	-1.018640586
6.37091658	15	-2.142855855	-1.820529166
8.412223653	25	-0.712272924	-0.369521609
8.383132225	27	0.81905234	-0.837254598
7.83239801	25	-0.01030062	-0.267517789
8.151921329	26	0.587029925	-0.305974551
7.589068648	15	-1.556563797	-2.186961984
8.442783248	25	0.96310943	-0.778586853
9.786252468	34	-0.807632133	0.826732695
9.251179885	18	-0.406509912	-1.00490806
8.867687668	12	-1.491988415	-1.534230475
9.061877082	31	-0.353098444	-0.045529376
8.628098328	18	-0.549425941	-1.395988016
13.9618137	37	-0.026266835	0.761414009
7.880956561	15	-1.698872004	-1.782265555
9.695956743	24	-0.898329067	-0.718836942
7.423415646	23	-0.265275045	-0.722596523
9.857675376	26	-0.573240791	-0.929181081
9.039107115	54	-0.736834078	1.106305753
9.315079312	29	-0.236891117	0.69144005
10.28628821	25	0.398867889	0.415294691
5.82481973	14	-1.444729838	-2.395984954
7.556008232	17	-0.196591997	-0.913264288
6.224245106	14	-2.019579971	-2.379579223
9.185445523	16	-1.402456852	-1.31363731
6.246760938	21	-1.666646067	-0.280733568
7.290509946	41	-0.271039444	0.353844084
6.136538326	25	-0.928435652	-0.919931983
7.547941742	26	0.153065903	0.6193563
7.08213553	35	-0.246843243	0.179375259
4.665892286	17	-2.21097094	-1.459307934
5.910305374	23	-0.943460614	-1.955653533
7.055854646	28	-1.428181817	-0.154632072
6.438525243	18	-1.654563215	-1.795620566
9.732136725	30	0.225250542	-0.003966922
9.950343792	35	-0.333094575	-0.007709975
8.980066533	30	-1.664997874	-0.319489241
9.126057499	33	-0.582491628	-0.220314721
8.699359573	30	-0.764677213	-0.344894545
7.247323127	26	-0.411494621	-1.301011382
8.470071032	31	-1.424234469	-0.310900874
14.02749401	34	0.769103165	0.029463695
8.37425104	28	-1.197231629	-0.807826774
6.169176077	34	-0.506525915	-0.344323417
6.353252832	16	-0.003784343	-1.329816666
6.127450236	49	-0.767018051	-1.048863454
6.172378035	22	-0.440971666	-1.032648669
9.025840186	27	-0.143223141	-0.507947468
6.375621194	13	-2.063008922	-2.246565217
8.917646746	20	-1.378933684	-1.000977226
9.734883107	22	-0.405099742	-0.323272963
5.916208761	26	-1.137637367	-1.596432155
10.34064981	44	0.505569046	0.618024562
7.764151006	24	-1.148829676	-0.590882943
12.60317017	31	-0.154282705	-0.31234686
8.745564016	26	1.255605401	-0.078835102
8.827529301	41	0.507338815	0.720704596
7.117296641	28	0.137046007	-0.605895309
8.456781437	24	0.42922079	-1.190340676
4.896413135	23	-0.996909796	-2.036164265
12.97193018	23	0.849334491	-0.433083673
8.097925973	20	0.197826772	-0.653216486
6.432419668	21	-1.70525724	-1.093638754
9.455915443	39	-0.627675671	0.284975249
6.532331226	25	-1.828776215	-0.968631944
10.89043982	28	0.649023707	0.43793446
8.987002269	37	0.130079402	0.17323964
8.567618569	17	-2.208825311	-1.441327619
11.7610942	58	0.865427309	1.092806169
10.58464188	37	0.358890033	0.444972165
10.83754096	18	-0.6234278	-0.914434455
9.244937351	23	-1.445650297	0.150159969
12.83043436	53	2.109385947	1.260830204
5.533807474	35	-1.591076517	-0.938264604
12.60726817	42	-0.445098109	0.630945302
6.199191266	27	-0.102354847	-1.052340997
5.816958235	29	-1.368467956	-1.066145768
6.213731984	16	-1.75434269	-2.471594406
11.0159356	26	0.014270076	-0.793763684
10.70239084	34	0.330520229	-0.002304797
10.02520609	28	-1.062407007	-0.281119984
8.728064376	20	-0.583358313	-0.825704366
13.71873761	32	1.539868441	-0.018059891
9.646570051	29	0.878565613	-0.503079001
7.182031678	39	0.148308376	0.289360651
6.596597056	17	-1.02834658	-1.60832186
8.29433399	24	-0.279013347	-0.669675145
12.39701287	NA	1.067434785	-0.660504435
7.400896357	18	-1.383365	-1.162513567
10.10374015	41	-0.198288014	0.22724072
9.097151259	43	0.74868085	0.116897056
7.878413655	26	-0.978174239	-1.182957719
8.219684544	22	-0.796882482	-1.442746894
7.33332374	20	-0.3381801	-0.580996755
10.52455861	46	0.88985809	0.154868325
7.590248799	27	-1.311240998	-0.580125049
8.430000078	17	-0.759528463	-1.612755692
12.19352494	37	0.507356906	0.753153399
6.524353129	21	-1.157164282	-1.480204435
10.52344074	27	0.099947682	-0.180931436
9.174204298	37	-0.351924854	0.54157166
11.13987471	NA	0.084824349	0.064608254
10.48589447	23	-0.682240203	-0.056883336
9.031735804	31	0.469558529	0.131407513
10.78563123	39	0.036716842	0.479015003
8.374699041	21	-0.417442427	-1.065085181
9.022608529	31	0.822767101	-0.487902673
7.747410766	26	-0.163127725	-1.608008319
8.620363038	38	1.177561818	0.512370703
7.349960076	23	-0.69216975	-1.039781326
9.248299413	37	0.568943896	0.973142251
5.621400406	32	-0.870815634	-0.590714594
6.64266601	28	-0.378456562	-0.658176007
9.054326798	37	-0.273386603	0.347936026
10.06488014	43	0.208819527	0.548621073
7.007193103	26	-0.944532712	-0.774395564
6.933226052	22	0.618795823	-1.223926405
6.53866757	26	0.302540615	-0.970583955
9.072280732	40	-0.113840999	0.121102947
10.86364087	42	0.964202436	1.318299737
7.389545823	30	0.397407016	-0.471551941
7.770357384	20	0.034824614	-1.116703379
8.814808771	29	0.063843519	-0.315874489
10.45902336	17	-0.045716376	0.039707908
7.101164022	19	-0.418560491	-0.628298172
8.688671879	25	-0.625609573	-0.109554758
8.586357622	35	0.13906276	0.037022445
9.502147512	30	-0.206304325	0.195821453
11.6413228	35	-0.380734679	0.801623103
8.469170353	31	-0.758086268	0.332441918
10.54103407	33	-0.7422202	0.770840937
9.570425817	29	-1.050736276	0.16094171
8.248236369	16	-0.37848489	-1.434734598
10.18360022	28	0.359002271	-0.066249765
9.230682236	17	0.272590562	-1.393522071
6.653571495	22	-0.727767683	-1.612253442
13.27752329	40	1.841284775	1.236459875
8.027622941	15	-0.559352513	-1.876951422
8.203459346	24	-0.410260521	-1.518783217
8.492824953	17	-0.845393218	-0.737852088
11.63820184	24	0.32734013	-0.067470475
5.454963521	9	-2.628165876	-3.442397156
13.44119212	35	0.51643152	1.036858816
13.43884026	21	-0.32627243	-0.199017198
7.664034055	21	-1.860432393	-1.304875692
8.276969401	18	-1.508531994	-0.373443182
7.379970555	24	-0.278203572	-0.691978847
10.77053137	32	0.658888942	0.937512006
4.821976702	8	-3.240998441	-3.998640819
10.4095105	43	-0.175662362	1.463186774
7.12892375	12	-0.866366644	-3.446388525
11.68658561	29	0.721675088	0.326456598
11.34388855	50	1.510050308	0.938075861
6.921098343	25	0.418857849	-0.769743679
9.265726255	10	-1.183929237	-2.932146612
9.62708497	22	-0.157675207	-0.472241619
6.333225782	20	-0.740039623	-1.492791035
10.31213159	45	1.363819894	1.452876523
11.43375202	37	0.260998547	1.455734854
8.722139306	22	-0.911959226	-0.42804416
7.899569553	19	-0.370051641	-0.352743774
9.884839272	30	-0.897884632	0.056917732
8.384897929	29	0.428112333	-0.459740474
5.305251384	8	-3.02692175	-3.887166236
7.57549926	36	-0.585014121	0.313161385
6.715725122	19	-2.185264958	-1.600463855
9.694907364	23	-0.430400902	-0.154395994
11.15339379	25	0.380858341	0.416418622
8.052934243	30	-0.538224025	0.081425655
7.393650677	26	-0.910390092	-0.181561249
9.85085438	27	0.98160003	0.194420221
9.848293636	24	-1.299247329	-0.535747686
7.799983708	32	-0.206828978	-0.116046891
8.146592012	18	-0.812063297	-0.794031582
7.063886532	23	-0.684346793	-1.232740115
8.000728101	24	-0.610066055	-1.166614754
10.04874164	41	-0.479797951	0.723703089
11.12209238	68	0.561424932	1.754891888
9.494155426	21	-1.237585298	-0.978386899
9.522400376	37	0.073595284	0.028713117
10.33314843	55	0.755110263	1.627835813
8.269545437	25	-0.673123175	0.406567596
4.256869419	39	-0.957326858	-0.505680554
8.127535808	23	-0.223974819	-0.304392951
8.46664416	36	-0.713274005	0.32692583
9.379607165	19	-0.992890718	-1.018213441
7.930400607	32	0.217087403	-0.164408687
8.246148814	25	-0.03563375	-0.546030429
9.393136189	29	-0.19517497	0.033675472
12.42848442	40	0.731985634	0.491405397
5.145245484	20	-1.503586469	-1.330493637
7.069601927	23	-0.100227456	-1.329645679
7.017153239	28	0.131627896	-0.569624092
10.7278288	38	0.721649972	0.301063523
4.730950518	19	-1.767302039	-1.396715046
9.17266331	34	0.035798175	-0.054154264
8.416031142	NA	-0.113701172	-0.444139417
5.999866447	40	-0.571554301	-0.276527061
10.37555264	17	-0.711115055	-1.254877024
9.520730111	34	-0.380810537	0.329205496
8.534705836	11	-1.378118434	-2.417990243
10.6230874	9	-1.080172665	-1.992084155
10.60127373	33	0.304596176	0.116452413
10.56737541	22	-1.120865447	0.600308071
11.6229957	29	-1.074404718	1.163194527
7.345814978	29	-0.196159185	-0.183313415
12.86590211	34	1.276141232	1.082882032
8.959512223	26	0.13742454	1.020099006
7.335775782	24	-0.317773373	-0.267358526
7.889354962	23	0.120912637	-0.471966109
10.34196327	30	-0.098220019	0.792227762
6.217696706	26	-0.529289215	-0.869725338
7.354981551	27	-1.798912863	-0.709186084
8.728563252	40	0.592080504	0.032313914
13.46888599	27	1.029640072	0.515774191
6.530480484	22	-0.025375019	-0.935014393
12.45268529	37	1.759563188	0.545312667
11.70178341	24	-0.205262022	-0.80044336
5.971996227	26	-1.033906243	-1.172016244
7.86725312	27	0.1181879	0.03371475
11.18183012	28	0.144054155	0.220374789
8.907231382	19	-1.645368129	-0.701500727
7.122106869	17	-1.156919953	-1.26551426
5.776598188	25	-0.218013352	-0.425600498
8.341016638	31	-0.477021668	-0.427259506
8.703102783	26	0.207322377	-0.313618832
10.66057668	30	1.083721747	0.546525948
9.597345524	36	-0.103943443	-0.139444331
11.39977063	35	0.296315366	0.480614518
8.991160334	22	1.332445349	-0.900744812
12.60598208	42	1.348145805	0.552700613
8.175192748	23	-0.172634249	-0.957380756
6.457591033	25	-1.004390106	-0.346354556
11.04814468	44	0.352859109	0.629410296
7.839490484	26	-0.631766304	-0.790994
8.648857539	20	-0.405289667	-1.025192295
7.920762376	41	-0.838423042	0.088699201
4.577193231	8	-3.706115178	-3.362043136
7.894816161	25	-0.959084936	-1.158989453
9.982184057	30	1.301800087	0.050500617
10.13352717	30	-0.609068004	0.291687425
7.211668918	16	-0.930023006	-1.645774716
9.2807603	25	1.154602843	-0.10498402
8.75062444	28	-1.136296492	-0.830370495
7.518361276	21	0.429280227	-0.618986286
10.30746274	22	0.599339007	-0.618890112
6.401235324	27	-0.322452566	-0.992171976
6.679073305	12	-2.535566959	-2.521848894
7.805952338	30	-0.439469039	0.080185901
8.854881449	18	-1.705070497	-2.414363594
10.6483752	39	1.276902794	0.770984887
9.495220623	26	-0.231618268	0.024823263
7.724312445	14	-1.628877056	-0.989181026
5.43866943	18	-2.729921309	-2.722746483
8.461858001	23	-0.008306053	-0.083486754
10.74033456	43	0.832731666	0.918081848
12.29413575	49	1.571778023	2.003636288
6.871248373	17	-1.844017199	-0.945324479
10.95890852	39	-0.048004019	0.587896187
10.14615293	35	0.514869953	-0.082617603
9.034732777	23	-0.27180125	-0.691246065
7.37492408	33	-0.691464052	-0.39707385
10.0750577	36	-0.225465965	0.774559493
7.376863393	13	-1.177751245	-1.332989096
6.908361573	36	0.886494144	0.140168128
9.722303505	36	-0.855264232	0.435149693
11.55858453	33	1.065088393	1.195526469
7.058206782	12	-0.289538152	-2.003871193
8.25183367	13	-0.658982184	-1.164000154
5.30720679	11	-1.379609526	-2.88400638
1.40177376	4	-3.679339699	-6.61845348
9.216372835	27	2.108777119	-0.360880118
9.821752141	13	-1.660649555	-1.88129509
7.603352883	30	0.058600195	0.155335832
6.947658708	5	1.089512035	-0.60205308
8.918709899	19	-0.56204403	-0.313007366
8.518016774	24	-1.363340565	-0.40200485
6.931580528	18	-2.642116727	-0.807336105
8.039689542	26	-1.098513622	-0.199049017
7.848083924	26	-0.13287612	-0.11223796
8.492337669	33	-1.06502713	-0.244215392
9.392571649	27	0.062650577	0.176934815
10.53212293	30	0.080202779	0.50173841
12.07792996	46	0.557719753	0.513595958
7.096753773	18	-1.501279278	-2.198120863
7.857346724	25	0.904936927	-0.488384724
9.969909106	40	0.534082938	-0.339566793
10.48450753	33	0.632111818	0.328669923
9.186813805	32	-0.637364032	-0.184597913
8.686474587	20	-1.141171917	0.058646531
5.912337628	13	-2.065260306	-2.413407066
6.732761728	14	0.701420796	-1.040542651
11.33490903	31	0.116808379	0.466937767
10.8827315	29	-0.017683503	0.955247102
7.495842562	14	-1.474777247	-1.183856178
9.102404569	23	-0.655894341	-0.022732411
9.834735782	23	-0.469068913	0.137910938
7.825024991	27	-1.301678511	-0.650900481
7.505491323	28	-1.191921989	-0.266489829
6.79347437	18	-1.877566455	-1.054224255
7.624002222	29	0.727950551	-0.092228508
9.469498051	35	1.24621784	0.282415423
7.716513211	30	0.324484063	-1.251517652
11.0650206	36	0.146676133	0.442697395
8.357884214	25	0.940850256	-0.260140372
6.050338242	14	-1.832458303	-2.816904035
11.89415824	34	1.251746156	0.123847213
9.914634991	31	0.965515977	0.063385317
6.340720431	35	-0.670160413	-0.010546152
7.468929356	28	-0.5907628	-0.273713479
8.083588326	39	-0.057444815	0.431378494
8.306991441	23	-0.463176323	-0.162461682
7.597380788	16	-1.459533154	-0.908987843
10.61736566	42	1.522627539	0.905725678
10.09159427	23	-0.560262112	-0.486967462
6.297870383	26	-1.211016042	-1.061013038
9.29111105	25	-0.064452974	0.037099366
7.882094412	35	-0.245273703	-0.082432067
9.487536841	22	-1.427065474	0.374614652
6.656984238	17	-1.38592472	-1.315642699
6.598359719	9	-3.376548649	-2.192093974
7.258988953	19	-1.493934952	-1.288889729
9.006286256	19	-0.732092319	-0.672627769
10.07491426	28	0.232650204	0.003980584
8.880761335	11	-1.220730975	-2.691483152
9.254078311	22	-0.485297954	-0.660144855
8.636751551	30	0.638279775	-0.070520245
9.179537234	31	-0.51861374	-0.054504146
6.646030469	12	-0.879338467	-2.23097238
7.903982577	22	-0.234245949	-0.100157177
8.265820753	20	0.063052758	-0.217964194
11.81943363	41	0.760370892	1.325031223
9.49259208	24	-0.787398785	0.226845442
9.210178147	25	-1.540649335	-0.311999271
12.34534633	34	1.158020856	0.861793248
7.366138048	22	-0.508761074	-0.16298558
11.81215827	34	0.717194224	0.596362672
5.830593073	28	-0.069611318	-0.674770676
9.935843945	33	0.944063745	0.484396898
8.580550488	24	0.831874951	-0.363068324
7.655044908	17	-0.994323901	-1.426357926
12.0945162	51	0.53374996	1.724654429
8.5137104	31	-0.281954299	-0.027875118
8.339164708	32	0.224448249	-0.480030127
8.516353738	23	-0.537939013	-0.361737028
5.743417117	21	-0.616304291	-0.624837795
8.401527315	24	-0.742397437	-0.906359429
10.94563831	32	0.154234669	0.497768803
4.901972496	23	-1.741278205	-0.879143431
7.658320938	26	0.001592533	-0.23845347
9.858317798	25	0.857527852	0.189533966
5.382272482	15	-1.574218968	-2.906606176
4.996314169	29	-0.569219428	-0.703930954
8.963861983	23	0.359489087	-0.475542249
7.085537228	26	0.333019931	-0.763678687
8.235540344	30	-0.653713169	0.045896401
7.317994908	17	-1.676301171	-2.116481434
7.689973388	37	-0.31190203	0.020771159
9.327400391	33	-0.419063434	0.177900956
7.954327884	26	-0.960146085	-0.951180632
11.90776056	31	1.404452103	-0.348381784
8.009364415	17	-1.357977767	-1.417772283
10.8680844	38	0.147438784	0.699281872
8.420910959	25	-0.984710091	-0.121837259
9.715553602	33	-0.231727309	0.098207492
8.704287768	33	-1.528272825	0.365558935
10.07182489	37	0.829269875	0.611004932
9.267620648	29	0.64537398	-0.359711089
14.77927833	27	1.291304712	0.405473425
11.82382567	33	0.102968413	0.395002744
6.931247775	20	-0.449612084	-1.132412616
8.218769296	34	-1.047272344	0.282452328
6.414190355	18	-0.060061657	-0.945926293
9.508019287	26	-2.030283645	-0.837925163
11.7602485	32	-0.593606489	0.678174968
10.55232558	34	-0.243500459	0.398846625
7.857620699	19	-0.946683379	-1.809216525
9.297627225	26	0.207913463	-0.245767435
12.13203523	24	0.674896835	-0.636194247
5.716530225	24	-2.108287008	-1.783749518
9.238765272	26	-0.668907369	-0.793178149
9.215482959	27	0.1488917	-0.430506752
9.256993586	21	0.429270562	-0.373343589
8.050265995	27	1.112375238	-0.087196285
10.63560747	42	0.805599526	0.395891504
10.21585503	31	0.422858761	0.045615866
4.955607455	15	-1.04161913	-1.850868587
7.281404748	23	-1.467323815	-1.469953926
7.276814848	28	0.045078453	-0.794882817
7.242743456	37	-0.262637127	0.390717267
6.390907784	13	-0.94974284	-2.070719449
7.290940432	21	-1.077114642	-1.589393931
7.769100199	23	-0.901472118	-0.504823026
9.558475398	27	-0.214976616	0.026328844
7.737344677	26	0.170478968	-0.528192198
9.929051525	17	-0.549690885	-1.237635949
7.681113258	24	-0.24651656	-1.408340182
7.261702165	22	-0.634415121	-1.389118413
9.661454585	31	-0.272232665	0.425395168
6.730642303	15	-1.679126173	-1.190652915
7.314126052	23	0.127909708	1.055912691
8.379551414	23	-1.409775795	-0.362603788
7.722524497	28	0.073052515	-0.759006075
8.548502722	25	1.337376913	-0.278034364
9.151020137	26	0.052719605	0.350493208
10.25403261	31	0.371441415	0.057650767
7.305362864	12	-2.354745776	-2.174853902
9.682764524	31	-0.043451737	0.167676601
6.373553459	17	0.345340863	-1.084160153
5.607440162	13	-3.161083261	-2.356486545
4.866508204	20	-0.946235589	-2.027096596
7.375387501	11	-2.024865543	-2.646497186
10.07947018	15	-0.364367891	-1.176788294
8.064022872	19	-1.373988706	-1.002761776
6.683438583	22	0.574738404	-0.869730743
8.419960904	33	0.891028524	1.032393902
6.638428772	19	0.676562943	-0.625272766
7.614502587	17	0.470670967	-0.862298724
9.713866613	15	0.625692038	-0.752362422
9.416159618	20	0.91298856	-0.168348158
8.913818172	18	0.784195857	-0.533664118
6.31049102	13	-1.137113072	-1.607525083
8.204212824	26	0.958471845	-0.048283383
7.668733677	27	-0.735457195	-0.426791005
9.848555527	22	-0.819617424	0.235929532
9.771947214	22	0.204668657	0.607205887
8.249066054	9	-2.088702587	-1.717675146
5.267727549	35	-1.24838066	0.427681084
10.7339808	30	1.283392331	0.676999258
9.877407382	25	0.403091193	-0.282164633
10.17484258	26	1.220083093	0.239035501
10.24441611	13	0.482864986	-0.256927014
11.62249352	37	1.48573499	0.938126459
9.354291337	23	-0.35024729	-0.100030134
4.956771905	18	-0.693231351	-1.274455651
6.855053965	13	-1.525715175	-1.757985736
7.863447502	28	-1.554536649	-0.078716075
5.00057916	11	-2.634536926	-3.270958818
7.25457136	28	0.302507041	-0.411556098
6.412217518	35	0.009788093	0.000759269
6.920429153	19	-0.636462029	-0.687437909
12.53688847	44	0.453130264	0.730264316
8.084909399	33	-0.64695001	-0.792702219
7.945292385	31	-1.015418675	-1.184222593
9.5037269	32	1.436505068	0.531520376
7.161722492	33	-0.230213199	-0.394166392
8.054508536	25	-1.177309673	-0.756171899
4.748563668	15	-2.877339254	-1.566239567
9.026626899	24	-1.203236677	-0.018268545
8.858277501	27	-1.617493058	0.429330831
9.618073435	14	-1.616619146	-0.250455671
7.644368657	31	0.060850525	1.382029756
8.82176272	18	0.008110386	-0.83986165
9.803046295	16	0.429636183	0.093904902
10.79476841	32	0.378070777	0.510848934
8.272474831	23	-1.024752198	0.070578093
13.43248833	33	0.047897075	0.551351192
9.213181504	26	-0.384831641	-1.014659242
10.29983101	28	-0.715505097	0.697038598
7.820975456	29	-0.642185643	0.156604898
7.633416148	33	0.255194995	-0.141905759
8.84177256	23	1.084208925	-0.393952635
10.11127108	29	0.445896665	0.079687093
8.168449802	28	-1.560603951	-0.361454038
7.763912898	22	0.471332769	-0.982222398
9.635699379	25	-0.58619734	0.013218498
9.776069311	33	-0.860431053	0.45972115
11.1154912	25	0.09240718	-0.143282142
9.457293233	38	1.464164641	0.4449044
9.559675302	35	1.227030836	0.562071323
9.597888047	34	0.419624853	0.33512642
9.984015416	37	0.809792242	0.453631977
5.335576723	12	-0.547641319	-1.894515093
9.141426349	18	-0.026642221	-0.62365451
7.011430678	20	-1.054000627	-0.954168663
6.08131645	43	-0.943304624	0.410470415
12.82171535	14	1.963592295	0.48664075
8.311367693	29	-0.230377619	-0.024713137
9.406381469	44	1.061513807	-0.154529777
11.60364454	39	1.212353614	0.956146137
8.56798614	22	0.983376559	-0.583392286
10.36541557	28	-0.864711952	0.593462805
8.585942405	30	-0.328624927	0.000503064
11.43898556	30	1.444719348	0.400930077
7.720186977	32	0.065408057	-0.259100253
6.564596142	21	-0.027154669	-1.291703843
7.336669478	17	-0.176494251	-1.809189299
9.382758206	35	-1.045748141	0.145157592
7.322205639	28	-1.62835707	-0.641179373
6.017310669	27	-1.42888774	-0.288616429
9.899269378	21	-1.002278206	0.240501971
10.03501618	19	0.02620189	-0.649940776
8.439965248	30	0.498694672	-0.141998199
8.214967774	23	0.335132429	-0.951223578
4.278582804	10	-6.088269615	-7.576798588
5.831103737	28	-1.167217122	-0.619706884
9.828179858	21	-0.152909857	-0.371406745
6.769315232	6	-1.045187585	-2.476921012
8.154485239	17	-0.435229731	-1.151166402
10.08530323	33	0.790031843	0.406481148
6.999170845	19	0.168655098	-1.309805343
10.527675	33	1.325577109	0.245300862
8.499752577	34	-0.845691442	0.068990564
11.92185762	31	1.033587008	0.969514758
6.529264513	29	0.05678262	0.02963436
10.57193881	29	-0.221570173	-0.217633091
9.658509064	29	-0.590641735	0.029285179
10.81471582	16	-1.100909003	-1.195027925
7.775382419	24	-0.322711494	-0.567829545
10.10947655	25	-0.368573817	-0.526265413
6.67708506	24	-0.230768101	-0.926462455
7.656324722	15	-1.379689189	-1.415797199
8.139902804	18	-0.79840921	-0.255499327
4.11091512	13	-0.963910407	-2.396185162
9.021656614	22	-0.56181287	-0.558407199
10.36408633	42	0.896787061	0.893536995
14.8740817	47	0.054388816	1.057772699
7.115500549	23	-2.44330846	-1.419421671
8.778935222	18	-0.416574697	-0.724031
10.29656132	34	1.043377947	0.803963785
6.877352338	16	-0.537035207	-1.848777624
8.719806193	23	-0.864284498	-0.42074571
10.17132746	27	1.21819547	0.051695662
7.558267094	22	0.110326079	-0.926192412
4.264155297	13	-3.275559709	-2.883475603
9.173377826	19	-0.279679669	-1.177525613
8.762760234	26	0.555054421	0.102699481
9.863941557	29	0.451788197	-0.411966166
9.032161769	52	1.17720259	0.252535614
8.523313786	21	-0.457503174	-1.00218153
6.772048505	23	-0.920403105	-0.553730115
9.063672289	23	0.61298239	0.067324875
10.01265202	31	1.094116459	0.992712654
8.01027627	21	0.613187591	-0.774913025
7.546181268	14	-0.297967895	-1.17064312
7.190081015	24	0.071630825	-0.785599483
7.479420725	19	-1.127934209	-0.855858039
8.612422238	26	-0.247146952	-0.306803493
10.35651036	56	0.815367885	0.734803319
5.602289118	16	-1.873737002	-2.173595415
4.811558043	20	-1.463707769	-2.093648217
10.12743525	57	0.87440956	0.639854151
9.041655091	21	-0.814107476	-0.824830776
9.546438734	31	-0.434999578	-0.113406898
7.512790608	15	-0.883480336	-0.556332193
8.875931285	36	-0.466572294	1.004580118
5.398286776	23	-1.392071369	-1.098231436
9.104745908	35	-0.657209729	-0.208578777
6.517387111	23	-0.663595819	-1.13228685
5.67387953	17	-1.353907144	-2.854433526
10.42915759	35	0.340697207	0.503921629
8.959379329	10	-1.838614397	-1.4006149
11.113913	30	0.257152872	0.328709927
7.490725629	29	-0.394033423	-0.649807675
13.34780286	38	1.174648852	1.10186539
7.472952278	16	-0.751351718	-1.175149008
9.635813056	29	-0.535212544	0.398465468
8.911283419	23	-0.931571928	-0.058682129
7.276935093	39	-0.670495567	0.152578965
6.995226762	17	-1.572017352	-1.737498128
10.07675025	38	0.653141293	0.087265322
8.463112343	30	-0.105704105	-0.001463326
7.952269972	30	0.363251612	-0.118179565
10.07930235	22	0.26417309	-1.410467041
4.74316762	27	0.440383236	-0.32233884
9.389233156	23	0.729024543	0.161480239
9.069661824	20	-0.090147865	-0.575125552
9.199250777	31	0.193222846	-0.438540863
7.98586339	27	-0.351496474	-1.239755594
5.008355355	30	-1.607534427	-0.911315299
5.997501534	5	-3.713819248	-3.8007273
4.993341625	16	-2.40632969	-1.932524222
10.51739439	40	0.326290679	0.247434436
7.824007835	24	0.337986076	-0.118569985
8.598165067	26	0.715602777	-0.321626918
7.687331373	42	-0.165679412	0.376685626
11.40680786	23	0.932790271	0.332497596
4.941880187	6	-3.216237809	-3.587808975
8.146051354	23	-0.109026523	-0.89743286
7.891664971	18	0.409219269	-0.439099897
6.377030949	22	-0.987043182	-1.812939162
7.292150843	23	0.621288234	-0.529943654
10.63028825	36	-1.061775828	0.793950533
10.62647559	31	-1.246686052	0.683177899
9.885973709	35	0.494649035	0.792417741
10.55086056	25	-0.238221228	-0.61443149
13.05012156	28	1.197487694	0.78388659
13.2542531	45	0.817554947	1.375458835
6.622524985	22	-0.618504322	-1.602535711
10.2601878	18	-1.869811548	-1.251831259
8.949470487	16	-0.621470341	-2.181843511
9.867193259	34	1.08212843	0.266188463
8.647189257	27	-0.152673907	-0.058662976
10.29941635	47	0.590530121	1.430373941
6.152648032	10	-2.554475878	-3.132276882
8.732263011	23	0.634113996	-0.117222262
7.52332002	22	-0.673661754	-1.0703496
4.618721347	42	-0.255669834	-0.137946814
6.815460249	25	-0.7430694	-1.038865767
9.596037042	26	0.478344095	-0.63822359
11.9445514	43	1.392700008	0.543712279
4.30847211	17	-2.411087533	-1.839962079
11.10946101	21	-0.667014435	-0.398607037
6.629712016	16	-0.522098211	-1.678956232
10.74614272	27	-0.018826019	-0.702817646
11.22541551	41	1.578271732	1.026177304
7.564095123	37	-0.384016804	0.216027527
7.172788463	42	0.267641582	-0.630941608
10.18974592	31	0.382127974	0.255920256
8.282228627	32	0.183981279	-0.174123322
8.082249008	22	-1.159448885	-0.834449652
10.59694092	47	0.942365592	1.030420763
6.427051529	26	-0.947724075	-0.894506069
9.36640599	40	0.539552066	0.158329248
8.74478089	14	0.267805119	-0.887229953
9.135968327	37	-0.201076905	0.511831804
8.716569038	17	-0.279246197	-1.317341835
9.508379995	25	0.384149632	-0.174389266
8.360507188	27	0.305970886	0.311334832
3.66627552	14	-2.90240369	-1.846384939
7.252254246	24	-1.405355979	-0.521244394
10.53529198	37	-0.193909707	0.348023723
9.648945007	27	-0.297431019	0.327950535
7.51446163	30	-2.286823377	0.33541949
11.1311389	38	1.168176524	0.534433657
8.238541451	32	-0.475033155	0.17013948
8.061945777	45	-0.690744502	-0.068441207
8.143310401	40	1.054312599	-0.079854978
7.839988853	19	-0.675424803	-1.241905849
10.26551443	27	0.41700693	-0.113141376
7.595930984	25	-0.38790973	-0.71523136
7.755233101	28	-0.68805469	-0.112556651
7.042553718	23	-0.904352723	-0.573794784
10.22191254	38	-0.115159586	0.560808148
8.216830559	46	-0.944464224	1.196788381
9.783175685	35	-0.323881421	0.382960279
9.873657911	31	0.081084865	0.020552871
9.308048682	24	-2.243392621	-1.196793399
5.000297741	36	-1.250342974	-0.744987287
8.833920429	28	-0.414949081	-0.398270385
9.52229188	32	-0.698835933	-0.03508613
7.327391258	18	-2.449666899	-0.796195078
7.848876172	23	-0.774564699	-0.479879279
5.795902186	15	-0.627278666	-2.097143281
8.419947376	41	-0.087706226	0.375813583
10.25973642	35	1.431039201	0.388102299
8.86164076	23	-0.834564417	-0.473154904
12.16876189	41	-0.0844226	1.121091901
12.22872512	47	-0.265757051	1.120085233
8.870780571	35	0.518675479	0.307042859
9.622262185	40	1.073337813	-0.738026445
7.529589576	21	0.289709768	-0.809952651
9.292787911	34	0.907636626	0.01203032
10.62991075	60	0.975234399	0.966809369
5.961860335	31	-1.655865332	-0.560830578
8.848498039	24	1.122625855	-0.533131478
5.287647531	23	-0.516717423	-1.448462626
6.089211185	29	-0.588192561	-0.771108496
10.05019551	30	0.953814839	0.674028106
6.971680734	7	-2.257366723	-2.669376146
9.621182744	29	1.687207801	1.144476538
6.018849667	38	-2.695653483	0.355521353
5.246598651	27	-1.720356309	-0.949601932
8.254839631	48	0.408913815	0.404077045
10.46829936	54	0.503559671	0.546869121
10.7939761	23	-0.23371592	0.318661535
5.317572797	23	-0.891621962	-0.993002985
10.57142687	44	0.464971343	1.078379656
8.214251804	26	-1.289905224	-1.015966705
11.33637489	27	-0.423683134	0.116001816
5.987416704	15	-0.975274905	-2.112701025
11.11756477	45	1.825206694	0.475801578
9.314174932	30	1.438965619	-0.065570243
7.378688492	28	0.413514187	-1.159357256
9.589337713	18	-0.801690948	-1.535509912
9.942897633	32	0.570529864	0.638233536
12.05575029	29	1.007599942	0.438062179
5.786851551	26	-1.447583618	-0.871960884
5.047556574	20	-2.337474852	-1.41001696
12.16259936	20	-0.862069844	-1.143174485
9.195982204	27	2.036121209	-1.21016863
5.429251533	26	0.133950226	-1.456641574
6.898653927	28	3.228455445	-2.208870304
8.267137576	20	-1.90065929	-0.578491526
8.222984317	26	-0.028748925	-1.156866319
7.493128428	13	-0.611620705	-1.493783865
9.045542819	25	-0.113631463	-1.010620499
6.402340924	11	-2.259341154	-3.111391539
9.437384592	22	-0.586215332	-1.693974225
4.983822634	8	-2.838457505	-3.168135485
10.51220285	24	-0.123457569	0.389737676
10.25231268	26	-1.164979268	-0.043708847
9.848619445	23	-0.842550138	0.051420597
9.842767343	25	1.070429092	0.578412883
7.923423192	13	-1.399489937	-1.357508731
9.48458393	29	-0.113246974	0.185609845
10.16767644	36	-0.866635048	0.758371373
10.28827969	35	-0.827856494	0.351809135
4.959814728	30	0.437949943	-1.360566837
8.821803523	15	-1.92668877	-1.460157089
10.30806005	27	-0.482998045	0.403093566
9.006595924	19	-1.051123791	-0.817366541
12.07414479	29	-0.865834902	0.527995875
7.625925921	23	-1.642156374	-0.563738919
10.64160856	40	1.281793651	0.772816583
12.58875406	28	2.308723592	0.397850808
10.46670725	18	-1.093820474	-0.705259583
11.06736225	40	0.357522655	1.56025677
6.841705671	19	-1.272760635	-0.725597568
9.003352729	28	-2.19175259	-0.516590563
10.64924103	27	-0.632797061	0.47282481
9.756432987	23	-0.543162592	-0.945177605
12.30052427	21	0.191463986	-0.802186285
7.003243541	16	-0.804334386	-1.341434744
12.04527697	30	0.103194964	-0.171967933
10.40652356	21	-0.93728811	-1.181971221
8.693892499	21	-1.458818811	-0.886794814
10.17812464	23	-0.810027349	-0.986016526
11.0985717	28	0.136884668	0.798837403
4.150663665	18	-2.85930917	-2.046517107
8.025626059	20	-0.432414755	-1.289730057
8.379252614	26	-1.266706266	-0.080176906
4.309550198	23	-2.605835192	-1.357678057
11.28593699	31	-0.796735625	-0.397008666
9.353565891	25	-0.521253959	-0.465850701
7.755845218	26	0.009769967	0.030519359
9.801808603	26	0.179432413	0.140026285
9.795035057	23	0.071785287	-0.251414636
12.3319381	31	-0.203291488	0.710093569
11.26154059	42	0.826867614	1.38855981
7.956777192	35	-0.047994447	0.022515977
7.156436587	15	-0.917343546	-1.873253695
8.351245668	32	-0.1084619	0.528011788
6.883545667	15	-1.37093973	-1.44516162
8.05928354	25	-1.24694643	-0.494456896
12.24439884	36	0.727715879	1.358704404
6.223352079	8	-2.106619315	-1.565195278
9.429888246	25	-0.785814831	-0.379955407
10.87006897	39	0.643569638	1.233689556
5.435881767	20	-2.071684873	-0.589472802
12.51043074	45	0.6268558	1.176240642
5.202254594	27	-1.071802569	-0.414317751
6.693678168	14	-0.006559804	-1.885244217
12.22484426	41	-0.02557	0.629566815
8.926580663	27	-0.366311991	-0.744956226
9.077458131	26	0.495625375	-0.665549924
7.816863575	26	-1.055999353	-0.348148018
8.481826964	15	-0.892821566	-1.605045105
9.706376675	30	0.04902476	-0.178263859
7.394822934	41	0.120569525	0.342009631
8.652123717	34	0.896801458	-0.591812623
12.82020612	43	0.623961014	1.005220629
5.88719735	34	-0.028166148	-1.075838028
10.35437572	27	0.92918145	-0.035812465
9.870887867	33	-0.676157912	0.388616221
9.569640306	24	0.08593193	0.081348607
9.845597443	29	-1.078367246	0.571566951
7.401125876	28	0.552453	-0.344776531
8.646609548	26	0.5202484	0.04516514
7.837163117	19	-0.229633368	-1.239735147
9.191634116	32	0.244521342	-0.200992942
7.520885003	22	-0.589184161	-0.981233087
5.783163577	22	-1.848291174	-1.419365242
6.976496353	14	-1.385505181	-2.294396854
10.89273967	44	0.980867643	1.401270998
9.745153153	24	-0.367816978	-0.041879321
11.37943369	33	0.641207501	0.844958023
11.80943537	35	0.44844229	0.487980382
9.634236486	25	-0.665739882	-0.021884228
8.314542145	25	-0.461270359	-0.409052746
9.611999775	36	0.37812386	0.626664621
11.08575493	19	-0.493715759	-0.529135425
11.13623503	34	1.450198625	0.265571431
9.000509793	28	-0.28375543	-0.27136387
10.43503129	28	0.301964429	0.389968276
6.220618783	27	-1.017212234	-1.157961877
8.410771862	25	-1.566233427	0.216311315
8.938207312	34	-0.465018472	0.844009061
8.217205233	25	-1.076690243	-0.273949285
9.521597787	26	1.368588791	-0.410987071
12.66842177	33	0.895809169	0.605860527
9.672415124	42	1.236695995	0.123227474
11.01229122	40	0.514510021	1.156895737
5.882267023	15	-1.040494602	-2.909490349
6.689238019	43	0.030077418	0.541384077
6.493722494	12	-1.098532126	-2.193567492
9.278524856	18	-1.243837372	-0.825431042
3.253064207	9	-4.102128582	-4.259372173
4.695686405	27	-1.215120009	-1.054324062
5.80512956	11	-1.630621599	-2.941147077
9.252540548	31	-0.03200879	0.150373983
9.564384502	30	-0.849666637	-0.530627653
5.167567625	15	-1.113084181	-1.310612073
7.173302293	22	-1.294373641	-1.384413553
11.48205394	25	0.70227061	0.603043843
8.652404286	21	0.723551877	-0.676024493
10.33287049	20	-1.38108268	0.078699431
9.315139997	21	-0.152998464	-0.672123445
12.19970467	34	1.19924637	0.985924936
8.170206962	23	0.677325924	-0.96490601
9.847202762	45	-0.379841879	-0.00398038
10.82517831	23	-1.259969898	-0.562985815
8.695958419	31	-1.371170472	0.398381327
7.659050937	21	-0.342183054	-0.84570734
11.09696605	30	1.099403762	1.139638775
7.732258332	21	0.326076903	-0.726956987
7.353633637	19	-0.486728606	-1.321555911
5.656055705	15	-1.653824851	-1.875775792
2.955194222	12	-2.722240487	-3.152519729
6.531591697	23	-0.68099794	-0.247487386
11.15784948	29	0.192031821	0.350797367
6.946441068	14	-1.377055997	-2.186842047
10.93876158	47	1.427677635	0.965103387
9.406002413	25	-0.701463324	-0.194508769
11.62282976	31	-0.116448446	-0.019294199
6.62500114	12	-1.052556717	-1.743160246
5.989434593	21	0.375407763	-1.91906722
5.458957022	21	-1.355047108	-1.175659693
8.147296436	18	-1.369869374	-0.641369129
7.105273	39	0.804894808	0.026452346
9.019164785	25	1.262592327	-0.383281832
10.57942755	37	0.858364345	0.390282986
7.59716954	NA	-0.263107545	-0.729070454
7.160216254	22	-0.882307737	-1.200644785
9.777365872	54	0.893957892	1.49388514
8.343151774	31	1.310052786	0.296668647
5.749090394	15	-1.833538628	-2.407243705
6.192273782	31	-1.481483775	-0.122447616
12.85495354	45	1.485623255	2.277826292
6.50048184	20	-2.439318281	-1.427634368
8.683050087	28	0.366155421	-0.207029864
7.039777464	20	-1.34286591	-1.210379316
10.96179591	30	-0.283408808	0.249841016
6.092355029	25	-2.191450428	-0.86380528
8.191522959	29	-1.259391102	-0.215709644
9.261444675	18	-1.086902908	-1.259662788
7.753898783	20	0.108224418	-0.492348853
8.299751746	25	-1.208324349	-0.848494663
6.663776225	26	-0.958344652	-0.699513438
3.875888542	24	-2.259054003	-1.682080791
9.335936419	24	-1.251965232	-0.469152939
7.758258712	24	-0.925297614	-1.192538745
6.869007837	29	0.327162506	-0.748213808
9.262341538	31	-0.291535699	-0.017205485
6.612903746	31	-0.762701392	0.382540888
7.689159108	43	0.695349422	0.123259647
8.421206247	16	-1.460303941	-0.514161146
6.92818096	27	-1.197832292	-0.595094109
10.17160254	35	0.375564093	0.374071238
7.791862081	24	1.262424466	-0.52742157
10.70368378	44	0.277657416	1.089260833
9.520476369	28	-1.775620168	-0.034980383
8.254538196	26	-1.118229546	-0.829434368
9.258783771	23	-1.18049935	-0.490022063
10.97285817	52	0.830242207	0.861467052
10.00144715	14	-0.393892684	-1.968167571
9.974144405	23	-0.878867367	0.441033831
9.748944055	27	0.260445225	0.406646836
4.482728038	18	-2.369071515	-2.391343833
10.38645189	40	0.392801705	0.595779199
10.02634814	27	0.743348536	0.857428526
6.474125362	27	-1.310111165	-0.450494708
11.62085366	25	-0.87459858	0.218791066
11.72922347	39	-0.090276151	0.328814002
9.461902462	41	-0.237973512	0.799878459
11.35599717	28	0.750664769	0.135429732
8.985120538	30	0.18047239	-0.454087604
6.837068229	29	-0.631333194	-1.121973332
8.702413991	30	-0.423643737	0.272882714
5.201419885	49	-0.108690081	-0.378530407
10.09347759	31	-0.139593699	-0.0258905
6.968080078	31	-1.861572168	-0.382433213
6.268593363	25	0.302463982	-0.70808416
10.82118071	43	1.47534723	0.663155934
6.254974457	27	-0.026203555	-1.140022343
8.770376095	23	-0.735180603	-0.421515606
8.73034921	40	-0.264751771	0.75301511
9.935877837	37	1.508646475	0.217819588
7.402716831	36	-1.132318292	0.588758417
7.856954629	18	0.528113448	-1.197348572
6.22344404	22	0.051647816	-0.992134255
8.044752235	38	0.794339816	0.524173902
6.308629278	24	-1.182876545	-1.270875304
8.969984961	26	0.343248944	-0.721423516
9.762402837	33	-0.646789309	-0.298398864
9.133126977	21	-0.784526341	-1.446239853
7.261002328	34	-0.304919975	-0.869950752
7.549028288	24	0.747026683	-0.047817808
8.738517773	20	-1.008243449	-1.618066909
10.63251283	26	0.946719175	0.275284965
6.978074228	30	0.023060994	-0.74965529
8.840303907	54	0.480079577	0.582249731
4.154851425	16	-0.010771729	-1.370150321
12.15025444	37	0.07885615	0.825811716
8.82367372	25	0.278015991	0.21952648
5.45633567	45	-0.668853111	0.077264134
6.196873152	26	-0.232952049	-0.529916427
7.975299168	24	-0.054213338	-0.854335157
9.525216563	22	-0.928208034	-0.07165186
6.251275197	27	-0.395682068	-0.327008553
8.274136973	49	-1.903041846	0.13621776
9.144150293	20	-1.331557651	-0.617859817
7.386891026	20	1.012062783	-0.384148312
7.779918071	39	-0.51728576	0.300163825
7.759518079	24	-0.808356702	-1.170429302
10.10190432	30	0.721008346	-0.218316822
9.133060635	31	0.140004129	0.017220161
6.794716984	15	0.181573142	-1.654932537
8.315630798	25	-0.826222645	-0.184599425
12.42519164	33	0.68319362	0.230338613
13.18481754	28	-0.170363857	0.0935413
8.76712162	17	-0.989200052	-0.837418782
8.932400167	30	1.167215086	0.100673392
8.281615934	30	0.044262506	-1.216545938
7.962088187	36	-1.328039106	0.084723682
8.786273869	22	-0.019288781	-1.102327776
9.655552484	29	1.165849805	0.654478986
8.740466039	18	-0.516571935	-1.323703846
8.835275753	20	-1.731360617	-0.59006099
10.11353914	42	1.415342472	0.779294257
8.203733572	18	-1.212857043	-0.786007573
7.510392659	30	0.266648564	-0.157510653
8.812090073	23	0.739286947	-1.152957705
7.566027089	24	-1.009488548	-0.898224521
7.100386007	41	-0.451388087	-0.849011734
8.451277976	29	-0.641644924	-0.245298171
7.167172867	23	-0.762491656	-1.058069209
9.572633678	29	-0.52278511	0.349189029
9.068569042	40	1.037896027	0.122685974
9.81550993	43	0.247550389	-0.140857143
8.684763308	19	-1.034922915	-0.635288035
8.951089151	28	-0.771663177	-0.010021364
8.4232793	29	0.385351202	-0.996451795
7.862625977	17	-1.029554516	-1.697376422
11.63321893	32	-0.021559306	-0.582988035
7.484569739	20	-2.722416213	-0.917231057
9.20330519	54	0.33348771	1.306537034
6.591531934	18	-1.882681948	-1.012767029
11.81231489	30	0.912142398	0.200615035
3.994942565	17	-2.446341997	-2.683430335
3.488406594	6	-4.599162645	-5.098848137
8.939948813	34	0.059054399	0.040834434
5.784977459	27	-0.340154512	-1.543398269
9.123913323	26	-0.502325285	-0.594592371
10.06678784	27	0.051628645	-0.517600887
7.077700568	22	-1.120965762	-0.773295167
5.979455224	24	-1.18332696	-1.189889185
10.63429364	32	1.086885824	-0.142932102
4.608183223	36	-0.458324375	-0.175259556
8.518135109	32	1.045611629	0.288230875
8.188421517	23	-0.464070197	-1.080712111
10.11766174	31	0.102962242	-0.023225555
7.757552349	43	0.34644349	0.306652338
6.304705139	23	-0.007889374	-0.658439039
8.508495754	24	-1.249554546	-0.230523128
8.662763361	32	-0.683996877	-0.063084612
13.34964785	30	1.021355895	0.623674528
9.930171111	38	0.363818742	0.12499876
12.78833334	24	1.356895651	-0.472041223
6.295224696	19	-1.048010325	-2.269893735
11.71462477	31	-0.14523751	-0.435134653
3.410873067	29	-0.307838747	0.061869596
4.995423518	15	-2.154858157	-3.507650478
9.314228185	18	-0.454680792	-0.673549906
10.35414521	40	1.392770182	-0.014660327
8.959424905	39	0.803447272	0.362430067
8.796640502	24	-1.064541755	-0.015583166
10.02066348	28	0.034900096	-0.650819266
6.329856624	30	-0.699607094	-1.020115757
8.773218264	27	-1.337180846	-0.615906988
5.46949655	19	-2.194053358	-1.300527691
8.33018033	53	0.181355261	1.030204049
10.51779045	29	1.163432714	-0.735619883
4.119233456	18	-1.53149428	-2.419454709
11.66856643	30	0.033658238	1.269994593
6.339225033	24	-0.505255105	-1.406774929
9.02722386	40	1.281054677	-0.372596788
10.30234013	24	-0.992885863	0.531497414
7.158367241	18	-2.210065512	-1.45509538
10.61411011	37	-0.064429491	0.606804898
8.072779513	23	-0.942628586	-1.039074797
9.183243276	31	0.517475983	0.004727838
10.18493443	36	1.643530851	0.439136702
5.652102297	14	-2.213247309	-2.322478786
7.778172075	27	-1.248857357	0.122687172
9.958570148	38	-0.070486612	1.098275285
10.09494207	35	-0.797809314	0.223760785
8.712125613	17	-0.710048059	-1.970400913
9.885845011	26	-0.304362157	-0.556044582
10.1474713	28	-1.199153239	0.126509796
11.99899983	44	0.851852569	0.918395412
5.671517412	28	-0.155488899	-1.89838464
9.494037663	27	-0.876009968	0.116739798
7.670299452	19	-1.348235134	-1.328748779
10.47470155	55	1.060940882	0.584205389
5.180863808	15	-1.522951529	-3.043242408
9.464596196	30	0.779944736	-0.224249748
10.30849284	10	-1.715670376	-1.633490559
9.245338078	26	-0.579034716	-0.828404685
9.842015949	34	0.27077839	1.010487492
8.001053431	29	-0.339198766	0.177489079
5.857692576	19	-2.156164335	-1.774988157
8.618707872	19	-2.262484545	-1.155457134
9.778867635	32	1.081698553	0.102573002
6.805682574	18	-1.532672635	-1.581842167
10.16925627	42	0.726404678	1.117554471
6.975592031	12	-0.815494718	-2.693845924
8.729175217	24	0.367429634	-0.577485923
7.756329084	28	-0.49882334	-0.411408289
11.37995149	32	-1.017687006	1.425241277
9.107111264	26	1.065859194	-0.430461024
7.548762187	14	-1.892937246	-1.179672338
8.311335651	32	0.286169686	0.679317379
8.244349658	31	-0.158276907	-0.190349156
9.08686082	30	-0.254538535	0.362114332
8.035400276	16	-0.997176653	-2.000497197
8.177019313	19	-0.913045397	-0.519599392
9.578968258	35	1.122989337	1.131146234
8.682345539	28	0.089073082	-0.548585194
7.651651905	29	-0.169718128	-0.475457117
9.015967681	26	0.459334703	-0.35293339
8.954345033	29	0.485984051	0.246868667
8.138378096	27	-0.163755894	-0.259616358
7.009316298	27	-1.302654551	-0.18362394
3.391520828	18	-1.39188867	-2.840823345
7.884024275	22	-0.128110832	-0.75836851
11.02235891	45	0.940061714	0.433358104
9.857570607	36	0.115694986	0.390288359
8.717486148	26	-0.449628904	-0.120219462
9.796751336	26	0.92279026	-0.373558012
8.729794736	13	-1.91253966	-1.381237705
7.07330971	37	-0.833222169	0.108987619
7.877594918	23	-1.29834482	-0.428120446
5.624101404	25	0.46121755	-1.054090646
8.062122877	16	0.328247616	-0.656924621
6.925278135	20	-0.531491685	-1.029065158
8.122421839	34	-0.1944034	-0.06524199
8.055882025	49	0.038558376	0.879841937
12.72833122	42	0.549423197	1.049039599
10.66182523	33	-0.727970782	0.1906739
13.38535462	32	-0.482409803	1.006940835
7.83560138	24	0.233969363	-1.129833823
10.30120299	38	0.16674674	0.228916252
7.941901923	15	-1.248199464	-2.29329093
4.609069882	19	-2.62018353	-1.503737193
8.912333997	43	0.548553878	0.567873721
9.522212199	34	1.067746128	-0.076422587
6.806214236	31	-1.695563092	-0.562135335
6.114286383	21	-1.958642145	-1.761296784
11.55890327	28	0.143348497	-0.000408918
8.236094507	14	-3.483565933	-1.026578023
8.149782596	17	-0.390404828	-1.409922762
6.835931939	26	-1.9880022	-0.700128154
7.040137164	23	-0.816295782	-1.184285269
8.004142484	30	0.455608796	-0.49962895
8.882830576	25	-1.245515954	-0.027803443
7.547030524	23	-1.043780691	-0.485902577
8.01019615	26	-0.64539939	-0.274573488
11.05284964	45	1.346153267	1.010200883
2.995825639	38	-0.351820998	-0.114126646
7.319572778	33	-0.177376038	0.052526631
9.446088745	33	-0.354391595	0.224716497
12.85386313	20	-0.120757672	-0.098365861
7.089186693	27	-1.093534631	-0.393110332
9.935237039	44	1.400431311	0.648984152
11.09560469	31	0.570617139	0.808623246
7.457922323	20	-0.332090126	-1.244188694
7.84620897	31	0.55527167	-0.472791354
8.903707189	31	-0.149710238	-0.333217837
3.356860719	6	-3.250839582	-4.330922843
12.07659919	47	1.715918274	1.552761126
7.992751912	16	-1.326081249	-1.439437759
9.892945616	24	-0.450473895	-0.175950955
9.26191931	40	0.761633971	0.935687195
11.6239695	41	0.4585898	0.823894505
7.791737432	33	0.409602568	-0.089890131
7.634915501	34	0.786570112	0.288220471
8.706812058	35	0.207660054	-0.241163626
8.309145123	18	0.725968232	-0.790256773
8.811763319	15	-1.866565294	-2.110276175
10.76165626	39	0.323944709	0.428276326
8.706347532	23	-0.334500275	-0.362832927
6.789060777	18	-1.053970249	-1.629062254
7.8493534	16	-1.913021155	-1.380678184
4.754820735	20	-2.554619906	-1.584642033
8.041300067	24	-0.880240881	-0.407414683
6.913210819	18	-1.427697731	-1.52701299
8.410854838	23	-0.954050323	-0.125759915
11.77070823	52	0.988852798	1.527296567
10.78829044	22	0.181368685	-0.773129328
6.403841429	17	-1.604284082	-1.929557823
8.753935931	39	0.972925944	0.490464546
9.581110564	36	0.542703231	-0.039125731
7.703427471	27	-1.866964887	-0.381002524
8.191567402	14	-2.133698366	-1.138651086
9.168829899	32	0.13819616	-0.118756521
7.548466824	30	0.747758586	-0.361930039
8.485677073	36	0.570077064	0.031943598
11.24156255	57	1.331340165	0.848593955
9.516129992	43	-0.32793063	0.672551366
8.358643924	32	-0.309884725	-0.348542621
9.729887818	19	-0.322651239	-1.244552924
7.166389949	26	-0.208395147	-0.696234989
7.829886448	27	-0.869076984	-0.62141005
7.826966204	34	0.36142641	-0.550200906
9.656737762	18	-0.543085453	-1.078212288
