# Supplementary material for: LaGrACE: estimating gene program dysregulation with latent regulatory network
Source: Mol Syst Biol. 2025 Jun 30;21(9):1263–81. doi: 10.1038/s44320-025-00115-3 (PMC12405484; doi:10.1038/s44320-025-00115-3)
Supplement: Supplementary file 4 — Source data Fig. 5 [file 44320_2025_115_MOESM4_ESM.zip › source_data_fig_5F.csv]

cluster	LaGrACE: CD4-specific Genes	LaGrACE: Lymphocyte percentage
0	-0.322190679	-0.070912836
2	0.463366558	0.239614958
1	0.469082525	-0.192770814
1	-0.312456178	0.081003284
0	0.083459939	-0.172787733
1	0.169054291	-0.158190665
1	0.170362628	0.192784544
0	0.112888962	0.097670756
CTRL	0.349607474	0.044975292
2	0.056674469	0.04029345
0	-0.304510716	-0.352960366
0	-0.077636227	-0.026404505
0	0.168845002	0.358782583
0	0.394379072	-0.843389079
0	-0.773046748	-0.410557142
0	0.261006248	-0.293237318
2	0.669873801	0.27934096
1	0.485535034	0.047711309
CTRL	0.032808807	-0.341743819
1	0.037394445	0.160714133
CTRL	0.208595074	0.175725122
0	-0.522949818	0.316565809
1	-0.182559825	0.101433752
3	0.36515661	0.099310588
0	-0.044233669	-0.337672632
CTRL	0.242336801	0.002448884
CTRL	0.312291569	0.109820491
CTRL	-0.052331792	-0.027550699
3	0.671088685	0.244062694
0	-0.13676253	0.021425113
3	0.227943803	0.122216891
0	-0.271362456	-0.087834839
1	-0.307812051	0.055556036
0	-0.119958655	-0.243089878
2	0.061460222	-0.318805651
0	0.43526549	0.014542136
0	-0.084545524	0.168201437
0	-0.468139601	-0.151384032
0	0.015475053	0.434520658
1	-0.072905172	0.010142215
CTRL	0.515984493	0.378947493
2	0.166545237	0.244402716
1	-0.096784084	-0.158661406
0	0.493014616	-0.130881864
2	0.181844031	0.216271745
3	-0.282361527	-0.005806277
1	0.273909389	-0.200280885
0	-0.292895055	-0.483580542
1	-0.305457389	-0.134724835
2	0.283154114	0.001692572
1	-0.164913839	0.02946515
3	0.031212854	0.325845382
CTRL	-0.037083328	0.134578011
0	-0.932776132	-0.639571943
0	0.497523191	-0.517309158
0	0.148415757	0.156795593
0	-0.50593674	-0.312947064
0	-0.683253688	-0.287203919
0	0.362449123	-0.222486557
3	1.117811006	-0.127482421
2	-0.106300492	0.066335962
CTRL	0.001064986	0.139250748
1	-0.414647319	0.415036598
2	0.22898402	0.356470367
0	-0.563798717	-0.273648609
CTRL	-0.063838146	0.196923367
0	-0.83168124	-0.515728914
2	-0.1823682	-0.195367673
0	-0.003881415	0.031449758
1	-0.103007239	0.23200654
2	-0.069743546	0.253310645
2	-0.132774162	-0.063786264
0	0.057314673	-0.52913109
0	0.028192639	-0.067330367
2	-0.408674846	0.340455778
3	-0.078782363	0.152972662
1	-0.339621456	0.070221547
2	0.046954206	0.375036522
1	-0.058780206	-0.387358929
0	0.053753998	0.170022121
2	0.370824576	0.236695971
0	-0.028119381	0.103271646
2	0.247013999	0.113310315
2	0.141001252	0.138805674
3	0.37260935	0.236828319
2	-0.598277887	0.187888933
0	-0.700125761	-0.271755617
CTRL	0.36057251	0.144235692
3	0.049314772	-0.318975341
1	-0.187469397	-0.030871681
2	-1.226313297	-0.633178613
2	0.94248127	0.293035548
2	-0.011451703	0.109168589
3	-0.234251199	-0.033987021
0	0.209344082	0.268175363
CTRL	-0.523781271	0.047897689
2	-0.236268725	0.044490851
0	0.025305791	0.040117524
2	0.165124623	0.038130289
2	-0.362524957	0.132962399
0	-0.030910443	0.127897433
0	-0.351387433	-0.785786753
3	0.494246372	-0.076335084
3	0.337711547	0.156446151
1	-0.493834659	0.250398918
0	-0.197312244	-0.136839777
1	0.337321173	0.100236847
1	-0.52453254	-0.343651952
0	0.055172308	-0.248300796
1	-0.365766101	0.143242274
2	-0.233322356	0.506010189
0	-0.323811989	-0.251388918
1	-0.025491299	-0.195579638
1	0.223281168	0.083973751
1	-0.55040948	0.276318614
2	-0.346370208	0.20944844
3	0.292411565	-0.077730535
3	0.020642729	0.123185397
1	0.086037019	0.32264863
1	-0.095034136	0.12745228
3	0.362838737	0.090966904
0	-0.163297312	0.115316239
0	0.162540319	0.038889694
0	0.352199798	-0.01463697
2	-0.377951099	-0.15267302
3	0.199056917	-0.469237551
CTRL	-0.337173848	-0.235085764
3	0.808073011	0.244844358
1	0.033492488	-0.088070051
CTRL	-0.20735297	-0.133583879
0	-0.142221292	-0.342266465
3	0.713716422	0.362084756
0	0.046919582	-0.038405099
1	0.067297519	0.414207687
0	-0.720047469	-0.602445191
0	0.020891946	0.254963521
1	-0.259302128	-0.066198719
1	-0.483043121	-0.031391151
1	-0.448920718	-0.052798355
CTRL	-0.517738534	-0.075572405
2	0.216850235	-0.013971723
2	0.160768749	-0.072595272
2	-0.160967483	0.081372823
1	-0.082800955	-0.022730215
1	0.23711358	-0.106511251
1	-0.513549848	0.049584518
0	-0.531093413	-0.369010657
0	0.213728193	-0.063617806
0	0.177353232	-0.068480058
1	0.077611663	0.299139395
2	0.160751082	-0.18199717
1	0.438664514	0.123343829
0	-0.17652167	0.156268414
3	0.23735389	-0.244069908
1	-0.302086692	-0.061406969
2	-0.335859681	-0.218542718
0	-0.382930424	0.111373467
0	-0.125385865	-0.106088605
2	-0.088508606	0.213436356
CTRL	0.302857755	-0.194875396
1	-0.461681509	-0.163435331
2	0.203599909	-0.108196195
3	-0.401393198	-0.096474956
0	-0.499797457	0.166929073
0	0.248710422	-0.112464813
1	0.058516148	-0.179229748
1	-0.000869989	0.143561757
1	0.033794378	0.040954601
0	0.650933023	-0.289714138
1	-0.423668995	-0.216570461
1	0.443101612	0.011924465
0	0.18043412	0.081303744
2	-0.377370159	0.010283544
1	-0.423058005	0.283079598
2	0.061028476	0.135403428
CTRL	-0.169481896	0.141868996
3	0.157354985	-0.065914491
CTRL	0.29344098	-0.171356687
3	0.037616732	-0.185915863
1	0.74423769	0.273510395
0	-0.116158206	0.194415258
1	-0.584798834	-0.126546433
1	0.273023111	0.080173588
3	0.259227334	-0.046588503
3	0.021979699	0.275105554
2	0.111735821	0.270110863
1	0.156777495	0.019314931
CTRL	0.405768489	0.154289919
0	-0.065975306	-0.175013424
0	0.007019462	-0.250912336
1	-0.05638778	-0.197191377
1	-0.16327397	0.227114967
0	-0.313085735	-0.223483373
CTRL	0.258757002	0.277849174
3	-0.099873963	0.102294994
1	0.191663649	0.221210321
0	-0.196536	-0.1593296
3	0.020433593	-0.278280738
2	0.089402203	0.34157659
0	-0.381390062	-0.648690447
1	0.024951883	0.185051426
3	0.450409153	-0.224033709
3	-0.129698792	0.588512222
CTRL	0.177095557	0.207491217
2	-0.147962715	0.356340616
0	0.01758967	-0.013353896
1	-0.027950203	0.030078877
3	0.394177788	0.073025652
2	0.061835016	0.072725619
CTRL	-0.01937379	-0.0980782
0	-0.14264819	0.061851286
1	0.185403021	0.105042364
2	-0.415438354	0.204561908
2	0.815800143	-0.034352714
1	0.095201336	-0.067192075
0	-0.323856263	-0.330990648
1	-0.040744411	0.066889837
0	0.041930072	-0.267627611
3	-0.154934157	0.02921317
3	0.228888265	0.11172836
2	-0.289939898	-0.0081539
1	0.116608597	0.37697849
1	0.136428821	-0.260576696
2	-0.287845948	-0.017850197
2	0.058914743	0.265668671
3	0.323244016	0.185206383
2	-0.319978514	-0.058702032
1	-0.008097354	-0.05208015
3	0.265940952	0.068207505
0	0.125033326	0.026370759
1	0.309762742	-0.184717769
0	-0.109740775	-0.125246971
3	0.445371186	-0.103463736
3	-0.14288198	0.291976472
0	-0.888569228	0.293115911
CTRL	-0.200259859	0.198388484
CTRL	0.210633842	0.271639577
2	0.158355559	0.150063898
2	-0.511439316	0.546187912
0	-0.170975101	-0.109671654
2	-0.078174586	-0.037346459
0	-0.212636847	-0.017948857
3	-0.011374115	-0.304054964
3	0.419674101	0.163991905
3	-0.098610148	-0.308549908
1	-0.070525593	-0.123102449
0	-0.134501246	-0.169329629
0	0.080335467	-0.263454539
3	-0.165296788	-0.09052695
0	-0.357186371	-0.665340875
0	0.350868826	-0.055863422
3	0.448246457	0.643080989
0	0.245521135	0.211767165
2	-0.149021992	-0.044507974
1	-0.048385429	0.082031125
0	-0.696816542	-0.453203778
0	-0.483613091	-0.107688062
1	0.296772137	0.28103651
1	-0.02647244	0.200175899
2	-0.563642028	-0.354590534
0	0.027746236	0.103745312
1	-0.107907961	0.149836571
1	0.193634204	0.01265701
3	0.571556366	-0.152329535
2	0.48236014	-0.178168595
1	0.352631573	-0.089185012
0	0.363340462	0.257468761
0	0.589032679	0.030989541
0	-0.880168909	-0.100748664
2	0.204831232	-0.14540542
2	0.68672257	0.346016163
0	-0.27565106	0.15359824
0	0.259137573	-0.158203243
0	-0.519069282	-0.205394603
3	0.49998211	0.072665852
3	0.618890769	0.188417602
1	0.382127969	-0.043441859
2	-0.101017064	0.535989329
3	0.181400828	0.1800206
CTRL	0.313137599	-0.108493086
CTRL	0.276794148	0.317862653
1	-0.324609639	0.157671472
2	0.171176902	0.00660637
2	-0.84963206	0.33551839
1	0.106537073	-0.043555937
0	0.163095642	0.142579987
0	-0.213001483	-0.299137652
1	-0.182284458	0.038805776
3	0.148443337	0.16310873
0	-0.709495047	0.253247559
2	0.257058484	0.186778772
0	0.137994406	-0.082515633
CTRL	-0.288204659	-0.153711063
3	0.556603903	0.169724943
0	-0.097360755	0.154040462
1	-0.011748148	-0.052816199
1	0.618849214	0.241871515
0	-1.137091455	-0.508267897
1	0.347720759	-0.420747925
2	-0.194476236	0.169690291
0	-0.048815329	-0.546432846
2	-0.646969449	0.192776072
1	0.137134931	0.135342564
0	-0.25077356	-0.029156458
1	0.17604275	0.093311634
2	-0.003294787	0.03934334
1	-0.189610703	-0.086152579
1	0.028380211	0.229297657
0	-0.702929845	-0.429982386
1	-0.35095541	0.187505998
0	0.161403252	-0.038763302
2	0.770318508	0.17117444
0	-1.109687746	-0.01153032
0	-0.55053104	-0.451710912
1	0.2575136	-0.182127145
1	0.07548321	0.219087336
1	-0.520488502	-0.130174477
1	-0.105139673	0.157254212
3	0.241149987	0.171917822
0	-0.228372024	-0.132064383
0	-0.953541182	-0.604930703
CTRL	0.382369888	-0.297318889
1	-0.851171489	-0.101098233
0	-0.332794346	-0.029804896
0	0.308407218	-0.497459084
1	0.238346266	-0.169225119
2	0.64887719	-0.214104705
1	0.163988911	-0.229131398
CTRL	0.017651736	0.505045801
0	0.075023381	0.065617108
3	0.368759667	-0.20354032
2	-0.046169331	-0.008490791
0	0.642026939	-0.448270348
1	-0.132171815	-0.255225487
2	-0.136738493	0.181766531
2	-0.515987326	0.044963245
0	-0.040739261	-0.103980418
3	0.095230196	-0.090575292
3	0.1829451	0.162218514
3	-0.310555848	0.223738634
2	-0.311937227	-0.013533682
0	-0.472239602	0.030746915
1	-0.44571231	-0.025645954
CTRL	-0.029644003	0.152713416
0	-0.198291184	0.090590467
1	0.243686904	0.04116762
0	-0.68017685	-0.259248453
3	-0.503833253	-0.108636164
0	-0.375814872	-0.141915439
0	-0.296166256	0.13293855
1	-0.396909696	-0.139540612
2	0.532741219	0.267104697
0	-0.138703538	-0.552716796
1	-0.352319448	0.179789943
1	-0.298804872	0.138169264
2	0.30634163	-0.205517752
1	0.112226509	-0.120646965
2	0.0494149	0.119290327
CTRL	0.334313572	-0.010584208
1	-0.149441619	-0.203647
2	0.459369034	0.009525669
3	-0.013112056	0.148680369
3	-0.306205291	-0.007873095
2	0.714753753	0.277184565
1	-0.024788851	-0.104307873
0	-0.183646795	-0.134528687
CTRL	0.113423688	-0.190564055
0	-0.23730864	-0.16703852
2	-0.504467668	0.074432351
0	-0.449820528	-0.004313542
2	0.168989714	0.306908201
1	0.237258767	-0.026188753
1	-0.138969889	0.306805339
0	0.179015686	-0.053966262
0	0.084794509	-0.29678969
2	-0.028520701	-9.50E-06
CTRL	-0.132454296	0.303492467
CTRL	-0.483121959	-0.034959949
0	-0.250549344	-0.172341803
2	0.774182802	0.095134043
0	-0.850149856	-0.123945317
CTRL	0.555116232	-0.222169737
0	-0.547181767	-0.12727067
CTRL	-0.409288283	-0.411838725
0	-0.942632263	-0.281693622
2	0.539195873	0.042642129
0	-0.540230452	-0.262731519
0	-0.982342279	-0.567080789
0	-0.386294585	0.336916487
1	-0.032570484	0.598487751
1	-0.200286128	-0.334183383
0	-0.128777887	-0.364222288
0	-0.468154086	-0.335945181
1	-0.157421295	-0.233070309
1	0.230933803	0.162234015
1	-0.302370122	-0.017429927
1	-0.259358414	-0.391481146
2	-0.300021313	-0.158861718
1	-0.126957438	-0.04084268
CTRL	-0.080400988	0.121623237
0	0.033434816	-0.348431244
1	0.602386301	-0.088871659
0	-0.386705391	0.107416721
0	0.172115661	-0.033371779
0	-0.261297921	-0.437747731
2	-0.093154735	-0.357968707
1	-0.037957576	-0.376847012
2	0.337941289	0.194163532
0	-1.806990548	0.099101232
1	0.087689003	0.030433278
CTRL	0.401228193	-0.069608729
1	-0.17056439	0.173643602
0	-0.396538411	-0.145584887
0	-0.211218045	0.037832104
CTRL	0.318481434	0.054570347
0	-0.245626288	-0.19175064
2	-0.208766485	0.006770246
2	0.341653722	0.240785071
3	-0.182689336	-0.098178742
0	-1.227256347	0.068413726
3	0.545656683	0.109060163
0	-0.675603763	0.056685601
1	-0.362270192	0.236967557
0	-0.308150497	-0.158888269
CTRL	0.549878575	0.240587002
3	0.172953553	-0.176553062
0	-0.094813173	0.144336481
0	-0.050484638	-0.166284442
1	0.061046198	-0.349957877
1	0.196907431	0.118548277
0	-0.308655523	-0.003505486
1	0.207941671	0.318012498
3	0.638470868	-0.278190386
0	-0.074516966	-0.227887265
1	0.248510132	-0.083964843
0	-0.39148844	-0.423690022
CTRL	0.11595178	-0.06461397
2	-0.250841821	0.178934889
1	-1.249983053	0.159448065
2	0.235604803	0.02507065
2	0.477742244	0.263640261
2	0.525896156	0.331846928
1	0.247303175	0.105474293
CTRL	0.307086045	-0.088436619
2	0.012498829	-0.076018545
2	-0.078656877	0.378540057
2	-0.04881009	0.271675066
CTRL	0.106006929	-0.271347673
2	-0.358685764	0.012953041
2	0.305619673	0.22009615
CTRL	0.426646359	0.104836843
0	-0.038205159	-0.381468722
2	-0.363991108	-0.161533016
CTRL	0.661639954	0.135024585
2	0.038574144	0.008183877
2	0.236463627	0.089120089
1	-0.008532893	-0.289985898
0	0.143569787	-0.129760216
1	-0.144338627	0.027273718
2	0.398549141	-0.017448642
1	0.364645861	0.184311838
2	0.161944869	0.35467773
1	-0.155873896	0.085386821
0	0.25865706	0.190745301
CTRL	0.575565855	0.149635672
0	-0.038065245	-0.061949817
0	-0.018636736	-0.428517737
2	0.565592938	-0.004333607
CTRL	0.34625991	0.044997944
CTRL	-0.281625025	0.387922072
2	-0.124067061	0.167928667
1	0.055121963	0.387710913
0	-0.628114316	-0.325561849
3	-0.544619165	-0.137691369
1	-0.733341892	-0.210456641
1	0.359820839	0.159671816
1	-0.235759094	0.124853327
0	0.147242413	0.237393975
0	0.026654056	-0.180874296
0	0.065877265	-0.209371545
0	-0.02872939	0.0674405
0	-0.76758654	-0.231058499
0	-0.328965438	-0.121578535
1	-0.227380469	-0.042963907
0	-0.100660305	0.039137869
CTRL	0.053275453	0.052279758
3	0.247607478	0.079246392
0	-0.324068568	-0.22218945
0	0.042388316	-0.200447369
1	-0.228209521	0.091553143
1	0.51396017	-0.091450575
1	-0.544676274	0.090152478
2	-0.188494698	0.190986097
0	-0.173119489	-0.217176723
2	0.642282836	0.173195689
0	-0.001482517	-0.159794344
1	0.095078759	0.146147124
CTRL	0.336570831	-0.359353184
0	-0.003411148	-0.06937777
3	-0.332868623	0.445611504
3	0.277107737	0.231678502
2	0.151764591	-0.021840373
2	-0.193696718	0.423433494
0	-0.728476866	0.05917471
2	0.217125022	-0.184445965
1	-0.40111602	0.135516913
3	0.447192026	-0.140631966
0	0.102714497	-0.04054973
CTRL	-0.16121058	-0.013868662
1	0.669788131	0.311075742
2	-0.339078702	-0.045983406
0	-0.249971764	-0.179351679
1	-0.15782296	0.205242618
CTRL	-0.381372938	0.094686199
0	-0.246419422	-0.498207752
2	0.104959354	0.184526006
0	-0.608159091	0.181202313
1	0.24297572	0.099720222
1	-0.037666893	-0.045656086
0	-0.402979621	-0.503691669
CTRL	-0.240582863	0.150629679
2	0.061341108	-0.212092331
2	-0.781179458	-0.534946512
1	-0.293716977	-0.121752471
CTRL	0.261585171	0.093058367
1	-0.345313343	-0.080803013
0	-0.014173174	-0.051991625
1	-0.324821452	-0.307422144
CTRL	0.012358933	-0.210656489
0	-0.50989519	-0.466830062
0	-0.413022455	-0.020440628
1	0.428360559	0.024594712
1	0.119242507	-0.297468113
1	0.155496398	-0.250899927
1	0.385905892	-0.479442644
0	-0.706802419	-0.292216157
1	0.374381032	0.043212375
2	0.025596011	-0.434519194
0	-0.641174533	-0.0412317
1	0.293682977	0.276772218
2	-0.060196444	-0.162263457
3	0.273481769	-5.13E-05
1	0.014616001	0.145678945
0	-0.626702012	-0.488711399
2	0.465017945	0.296748912
1	-0.123184236	0.006604982
CTRL	-0.317582334	0.08973302
1	0.241856281	-0.090836986
1	-0.176593394	0.019039057
3	0.683993269	0.13387258
0	0.890500844	-0.107929802
3	0.006464959	0.237850732
2	-0.101207979	-0.028657146
1	0.193966258	0.139977008
0	0.133983821	0.217074845
2	-0.452855688	0.384967381
1	0.262203008	0.01825473
2	-0.11900706	0.176939295
1	-0.115972537	0.001317741
2	-0.411772096	0.178512081
3	0.004624896	0.219825305
2	-0.200700174	0.133596238
0	-0.600045747	-0.371038064
2	-0.083408618	-0.10013608
CTRL	-0.179842497	-0.214796229
0	0.320469588	-0.257293309
0	-0.49484675	0.231202102
3	-0.002743003	0.14792909
0	-0.673771352	-0.005864075
1	0.203813085	0.08484109
1	0.146764557	0.120205
0	-0.088384192	0.122539497
0	0.031928347	-0.244815729
2	-0.052766393	0.014354822
0	-0.155856967	-0.373682705
0	-0.015336334	0.276187056
0	-0.228084745	-0.281975871
0	-0.220451809	-0.12027981
0	-0.326652055	0.028179603
CTRL	-0.328977394	0.059426159
0	-0.080684736	-0.153672056
3	-0.499719741	0.310024282
3	0.169596268	0.160160528
2	0.541599338	0.056026803
0	0.289952071	0.204945978
0	0.714758439	0.12855497
0	-0.322506681	-0.581346897
0	0.161587372	-0.186240527
0	-0.589672319	0.442678019
2	-0.078611554	0.151930909
0	-0.083987702	-0.003030005
2	0.352761379	0.039096188
CTRL	0.332195923	0.069625047
2	0.342593064	-0.144856139
2	-0.558879478	0.332727423
2	0.067278326	0.030174913
0	0.107337864	0.269346267
CTRL	0.126970635	0.018430582
0	-0.297848968	-0.259168985
2	0.404870062	-0.123947896
0	0.112132698	-0.195087805
CTRL	-0.089204062	-0.294075128
0	-0.871885439	0.267644816
3	0.046475121	0.072152941
CTRL	-0.327204664	-0.167068544
0	-0.072576992	-0.240506849
0	-0.053845356	-0.391826108
1	-0.311806576	-0.128753908
3	0.173794505	-0.328877323
3	0.132046785	-0.26353579
CTRL	-0.04511807	0.068685671
1	-0.507498179	0.180723625
1	0.952532555	-0.239628962
0	-0.329537882	0.275831441
1	-0.124627962	-0.189064879
1	0.189637486	0.06040166
0	-0.707150114	-0.451272617
0	0.014821653	0.082932629
2	-0.832799447	0.006715821
0	0.130406021	-0.269614581
1	-0.711653062	0.049097509
2	0.136877213	0.159919717
1	-0.026814434	0.000821472
1	0.141080322	-0.080630494
1	-0.070386349	0.497754296
1	-0.488342709	0.04667341
0	0.098513373	-0.232030837
CTRL	-0.858059238	-0.388669387
0	-0.307531173	-0.206191161
0	0.395613583	-0.061295958
1	-0.340231273	-0.420639901
0	-0.11046822	-0.520526786
3	-0.220646376	-0.262000021
0	-0.442922668	0.183731695
3	-0.022517504	0.28902058
3	0.498273332	0.101978766
2	-0.111585353	-0.021313873
3	0.056046367	-0.100200305
3	0.096730272	0.12494118
1	0.12679537	-0.069768172
2	-0.410197096	0.22233508
3	0.520853177	0.16241659
2	-0.829625121	-0.005111443
3	0.098394893	0.272893407
0	0.119198558	-0.322079632
2	0.412388982	0.117325366
0	-0.48813514	-0.226719251
1	-0.110935526	0.235903438
3	0.230079582	0.040305942
3	-0.308858888	-0.029753609
0	0.127412989	-0.028738979
1	0.044790348	-0.597494693
1	0.359934175	-0.040139097
2	0.291933606	0.202792585
0	-0.307325907	-0.467478819
3	0.324235768	-0.028862618
1	0.022749263	-0.340199663
0	-0.526309258	-0.102295405
3	0.139690473	0.052742366
1	0.085359115	0.345762201
0	-0.498997749	0.214552923
0	-0.151154459	0.046258585
0	0.085634339	0.367593701
3	0.384459233	-0.351613937
1	-0.683806847	-0.084881257
1	-0.18183641	-0.173756389
3	0.441985378	0.210846394
1	-0.372264381	-0.147586426
1	-0.14922961	-0.012584461
1	-0.422544508	-0.035611719
1	0.284158408	0.056443213
0	-0.0236269	0.02498555
1	-0.350834123	0.170684116
2	-0.204752485	0.006212204
0	-0.19204853	-0.204548179
1	0.357641507	-0.161305425
0	-0.107819672	-0.221382471
3	0.531593097	0.34624926
CTRL	-0.135024929	0.362475853
0	-0.164289961	-0.288749227
CTRL	0.486795095	-0.189430827
CTRL	-0.083187273	0.153255927
CTRL	0.207065937	0.076488318
1	0.155207663	0.275265708
3	-0.006769359	-0.01754398
0	-0.14129578	-0.140334248
CTRL	-0.119305848	0.161018791
3	-0.150481217	0.129109335
3	-0.08911495	0.106424606
0	0.025467845	0.015595412
1	-0.014938815	-0.084716381
1	0.009907375	0.142681226
0	-0.263566451	-0.027220704
3	0.206355672	-0.148894988
1	-0.117957908	0.038806717
0	0.002420871	-0.144569429
0	-0.397351013	-0.028566082
2	-0.471382257	0.16159703
2	0.081725966	-0.061177506
2	0.039864623	0.193942065
3	0.630087643	0.115904136
2	0.733960484	0.10030815
2	0.20760328	0.154730898
2	0.189675734	-0.045746335
CTRL	-0.527766183	-0.233019007
2	-0.107526037	0.177992689
2	0.374248012	0.117917151
0	0.217386698	-0.061162961
0	0.000188514	0.062348655
1	-0.463581066	0.111465296
CTRL	-0.158822679	0.010759576
1	-0.651180965	-0.032289268
1	-0.017849108	0.209226119
0	-0.508484351	-0.488976932
CTRL	-0.046227519	0.07424982
0	-0.143826924	-0.076006616
1	-0.268846527	-0.226373709
0	0.441422841	-0.036324333
0	-0.909221355	-0.609256564
1	-0.543726622	0.242846385
0	-0.634303598	0.13760816
2	-0.037551901	-0.257850377
2	-0.180597062	0.106562008
1	-0.416927539	0.060816555
3	1.134959841	0.03729259
0	-0.273972015	-0.356108656
3	-0.202948613	0.297290075
0	-0.117029356	-0.296081139
3	0.222549363	-0.086032673
3	0.198144689	0.005467919
3	0.419361785	-0.056428544
0	-0.68276672	-0.816443751
2	0.323454736	0.04979958
0	-0.330189931	-0.408433325
3	0.266769421	-0.001119831
2	0.511741879	0.371234016
2	0.150208525	0.088434731
2	0.438679861	0.175467182
2	0.346128314	-0.00156053
1	0.102172221	0.099543683
CTRL	-0.140681022	0.188639952
0	-0.95191054	-0.207775467
3	0.015904462	-0.100779311
2	-0.374722103	-0.217053075
0	0.169769264	0.03077924
2	1.074619167	0.394731788
2	0.111653458	0.092773969
2	0.056889273	-0.07113859
1	-0.364473852	0.158146788
2	0.209515278	-0.011393136
1	0.460342949	-0.099933
2	0.124624851	0.12809028
0	-0.162669585	0.365094768
3	-0.367589996	-0.26389396
2	0.001887173	0.108380985
3	-0.535081474	0.125055739
0	-0.017052889	-0.32409166
3	-0.385957768	-0.175422721
3	0.121277543	-0.273927453
2	0.224300965	0.21266225
2	-0.182835268	0.02282218
1	-0.094038332	-0.078346801
0	0.13829724	0.272334898
0	-0.020066828	0.020770699
1	-0.208944876	-0.028789154
0	0.096066297	-0.053193983
0	0.059748633	-0.074727368
1	-0.012037306	0.135601298
0	0.140757754	-0.019669575
1	-0.224943011	-0.058271399
0	0.120356255	0.027134232
1	-0.02462144	0.075994862
2	-0.428616381	0.127151222
0	-0.124902898	-0.00997276
1	-0.343589593	-0.186473167
1	0.142773852	-0.369630742
0	-0.12404117	-0.062663623
1	0.061092596	0.185608785
1	-0.702350833	-0.110835479
0	-0.191009469	0.012284236
CTRL	0.254790491	-0.077050919
CTRL	-0.539148203	0.077411486
0	0.030520283	-0.229168205
2	0.10370553	0.271016454
2	0.424095289	0.462069245
0	0.221827022	0.300115286
1	-0.078774285	0.181342298
2	0.374973212	0.414162139
0	-0.191231039	0.322704074
1	-0.020396341	-0.017369224
1	-0.019131971	0.169836665
0	-0.264960912	-0.209326739
2	-0.253424513	0.136752001
3	0.115892597	0.026769766
1	-0.255969361	-0.116027805
0	0.184368415	-0.106866193
1	0.012200076	0.058127722
0	0.096715522	0.164134195
0	-0.188373434	-0.058522203
0	0.109314248	-0.029085007
1	0.200227055	-0.155367579
2	0.037514558	0.150601688
1	-0.884710705	-0.161996408
0	-0.2002142	0.544707933
0	-0.040970612	0.102391063
1	0.038408456	-0.025988401
1	0.28722717	0.149963893
1	0.132770514	-0.312268441
1	-0.241426607	-0.228618649
0	0.482198327	-0.021060679
1	-0.007461767	0.072206577
3	0.263078741	-0.527767908
0	0.078088713	0.104200165
1	0.093220227	-0.074076469
3	-0.014813937	0.037139816
1	-0.408242071	-0.184887021
1	-0.294775614	-0.272547505
2	-0.695546223	-0.449086038
CTRL	-0.57785644	0.206758617
1	-0.225529566	-0.20356358
1	-0.138498541	-0.175252653
2	-0.152997607	0.274455557
CTRL	0.25707598	-0.296242334
1	-0.598326873	-0.24798144
1	-0.06806047	0.45015605
2	0.164186408	0.490587534
1	-0.26586592	0.15473205
1	-0.157704041	-0.247256666
1	0.213103359	-0.155805307
0	-0.194929452	0.04149432
CTRL	0.359719305	-0.060048128
2	0.25729196	0.238936903
0	-0.408763472	-0.439633976
1	-0.022073857	0.056052724
CTRL	0.157057141	-0.19696738
1	-0.221658823	0.493903844
CTRL	-0.325237234	-0.072367859
CTRL	-0.453761322	-0.106863775
2	-0.494091895	0.066624674
0	-0.909857877	-0.444229241
2	0.328253386	0.035807882
3	-0.207791487	-0.192380259
3	-0.02483118	0.353201697
2	0.059020635	0.480096938
3	-0.122697407	0.068279042
1	0.247476428	0.079230542
CTRL	0.257057203	-0.314702742
0	0.269550009	-0.082386558
0	0.131400579	-0.150247051
2	-0.370620714	0.153770097
0	-0.322429698	-0.306225145
3	0.182955989	0.111232525
3	0.127697669	0.072255396
2	0.256799758	-0.058241828
1	-0.341145563	-0.213911791
0	0.214293741	-0.032630561
1	-0.234288502	-0.282198595
0	-0.981352259	-0.966023081
1	0.491718433	-0.038807882
0	-0.036441829	-0.254018674
0	0.343240027	-0.064786568
1	0.017143373	-0.284976263
0	-0.429529667	0.157935236
2	0.044277351	-0.39198994
2	-0.255949685	0.127342677
0	-0.163963105	-0.007242906
0	0.258858916	-0.038740533
1	-0.628816298	0.046923984
0	0.289962654	0.296179108
1	-0.402623257	0.337904094
3	0.127197309	0.028859854
0	-0.753414067	-0.211919226
3	0.377491616	-0.127797537
0	-0.154162953	-0.251132359
3	0.412260352	0.075233037
3	0.190187766	-0.178107524
3	-0.244221403	0.327023897
0	-0.454954034	-0.312953461
0	0.110397211	0.441322471
2	0.342572782	-0.142743592
2	0.297116522	0.163516106
0	-0.360436209	-0.368046387
2	0.221401549	0.113007585
0	0.000621517	-0.047614798
0	-0.011847974	-0.296579497
0	-0.345954147	-0.218631304
2	0.155446205	-0.053312072
1	0.429066876	0.661063202
1	0.256532244	0.239662569
0	0.199402022	0.10900035
1	-0.107661424	-0.01343327
0	0.006537341	0.368184592
0	-0.673386476	-0.518104801
1	0.059030071	0.276997903
1	0.256658073	-0.232475485
1	-0.167129241	0.205993514
2	0.143363713	-0.005857795
2	0.103013774	-0.142460073
2	0.707698506	0.075136111
0	0.302175108	-0.065446664
1	0.138375478	0.30030502
0	-0.243340833	0.040866571
0	-0.127137484	0.037391528
0	-0.007595761	0.248010766
0	0.086296951	0.235593249
2	0.047878698	0.349087055
2	-0.40543753	-0.002756819
2	-0.330001211	-0.130987277
0	-0.078265492	-0.14387456
0	-0.245652291	-0.285706376
1	0.134203434	0.390667323
0	-0.008861496	-0.35576995
3	0.048073508	-0.051943125
3	-0.32679361	0.076237734
0	-0.577544629	0.027319931
0	-0.126000699	-0.125490408
CTRL	-0.363486533	0.300514117
1	0.177495325	0.063306113
2	0.303772127	-0.062615421
3	0.475207936	0.483881412
CTRL	0.017851779	-0.070340324
0	-0.17633121	0.1133509
2	-0.661762095	0.290159314
1	0.357496203	-0.016836818
0	-0.187492897	0.05925224
CTRL	-0.172677824	0.168076817
1	0.229528855	0.069316011
0	-0.117395319	-0.190567987
1	-0.34817017	0.285269808
1	-0.089636093	0.187432518
0	-0.270031127	-0.097413039
3	-0.207329881	0.063430905
0	-0.215812509	-0.303659721
3	0.221057981	-0.162945375
2	0.234888418	0.069793544
0	-0.079199254	-0.17713873
1	-0.106257659	0.057396943
2	-0.042746202	0.02648195
0	-0.555530279	0.011038257
1	-0.269898129	0.157933203
1	-0.151007196	0.198529987
0	-0.430952179	-0.266274919
0	-0.161872535	-0.312165708
0	0.332731355	0.263471766
1	0.206924843	0.002754319
2	-0.035182367	0.342646893
0	0.202332649	-0.311935066
1	-0.539856722	-0.056565659
2	0.006470211	0.099393805
0	-0.146292964	-0.186414367
1	0.301586826	0.172828443
CTRL	-0.649556628	0.002160767
0	-0.052773854	-0.027450675
2	0.366641391	0.108482725
2	0.026756008	0.39626347
1	-0.412183117	-0.0491972
2	-0.193841858	0.178513229
1	-0.185231135	0.043647533
1	0.52498843	0.195542833
1	0.422737097	0.333940955
1	-0.150405259	-0.270025754
0	0.166579124	-0.536266371
2	0.018680477	-0.204988319
1	0.086808344	-0.166954654
CTRL	-0.417289615	0.194921599
1	-0.92119976	0.019636866
2	0.17740439	-0.00237762
0	-0.353290241	0.002016891
0	-0.577924239	-0.215403267
0	-0.016643169	0.030570585
1	0.363418378	0.104476722
0	-0.703590907	-0.196324075
0	-0.249975291	-0.253018606
0	-0.038946782	-0.096257892
CTRL	-0.257830716	-0.143913638
0	0.107313662	-0.046467682
1	0.234582486	0.299982597
1	0.124891367	-0.115338538
1	0.014586118	0.095008932
1	-0.468476769	-0.192752997
2	-0.314308262	-0.142023996
1	-0.384178628	0.178189153
2	0.488878205	0.178439262
1	-0.266898571	-0.536962364
0	-0.50537405	-0.252025085
2	0.416200113	-0.237526752
0	0.0567415	0.013942688
0	-0.088974127	0.194452149
0	-0.143710015	-0.061596131
0	-0.46861978	-0.179223887
0	-0.131235493	-0.503395172
3	-0.079425254	0.196088928
2	0.10964272	0.022687187
0	0.417140059	0.413590643
2	0.227146187	-0.101649439
0	-0.015636619	-0.011292341
1	0.272490644	0.008527189
CTRL	0.525268301	0.028179271
2	0.260145821	0.078424935
1	-0.164433948	0.094263956
2	0.101198404	-0.212829004
3	-0.201596126	-0.085780616
1	-0.005415264	0.1083314
0	-0.850234942	-0.455464019
CTRL	0.150970808	-0.253348101
0	0.313402324	-0.295630328
0	-0.203102134	-0.337090555
0	-0.499250936	-0.331633885
2	-0.321420977	0.15501433
1	0.037531531	-0.06242383
1	-0.492892567	0.397871669
1	0.263133723	0.271484443
1	-0.023692453	0.149905708
1	-0.07127956	0.23918677
1	0.016535908	0.25389811
1	0.332244439	0.284183063
0	0.027965171	-0.293222994
1	0.433088332	0.06036843
2	0.080190151	-0.15911189
2	0.470870257	0.216843727
2	0.12709528	0.102506524
0	-0.042597065	-0.189424378
2	-0.235426071	-0.035204393
1	0.492212983	0.270163011
0	-0.030096194	0.115101175
1	0.140706676	-0.061724907
1	0.480158048	-0.136271491
2	0.610163811	-0.02903262
2	-0.148265158	0.026493364
1	-0.38773656	-0.228819506
2	0.297293774	-0.076961165
2	0.109076504	0.349434786
0	-1.28402823	-0.842888276
1	0.291114089	0.212951872
0	-0.29543194	-0.094354104
1	-0.234743968	-0.425911429
3	0.073074985	-0.002922299
1	-0.059860933	0.209424957
0	-0.334395089	-0.452080097
3	0.946171907	0.573822323
1	0.141054217	0.218417093
1	-0.240701586	-0.1606525
2	-0.378163963	-0.270051322
2	0.273560569	0.125288389
CTRL	-0.087409416	0.130343203
2	0.121161727	0.419949173
2	0.290074898	0.242592426
2	0.286047218	0.244748392
2	0.226382973	-0.101477048
1	0.156683749	-0.043508815
1	-0.025604883	-0.110536221
CTRL	-0.026136526	0.217133155
2	-0.012596023	0.228715525
3	0.20971083	-0.079621546
3	0.314289588	-0.329062351
2	-0.263308381	0.216803162
0	-0.168959345	-0.068672713
1	-0.208327778	-0.064069937
1	0.087393445	-0.133980171
1	0.15756481	-0.05366908
2	-0.266401196	-0.268204994
1	0.244012581	-0.160098738
2	-0.054085491	-0.427827089
2	0.111529154	0.349745945
1	0.241269081	0.216838273
CTRL	0.118743447	-0.217549071
3	0.476549525	-0.137257374
1	-0.025797735	0.013306912
2	0.909865161	0.016733872
1	0.409830195	0.059827156
1	-0.282767153	0.01004081
0	-0.31268798	0.071334988
1	-0.122253898	-0.198974077
2	-0.85137963	-0.211349397
1	0.783040628	0.249918097
2	0.337387524	0.077008142
0	-0.210440041	0.342272818
1	0.241834444	0.237721102
CTRL	-0.116710605	-0.237962864
1	0.176017637	-0.123711009
0	0.226681369	0.072541353
1	-0.155391165	-0.185977647
1	0.464989028	-0.010580853
0	0.531685931	-0.102713616
0	-0.273016725	-0.026537379
0	0.101635454	-0.868585968
1	-0.182730029	0.940119641
2	-0.312231371	0.02234367
0	-0.122936864	0.342243377
2	0.31389888	0.342035878
1	0.10597921	-0.192196411
3	0.538527056	-0.09052331
1	-0.127899163	-0.141964399
0	-2.111222568	-1.483210413
1	-0.18310291	-0.240393096
0	0.234985863	-0.185038381
0	0.393782351	-0.631997456
1	-0.057183033	-0.106426581
CTRL	0.21335202	0.253964364
1	0.062820585	0.048494924
1	-0.030604335	0.029703093
3	0.285837986	0.117050618
2	-0.026310992	0.101043309
1	0.117841751	0.015979369
0	0.195770307	-0.27459299
1	-0.422179465	0.056739146
0	-0.145770895	-0.080304639
0	-0.054503171	-0.193954076
0	0.07994476	-0.016203829
1	0.088084033	0.129393739
0	0.30567913	-0.047749162
2	-0.189696014	-0.357770629
2	-0.175313619	-0.259209678
0	-0.249435785	-0.367236799
1	0.103896529	0.054983792
3	0.109461733	0.227656455
2	0.451063944	0.360251875
1	-0.467257935	0.229204743
2	0.305858339	0.119007156
1	0.57299026	0.120019425
0	-0.001021974	-0.36724331
1	0.095694501	0.100203556
1	0.018038883	-0.113860235
1	-0.323246795	-0.094681316
CTRL	0.416804506	0.273349005
0	-1.352180547	-0.502741063
0	-0.303325473	-0.239754515
1	-0.11888692	0.702736964
1	0.344010336	0.144487641
1	-0.227773384	-0.326754094
0	-0.166181391	-0.196479677
0	-0.305764885	0.161336196
1	0.309390852	-0.042369245
3	0.411346343	0.260050373
1	0.142645465	-0.226991662
1	-0.673639416	-0.06504568
0	0.214348002	0.187111897
0	-0.249338169	-0.07388046
1	-0.322850773	0.581512339
3	-0.398007663	0.147001156
0	-0.573628459	-0.257054644
0	0.705090411	0.039275759
3	0.459998714	-0.353082853
2	0.152538024	0.084726722
2	0.540838485	-0.230856628
2	0.377415742	0.055435037
3	0.410032758	0.301159201
2	-0.101327431	-0.18317737
3	0.052942346	-0.16634819
2	-0.034347523	-0.011670024
CTRL	-0.436918633	-0.030604968
0	-0.158590727	-0.336564192
CTRL	0.158691894	-0.136042467
2	0.627593919	0.012947167
0	0.475744098	0.05264463
CTRL	-0.314627542	0.083849214
3	0.335055895	0.175506698
0	0.112600927	-0.289965048
1	0.202346872	0.104691812
0	0.170577433	-0.087935705
2	0.479171395	0.282717702
2	-0.023296463	-0.188065462
CTRL	0.51315624	-0.045547617
1	-0.361344814	-3.01E-05
0	-0.527391621	-0.060390388
1	0.300928823	-0.014532949
2	0.57187861	-0.150896158
1	0.205650157	0.510487263
0	0.346083959	-0.279325405
CTRL	0.02917873	0.23499518
1	-0.363017935	0.295194337
1	-0.375726916	0.39045992
1	-0.338780152	0.032720079
0	-0.13312462	0.014800999
0	-0.189444946	0.142375835
3	0.081652783	-0.278623674
0	-0.665967676	-0.683352745
0	-0.58291173	-0.56280115
1	0.26611167	-0.03426269
1	-0.056546408	-0.052193743
CTRL	0.578883389	0.098038611
3	0.22418066	0.126742964
CTRL	-0.187122407	-0.134734668
0	-0.155032602	-0.15138838
1	0.452594703	0.027915939
0	-1.140316791	0.281420159
1	-0.261162003	0.063331435
1	0.129634095	-0.231515828
CTRL	-0.186570002	-0.102594218
0	-0.402499614	-0.092654939
0	0.251781244	-0.066219523
2	0.11000626	0.298051345
2	0.29992679	0.0958221
CTRL	0.447979984	-0.126840871
1	0.265785831	-0.083203166
1	0.331192857	-0.021896756
3	0.513497919	-0.225496513
3	0.192685422	0.227510827
0	0.32124528	0.0782265
2	-0.053999188	-0.559160144
CTRL	-0.594900314	-0.253822921
0	0.002701611	0.017237751
1	0.396576379	0.286796461
CTRL	0.21928437	-0.151605463
1	0.51071598	0.038177767
1	0.249768533	0.039364261
0	-0.787823805	-0.292548815
1	-0.554225881	0.076112279
0	-0.647985194	-0.184315457
0	-0.296205256	-0.24189063
0	-0.206308412	-0.193135401
0	0.077905154	-0.244547335
3	0.39381318	0.151175522
2	-0.459755824	0.07872281
0	-0.267093242	0.237796141
1	-0.504926034	-0.151851742
0	-0.098669664	-0.001335103
1	0.104050767	0.111871775
3	0.054835088	0.027870489
3	-0.072407784	-0.142475542
1	-0.086676594	0.18465662
1	-0.026018887	0.166069536
0	-0.218226291	-0.303753801
1	0.074546803	-0.032870018
0	-0.763155385	0.066642981
3	0.672856659	0.165643217
0	-0.248072473	-0.298341837
1	-0.165056088	-0.166051556
0	-0.021597951	-0.038587201
0	0.134090182	0.12541546
0	0.178581411	0.165551223
0	-0.642727819	-0.156259563
2	-0.287622812	0.011895199
3	0.224751948	-0.035244259
2	0.156874039	0.1156005
2	-0.344817315	0.589667482
3	-0.155640084	-0.015225105
2	0.051627828	0.139879935
3	-0.490363472	0.337941992
1	0.262466647	-0.094282225
0	-0.434158473	0.188455834
0	-0.138910302	0.271106242
0	-0.108212152	-0.168658978
0	-0.359369684	0.117641732
0	-0.427198655	-0.067488644
1	-0.060429245	-0.349128969
2	0.573231904	0.445055926
3	-0.236997957	0.015907172
0	0.009774606	-0.240895386
0	-1.138841252	0.025157692
0	-0.69194888	0.002644845
0	-0.188498154	-0.079143723
0	-0.367110376	-0.138273796
2	-0.622302467	0.121693529
2	0.2891377	-0.21449901
0	0.173897413	-0.661142304
3	-0.198987131	0.314016913
CTRL	-0.390113856	-0.051675422
1	0.149977079	0.260209621
1	-1.123177425	0.419503823
1	-0.211024447	0.168004317
3	-0.026508069	0.218806897
3	0.096588854	-0.184852351
1	-0.006353364	-0.166506096
0	0.127836828	-0.241092559
3	0.326272709	-0.032646633
CTRL	0.034876471	-0.027046609
3	0.307788794	0.110410036
2	0.23178144	0.247465196
CTRL	0.135088523	-0.056833345
CTRL	-1.08456744	-0.367991663
1	0.612267421	0.021529046
0	0.595021295	-0.268454926
3	0.082516294	0.020203973
0	0.168646906	0.300447849
2	-0.30495553	-0.428006452
2	0.804388552	0.214437596
2	-0.552916964	0.674864672
0	-0.512001599	-0.527272575
1	-0.159104238	0.13228724
3	0.161632945	-0.004456608
2	0.264865993	0.479126297
1	-0.105764109	-0.126881486
1	-0.163040213	-0.20861845
CTRL	0.385536243	-0.232950077
1	-0.695965163	-0.261356645
1	-0.172678997	-0.055033169
CTRL	-0.043593712	-0.126729104
1	-0.105926472	-0.473556164
0	0.574147246	0.115320944
1	-0.242225164	-0.110525909
0	0.22326284	-0.634079811
1	-0.602618671	-0.063305745
CTRL	0.564235815	0.097258128
3	0.489870078	0.268308676
1	-0.35293565	-0.242223457
0	-0.052017606	-0.032854881
0	-0.45446897	-0.275237736
2	-0.085142702	-0.034373111
0	0.913460655	-0.504565238
1	-0.316111608	-0.431903189
0	1.79566741	-0.824116594
2	-0.098102488	0.038671776
1	0.007461684	-0.298955121
CTRL	-0.710013809	-0.160423436
1	-0.715897835	-0.145606509
0	-0.264192825	-0.118840748
0	-0.769355669	-0.037879049
CTRL	0.091144381	0.13075714
CTRL	0.157577411	0.135766158
0	-0.628234684	-0.29309629
CTRL	0.131242221	0.059174493
2	-0.64999038	-0.483940264
2	-0.031771364	-0.07146238
2	0.056913134	-0.081991685
2	0.267023466	-0.095120598
1	-0.022941871	-0.011126002
2	0.088161322	0.175675945
1	-0.540553934	-0.291649196
2	0.141969837	0.567043684
2	0.234401848	0.270817047
0	0.561983153	-0.414180874
0	-0.409340986	-0.31444433
2	0.076045514	0.146930322
2	-0.170134556	-0.414881696
2	0.191930977	0.404951275
2	0.135368631	0.22517074
3	0.512231326	-0.179376779
1	0.677445439	0.150490625
0	-0.04807506	-0.008226391
2	0.693493988	0.33606662
0	-0.499081823	-0.308298257
CTRL	-0.108648328	-0.090367875
CTRL	0.295123408	0.100908908
2	0.039953483	0.002194202
CTRL	-0.005106656	-0.508399867
0	-0.078466388	-0.330169385
CTRL	0.373084935	0.1933651
0	-0.859143117	0.185604286
0	-0.198174505	-0.023792372
0	-0.427037665	-0.169377522
2	0.488985384	-0.175867575
0	-0.236361308	-0.553104022
0	-0.292951364	-0.463475714
0	-0.368376183	-0.687619911
1	-0.162546593	-0.096425361
2	-0.890562425	-0.236298069
1	-0.416909967	-0.085940184
0	0.143215765	-0.419637674
2	-0.004577047	-0.007551869
3	-0.295961715	-0.39386901
0	0.143997023	-0.097015283
2	0.270204654	-0.180760567
1	0.033467163	-0.043632385
1	-0.156523842	0.065897111
2	0.198925096	0.129389419
2	0.273367138	-0.420809922
2	0.234422707	-0.343996105
1	-0.749755919	-0.29347134
3	0.671455492	0.467424909
0	-0.259532248	-0.339303378
2	0.024893902	-0.321661555
3	0.538917683	-0.011843521
0	-0.97724574	0.137656041
1	-0.292379536	0.015754807
CTRL	-0.045566894	0.830990089
1	-0.24235212	0.039265143
0	-0.555947908	0.135346858
3	-0.226712016	0.491684881
0	-0.249402928	0.138859377
0	-0.018489207	-0.291693015
1	0.102737484	-0.519788366
0	0.040736799	-0.106092381
1	-0.222010074	-0.46902465
0	-0.28084273	0.000547082
0	-0.498620468	-0.101922538
1	0.127640345	0.075792059
3	0.249426072	0.357783928
1	0.222378137	0.201490673
3	0.266451593	0.159597659
1	-0.125370802	0.078039629
3	0.470647494	-0.0324162
1	-0.296387774	0.441045732
3	0.482611397	0.010914068
2	0.037322453	0.159878976
CTRL	-0.055896882	0.085490559
0	0.120986722	-0.160573153
3	-0.207701615	-0.03230477
0	0.334859485	-0.212942294
1	0.504079552	-0.294569109
0	0.045566379	0.04968649
0	-0.367847497	-0.155651156
0	-0.384839594	-0.123920824
1	0.545137856	-0.05913665
0	0.140123159	0.164132074
1	-0.197729907	0.101249986
1	0.325408291	-0.063550004
1	-0.344582918	0.137881468
0	0.179334314	0.183671635
1	0.348417485	0.036223408
0	0.060196694	0.051977682
1	0.103445006	-0.160985384
0	0.228981923	0.041817274
3	0.001932992	0.258767419
0	-0.423753237	-0.192393298
CTRL	-0.177231527	-0.262320653
2	0.37496825	0.221790455
2	0.375716548	0.466567834
1	-0.27388382	-0.209139019
1	0.349351131	0.057099401
3	0.16296599	0.135823763
3	0.311482652	-0.04529916
3	0.026458745	0.205291358
0	-0.528359647	-0.518670938
1	-0.446547349	0.495561226
1	-0.153303528	-0.37357673
0	-0.445762905	0.052648147
0	-1.481596471	-0.738110145
0	-0.40584538	-0.033878983
0	-0.845398172	-0.223732855
0	0.038647742	0.301799752
1	-0.082889277	-0.43910098
0	-0.661276609	-0.01092642
0	-0.29050601	-0.076241076
0	-0.189482234	0.161569719
1	-0.151570207	-0.051145638
2	-0.786821854	0.212852137
CTRL	-0.153053928	0.102903284
0	-0.197952903	-0.167142088
2	0.242326318	0.481298169
1	-0.414249907	-0.001962331
1	-0.254269799	-0.109110318
0	-0.777316625	0.077236734
2	0.377326182	0.676723793
3	0.378415322	-0.240046087
1	0.729892833	0.29274014
1	0.041987059	-0.159872065
CTRL	-0.15396358	-0.188529355
1	-0.385431964	0.01335424
2	-0.555002601	0.040040044
0	-1.052037556	-0.249496049
2	-0.012630013	0.11397454
3	0.282817276	-0.031560209
CTRL	-0.661930558	-0.374031808
0	-0.436161074	-0.187292143
3	0.049980801	0.198158583
0	-0.468889089	0.029805879
0	-0.040076762	0.1586091
CTRL	-0.415635062	-0.097648597
1	-0.496384183	-0.160092581
1	-0.245946919	-0.078210229
0	0.295125189	0.037573207
2	-0.161525625	0.153654689
3	0.387627085	0.02873071
1	0.124003999	0.216977465
1	-0.16082501	-0.126086475
0	0.093199823	-0.25070186
2	0.304740054	-0.037408717
1	0.078224192	0.041588844
3	0.350803686	0.27079132
0	-0.08412898	-0.507669862
2	-0.049061154	0.235230541
2	0.048022902	0.193494308
2	-0.624074245	0.10138353
1	0.384063347	0.129945067
0	0.008320618	-0.07772957
3	0.256385487	0.441006257
2	-0.267829374	0.0621447
3	-0.02513814	-0.043550579
0	-0.22326614	-0.567472786
CTRL	-0.468439988	0.210144416
0	0.221877379	-0.081768769
0	0.217408461	0.141916528
0	-0.078045088	-0.045630457
0	-0.389589324	-0.327883242
2	0.268009116	0.11127183
0	-0.456950431	-0.339702654
1	-0.332760929	-0.13449315
1	0.053190807	-0.198879558
2	0.024665536	0.047231898
1	-0.511592176	0.133271606
2	0.585914173	0.180538955
0	-0.195963871	0.272257176
1	0.210208194	-0.086994885
1	0.241271845	0.200732306
3	0.598629782	0.399454338
2	-0.122215219	0.137501594
0	-0.356166013	-0.253501181
0	-0.326216821	-0.096560897
3	0.188449537	-0.12498087
0	0.282775969	-0.154208847
2	0.365121484	0.058595443
2	0.13398056	-0.231896588
0	-0.510704977	-0.183731292
3	0.405592585	0.084639896
2	0.459411904	0.099952191
2	0.042589942	-0.025974169
2	0.29095561	0.463636165
2	0.351549433	-0.035520103
3	0.095447892	0.154371864
3	0.003470306	-0.104818079
3	0.120365976	0.157233025
0	-0.105290392	-0.25263877
3	0.145861709	0.29036568
3	-0.390723919	-0.805735694
1	0.086340968	-0.004740861
2	-0.034610347	0.135852823
0	0.133139496	0.046472441
3	0.415126925	0.164386133
0	0.245091248	-0.396247689
3	0.39239533	-0.075795009
2	0.410298789	0.239163441
1	0.198605465	-0.394980113
3	0.145897807	0.248146019
0	-0.111718717	-0.350843109
1	0.004401206	0.013281328
1	-0.379951928	-0.217671628
1	-0.680758142	-0.415889179
0	-0.059870688	0.140033094
1	-0.201209266	-0.304020072
0	-0.180583884	-0.08567214
0	0.030315214	0.075429858
1	0.357686598	0.188309644
0	0.086402114	0.020984024
1	0.160434083	0.2044467
0	-0.569317133	-0.151618357
3	-0.066881541	0.054559603
1	-0.070818629	-0.174853497
1	0.082729653	-0.029699596
0	0.276882602	0.201815794
1	-0.305177334	0.293191809
2	-0.106730636	-0.093038155
0	0.151990526	-0.449302196
0	-0.259645322	0.163529659
3	-0.309529735	0.267026024
2	-0.995329158	-0.017255661
2	0.002960179	0.027231458
1	0.00091184	0.238717853
3	-0.228154195	-0.018745863
0	-0.217505799	-0.099035348
3	-0.137889996	-0.185489759
1	0.258556558	-0.003758474
1	-0.052945756	-0.340505646
2	0.598743704	0.010603399
2	0.896817892	-0.108006956
2	0.754098146	0.087049897
0	-0.064162147	0.261242136
1	0.099945806	0.365862403
0	0.102298464	-0.323165422
2	-0.026850389	-0.072075222
1	-0.056928833	-0.29246581
1	0.317597862	-0.00371795
0	-0.179837225	-0.335042964
2	-0.098993311	0.091524124
1	0.241018255	-0.076349744
2	0.29105506	-0.031802989
3	-0.221761027	0.279850789
1	0.133590948	-0.157417615
2	-0.089206332	-0.176555622
0	-0.439666796	-0.251229721
1	-0.325235479	-0.042704332
0	-0.027606574	0.028893754
2	0.067357093	0.012221153
1	0.220507249	0.382419251
3	0.544725246	-0.311483368
3	0.335519117	-0.114120562
1	-0.612627339	0.269397898
1	-0.12157772	-0.010261539
0	-0.51683756	-0.304595833
CTRL	-0.01825095	-0.258932072
3	-0.195746629	-0.284070997
2	-0.232151458	0.374533338
3	0.113513653	0.322141248
CTRL	-0.317745907	-0.163086152
CTRL	0.025849406	0.049540353
2	-0.527285232	0.024760479
1	0.417424415	-0.159770156
2	0.079805496	0.060636622
0	-0.924143219	-0.578369309
3	0.237161318	0.10160784
0	0.26908423	0.075003952
0	-0.297894064	-0.016756298
CTRL	0.226759078	0.107586233
0	-0.021441427	-0.07076176
0	-0.45957601	-0.066446591
2	0.438964989	0.0928528
3	0.227573709	-0.175656344
1	-0.806460515	0.1123418
1	0.064586927	0.315977736
1	-0.117332888	-0.049989656
1	0.01470239	-0.325078018
3	0.126392528	-0.131960609
2	0.284418316	-0.048654651
2	0.211917406	0.084253787
2	-0.262835499	0.368397878
0	0.094808765	0.024367595
1	0.25189563	0.0708625
1	0.10777028	0.442710318
0	-0.499631574	-0.468874396
1	-0.393611963	-0.093122903
1	0.339590381	0.060026999
0	-0.668675067	-0.369044488
0	-0.763667567	0.444023732
3	0.69570602	0.07249508
0	-0.150945173	0.064243344
0	-0.120727038	0.080357029
0	0.455928892	-0.196206158
0	-0.309792676	-0.143836043
3	-0.645723251	-0.051750947
2	-0.25366474	-0.166030297
1	0.428006525	-0.025911914
1	-0.104899665	-0.031925198
0	-0.086083819	-0.261878054
2	0.204747335	0.240597999
0	-0.014746781	-0.467145733
3	0.328316924	-0.136173947
0	-0.31911128	0.270139543
2	-0.189449287	-0.307490577
0	-0.687677424	0.132736551
0	-0.335883917	0.267692019
0	-0.018867354	0.189728004
1	-0.015599424	0.103046944
0	-0.32007045	-0.208129626
2	0.127486546	-0.017632753
3	0.24939688	0.221410315
3	-0.018626929	-0.06072356
0	-0.295194	-0.219661436
1	-0.089004139	-0.187141953
2	0.405797178	0.102436098
3	-0.185220562	-0.237029352
0	0.030880036	0.004655313
2	0.456303771	-0.512263096
0	-0.068568816	-0.362053767
3	0.275984986	-0.041786516
0	-0.445659686	-0.754753974
1	0.220445355	0.306343834
0	-0.174550458	0.27133269
0	-0.120913308	0.224944638
2	0.112122749	-0.098091828
2	0.12425064	0.136052103
0	-0.849932311	0.016495297
0	-0.215031456	0.974397099
1	-0.031299458	-0.025152991
0	0.05730449	-0.291290765
1	0.179572936	0.076973203
0	-0.059371411	-0.12228348
0	0.904560784	0.073461871
0	-0.17863574	-0.113007401
2	0.201157451	0.464013386
1	0.015478476	0.265568859
2	-0.406152986	0.112797052
1	-0.584404905	0.320854331
0	-0.144512429	-0.108802967
2	0.099745758	0.107455374
0	-0.117895839	0.011665895
1	-0.168117912	-0.002819079
1	0.021195553	-0.419859645
1	0.055978012	-0.319297477
0	-0.189804875	-0.110777064
1	-0.016715457	-0.161823874
1	0.299243594	0.240823347
1	0.011147351	0.10683997
1	-0.489791642	0.219205022
0	-0.51649244	-0.256867223
0	-0.332542807	0.081698543
1	-0.325448282	-0.062989235
1	-0.285475193	-0.138748425
CTRL	0.048495487	0.189495484
2	-0.012424799	0.083429082
1	-0.016971593	0.050343797
0	-0.656183912	0.030514487
CTRL	-0.409650116	-0.032787965
3	-0.242724415	0.04989045
2	-0.049068998	-0.252173206
0	0.210527286	-0.192472998
1	0.009915686	0.05211853
0	0.198981841	-0.074285153
3	0.322580582	-0.276530147
2	0.065340743	0.426210051
2	0.146809344	0.201350472
0	-0.687902484	-0.191863428
2	0.299069227	0.10602287
CTRL	0.30816906	-0.219804843
1	-0.020108005	-0.166867071
2	0.088293401	-0.172368817
0	-0.551806238	-0.388652958
2	-0.417235556	0.167368677
1	0.301845367	-0.175755096
1	0.528383283	-0.030454251
2	-0.283447797	-0.101280483
CTRL	0.401758603	0.337867427
2	-0.010776927	-0.183089154
0	0.116816331	-0.188320133
2	-0.282400428	0.605432332
CTRL	-0.245017954	-0.247887912
1	-0.193790056	-0.555810729
2	-0.270269602	0.4504332
2	-0.277286687	-0.277084885
1	0.163633571	0.110376203
2	-0.279293809	0.115829987
2	0.186079295	-0.052595958
0	-0.222129988	-0.085839758
3	0.741472962	0.308486866
3	0.264419289	-0.074485705
0	-0.23317372	0.100370342
2	0.039563649	0.154288702
0	-0.125986228	0.092517993
0	-0.395646157	0.203185688
3	0.436772161	0.260308923
3	0.144523483	0.045754148
0	0.115127412	-0.047097385
3	0.149455166	0.011798328
1	-0.235311453	-0.104731113
2	-0.824261219	-0.675212642
1	-0.027181951	0.142977246
0	-0.478786707	-0.175376952
0	0.12283171	0.034863153
1	0.374825148	-0.0694491
1	-0.067053757	0.249606758
0	-0.145998109	0.106435937
0	0.416788068	0.345291595
0	-0.128407993	0.131045011
1	0.15977505	-0.039330302
0	-0.250007029	-0.192286892
1	-0.263945197	0.051034538
0	-0.360712335	-0.084437425
1	-0.252218877	-0.24555809
2	-0.112400143	0.008740101
2	-0.422699199	-0.16569996
2	0.117010508	0.025992915
0	-0.082847651	0.093038728
2	0.72894628	-0.019503266
3	0.481162322	0.140392648
0	-0.013562459	0.253247067
0	0.202228184	-0.02590284
3	0.495522038	0.014838866
1	0.019847798	-0.356503874
2	-0.09727614	0.454385142
2	0.071614406	0.219251982
2	0.108988338	-0.105963632
1	-0.424901377	0.026367911
3	-0.100406281	-0.260673385
1	0.117304824	0.288036585
3	-0.097320432	0.064666876
3	0.401707725	0.283525649
0	-0.292664569	-0.16333586
0	0.181144086	0.079439236
0	-0.21228869	0.198972545
1	-0.065289257	0.383983593
0	-0.036099185	-0.153674361
